# Supplementary material for: The pancreatic beta cell surface proteome
Source: Diabetologia. 2012 Mar 31;55(7):1877–89. doi: 10.1007/s00125-012-2531-3 (PMC3369137; doi:10.1007/s00125-012-2531-3)
Supplement: Supplementary file 1 — (XLSX 716 kb) [file 125_2012_2531_MOESM1_ESM.xlsx]

## Sheet: Alex data aligned (2)
Gene	Entrez	SwissProt_human	SwissProt_mouse	UniGene_human	UniGene_mouse	GenBank_human	GenBank_mouse	Score	csc_min6_mid	wcc_min6_mid	wcc_human_mid
A2MP1
ABCA10
ABCA12
ABCA13
ABCA2	20	Q9BZC7	P41234	AK314088	BC029257	Hs.421202	Mm.2210	0.041	None	yes	None
ABCA4	24	P78363	O35600	NM_001024675	None	Hs.416707	Mm.3918	0.027	None	yes	None
ABCA5
ABCA6
ABCA7	10347	Q8IZY2	Q91V24	BX537492	AK029053	Hs.134514	Mm.103351	0.3	yes	yes	None
ABCA8
ABCB1	5243	P08183	P06795	NM_005729	BC004041	Hs.489033	Mm.207354	0.037	yes	None	None
ABCB11
ABCB4
ABCC1	4363	P33527	O35379	NM_001137560	BC079879	Hs.709181	Mm.196634	0	None	None	None
ABCC2
ABCC3	8714	O15438	None	AL832586	AK080717	Hs.463421	Mm.23942	0	None	None	None
ABCC4	10257	O15439	None	BC012187	BC044847	Hs.508423	Mm.40537	0.037	yes	None	None
ABCC5
ABCC6
ABCC9
ABCD2
ABCG1
ABCG2
ABCG4
ABCG5
ABCG8
ABHD1
ABHD16A
ACBD4
ACCN5
ACMSD
ACPT
ACVR1
ACVR1B
ACVR1C
ACVR2A	92	P27037	P27038	NM_001025247	AK033477	Hs.470174	Mm.314338	0.025	yes	None	None
ACVR2B	93	Q13705	P27040	AY077740	None	Hs.174273	Mm.390239	0	None	None	None
ACVRL1
ADAM11
ADAM12
ADAM15
ADAM17	6868	P78536	Q9Z0F8	AL832484	NM_198931	Hs.404914	Mm.27681	0.219	yes	None	yes
ADAM18
ADAM19
ADAM2
ADAM20
ADAM21
ADAM22	53616	Q9P0K1	Q9R1V6	None	None	Hs.592282	Mm.275895	0.085	yes	yes	None
ADAM23
ADAM28
ADAM29
ADAM30
ADAM32
ADAM7
ADAM8
ADAM9	8754	Q13443	Q61072	NM_014678	NM_026813	Hs.591852	Mm.28908	0.04	yes	yes	None
ADCY1
ADCY10
ADCY2	108	Q08462	Q80TL1	BX640857	AK051698	Hs.481545	Mm.390617	0	None	None	None
ADCY3
ADCY4
ADCY5
ADCY6
ADCY7
ADCY8
ADCYAP1R1
ADH1B
ADIPOR1
ADIPOR2
ADORA1
ADORA2A
ADORA2B
ADORA3
ADRA1A
ADRA1B	147	P35368	P97717	NM_138706	BC039789	Hs.368632	Mm.39086	0	None	None	None
ADRA1D
ADRA2A	150	P08913	Q01338	NM_006591	BC055325	Hs.249159	Mm.235195	0.669	yes	None	None
ADRA2B
ADRA2C
ADRB1	153	P08588	P34971	BC063872	NM_001110203	Hs.99913	Mm.46797	0	None	None	None
ADRB2
ADRB3
AGER
AGMO
AGPAT2
AGPAT4
AGPAT6
AGPAT9
AGTR1
AGTR2
AGTRAP	57085	Q6RW13	Q9WVK0	None	None	Hs.464438	Mm.46247	0	None	None	None
AIG1	51390	Q9NVV5	Q9D8B1	AK124748	None	Hs.567501	Mm.45755	0	None	None	None
AJAP1
ALG10
ALG10B
ALOX5AP
AMAC1
AMAC1L2
AMFR
AMICA1
AMIGO1	57463	Q86WK6	Q80ZD8	AK302011	AK052771	Hs.709892	Mm.275752	0.012	yes	None	None
AMIGO2
AMIGO3	386724	Q86WK7	Q8C2S7	NM_177967	NM_026861	Hs.567903	Mm.477247	0	None	None	None
AMN
ANKH
ANKRD22
ANKRD46
ANO1
ANO10
ANO2
ANO3
ANO4
ANO5
ANO6	None	None	None	None	None	Hs.696326	Mm.38087	0.185	yes	yes	yes
ANO7
ANO8
ANO9
ANTXR1
ANTXR2
APCDD1
APH1B
APLNR
APLP1	333	P51693	Q03157	NM_032839	AK034214	Hs.74565	Mm.2381	0.021	None	yes	None
APOL1
APOL2
APOL4
APOL6
APOLD1
AQP1	358	P29972	Q02013	BC110792	AK152461	Hs.76152	Mm.18625	0.029	None	None	yes
AQP10
AQP11
AQP2
AQP3
AQP4
AQP5
AQP6
AQP7
AQP8
AQP9
AREG
ARL6IP6
ARSE	415	P51690	None	NM_014601	BC020014	Hs.386975	None	0.059	None	None	yes
ARSF
ARSH
ART3
ARV1
ASGR1
ASGR2
ASTN1	460	O14525	Q61137	AK126196	BC041150	Hs.495897	Mm.329586	0.064	yes	yes	None
ASTN2
ATCAY
ATG9A	79065	Q7Z3C6	Q68FE2	None	None	Hs.323363	Mm.475691	0.036	None	yes	yes
ATG9B
ATL2
ATP10A
ATP10D
ATP11A
ATP12A
ATP13A4
ATP13A5
ATP1A2
ATP1A3
ATP1A4
ATP1B1	481	P05026	P14094	NM_021255	NM_033602	Hs.291196	Mm.4550	1.441	yes	yes	yes
ATP1B2	482	P14415	P14231	None	None	Hs.712542	Mm.235204	0.078	yes	yes	yes
ATP1B4
ATP2A3	489	Q93084	None	BC150189	AK144230	Hs.513870	Mm.6306	0.216	None	yes	None
ATP2B2
ATP2B3
ATP2B4
ATP2C1
ATP2C2	9914	O75185	None	None	None	Hs.6168	Mm.46251	0	None	None	None
ATP4A
ATP4B
ATP6AP2
ATP6V0A1	535	Q93050	Q9Z1G4	NM_006826	AK037746	Hs.463074	Mm.340818	0.059	None	None	yes
ATP6V0A4
ATP6V0B
ATP6V0E1
ATP6V0E2
ATP7B
ATP8A1
ATP8A2
ATP8B2
ATP8B3
ATP8B4
ATP9B
ATRN	8455	O75882	Q9WU60	AK057799	AK173272	Hs.276252	Mm.119936	0.247	yes	yes	yes
ATRNL1
AVPR1A	552	P37288	Q62463	NM_001414	AK133695	Hs.2131	Mm.4351	0	None	None	None
AVPR1B	553	P47901	Q9WU02	None	None	Hs.1372	Mm.89986	0	None	None	None
AVPR2
AWAT2
AXL
BACE1	23621	P56817	P56818	AF332236	None	Hs.504003	Mm.24044	0.007	None	yes	None
BACE2	25825	Q9Y5Z0	None	AB209758	AK086019	Hs.529408	Mm.97885	0.045	yes	yes	None
BAI1
BAI2
BAI3
BAK1
BAMBI
BCHE
BCL2L2
BDKRB1
BDKRB2
BEST1
BEST2
BEST3
BEST4
BIK	638	Q13323	None	NM_001822	None	Hs.475055	Mm.267006	0	None	None	None
BLCAP
BMPR1A
BMPR1B
BMPR2
BOC	91653	Q9BWV1	Q6AZB0	NM_032730	AK088029	Hs.591318	Mm.41561	0	None	None	None
BRI3
BRI3BP
BRS3
BSND
BTC
BTLA
BTN1A1
BTN2A1
BTN2A2
BTN2A3
BTN3A1
BTN3A2
BTN3A3
BTNL3
BTNL8
BTNL9
BVES
C10orf111
C10orf26
C10orf35
C10orf54
C10orf57
C10orf72
C10orf76
C11orf10
C11orf24	53838	Q96F05	None	NM_003922	XM_001477062	Hs.303025	Mm.23780	0.007	None	yes	None
C11orf75
C11orf87
C11orf92
C12orf23
C12orf53	196500	Q8IYJ0	None	None	None	Hs.44067	Mm.295327	0	None	None	None
C12orf63
C12orf67
C12orf69
C13orf16
C13orf36
C14orf101	54916	Q9NX78	None	NM_001003760	NM_172925	Hs.497253	Mm.85211	0.014	None	yes	None
C14orf132
C14orf147
C14orf165
C14orf180
C14orf37
C14orf49
C15orf24
C16orf54
C16orf58
C16orf79
C17orf101
C17orf61
C17orf74
C17orf78
C17orf80
C18orf1
C18orf19
C18orf26
C18orf45
C18orf55
C19orf12
C19orf18
C19orf26
C19orf28
C19orf46
C19orf56
C19orf59
C19orf6	91304	Q4ZIN3	None	BC018708	AK031312	Hs.515003	Mm.29442	0.05	None	yes	yes
C19orf63	284361	Q5UCC4	None	NM_000821	AK135425	Hs.515550	Mm.294759	0.027	None	yes	None
C19orf75
C1orf130
C1orf162
C1orf210
C1orf27
C1orf85	112770	Q8WWB7	None	NM_001005484	NM_146400	Hs.202522	Mm.439922	0.188	yes	yes	yes
C1orf95
C20orf103
C20orf106
C20orf107
C20orf108
C20orf24
C20orf3	57136	Q9HDC9	None	NM_001098515	BC019711	Hs.472330	Mm.26599	0.166	None	yes	yes
C20orf30
C20orf46
C20orf54
C21orf63
C22orf32
C2orf18
C2orf28	51374	Q6UW56	None	BC041139	AK082970	Hs.9527	Mm.28144	0.184	yes	yes	yes
C2orf82
C3AR1
C3orf17
C3orf18
C3orf35
C3orf45
C3orf57
C4orf32
C4orf34
C5AR1
C5orf15
C5orf28
C5orf4
C6orf105
C6orf129
C6orf138
C6orf138
C6orf162
C6orf174
C6orf191
C6orf192
C6orf25
C6orf35
C6orf64
C6orf70
C6orf72	116254	Q9NU53	None	AK124892	AK047438	Hs.438872	Mm.471825	0	None	None	None
C6orf89
C7orf23
C7orf42	55069	Q9NWD8	None	NM_007188	NM_029020	Hs.488478	Mm.258508	0.007	None	yes	None
C7orf45
C7orf53
C8orf40
C9orf11
C9orf123
C9orf125
C9orf4
C9orf46
C9orf5	23731	Q9H330	None	BC063835	BC085134	Hs.308074	Mm.296632	0.202	None	yes	yes
C9orf7
C9orf71
C9orf89
C9orf91
CA12
CA14
CABP7
CACHD1
CACNA1B
CACNA1C	775	Q13936	Q01815	NM_022346	None	Hs.118262	Mm.436656	0.012	yes	None	None
CACNA1D
CACNA1E
CACNA1F
CACNA1G
CACNA1H
CACNA1I
CACNA1S
CACNG1	786	Q06432	O70578	None	None	Hs.147989	Mm.57093	0	None	None	None
CACNG2
CACNG3
CACNG4	27092	Q9UBN1	Q9JJV4	AJ719604	BC061110	Hs.514423	Mm.103724	0	None	None	None
CACNG5
CACNG6
CACNG7
CACNG8
CADM1	23705	Q9BY67	Q8R5M8	AK093805	BC027172	Hs.370510	Mm.234832	2.599	yes	yes	yes
CADM2	253559	Q8N3J6	Q8BLQ9	NM_173564	AK080821	Hs.164578	Mm.440473	0.114	yes	yes	None
CADM3	57863	Q8N126	Q99N28	BC030807	NM_001081200	Hs.365689	Mm.330524	0.025	yes	None	None
CADM4	199731	Q8NFZ8	Q8R464	AB029015	AK122439	Hs.370984	Mm.178322	0.359	yes	None	yes
CALCR
CALCRL
CALHM1
CALHM2
CALN1
CALY
CASC5
CASD1	64921	Q96PB1	Q7TN73	CR595913	BC011095	Hs.260041	Mm.270703	0.086	yes	yes	None
CATSPER1	117144	Q8NEC5	Q91ZR5	AF509494	XM_990993	Hs.189105	Mm.87321	0	None	None	None
CATSPER2
CATSPER3
CATSPER4
CATSPERB
CATSPERG
CAV2
CAV3
CCBP2
CCDC107
CCDC108
CCDC109B
CCDC136
CCDC90B
CCKAR
CCKBR
CCR1
CCR10
CCR2
CCR3
CCR4
CCR5
CCR6	1235	P51684	O54689	DQ089670	BC137812	Hs.46468	Mm.8007	0	None	None	None
CCR7
CCR8
CCR9	10803	P51686	Q9WUT7	BC057815	NM_019662	Hs.225946	Mm.440604	0	None	None	None
CCRL1
CCRL2
CD101
CD151	977	P48509	O35566	NM_030807	None	Hs.654379	Mm.30246	0.479	yes	yes	yes
CD163	9332	Q86VB7	Q2VLH6	BC048095	AK039471	Hs.504641	Mm.37426	0.059	None	None	yes
CD163L1
CD164	8763	Q04900	None	NM_001080417	BC067053	Hs.520313	Mm.269815	0.497	yes	yes	yes
CD164L2	388611	Q6UWJ8	Q9D6W7	None	None	Hs.664836	Mm.285685	0.066	yes	yes	None
CD19
CD1A
CD1B
CD1C
CD1D
CD1E	913	P15812	None	NM_001039213	AK157905	Hs.249217	None	0	None	None	None
CD2
CD200R1
Cd200r2
CD207
CD22	933	P20273	P35329	NM_033446	BC059907	Hs.579691	Mm.260994	0	None	None	None
CD226
CD24
CD247
CD248
CD27
CD274	29126	Q9NZQ7	Q9EP73	NM_198529	NM_176965	Hs.521989	Mm.245363	0.025	yes	None	None
CD276	80381	Q5ZPR3	Q8VE98	AK127869	None	Hs.77873	Mm.5356	0.414	yes	yes	yes
CD28
CD300A
CD300C
CD300E
CD300LB
CD300LF
CD300LG
CD302
CD320	51293	Q9NPF0	None	NM_002577	AK220528	Hs.558499	Mm.11175	0.007	None	yes	None
CD33
CD34	947	P28906	Q64314	NM_000544	AK038078	Hs.374990	Mm.29798	0.111	yes	yes	yes
CD37
CD3E
CD3G
CD4
CD40	958	P25942	P27512	NM_152493	NM_001081098	Hs.472860	Mm.271833	0.032	yes	yes	None
CD44	960	P16070	P15379	X99536	None	Hs.502328	Mm.423621	0.812	yes	yes	yes
CD46
CD47	961	Q08722	Q61735	BM909565	AK134906	Hs.446414	Mm.390865	0.653	yes	yes	yes
CD48
CD5	921	P06127	P13379	None	BC006016	Hs.58685	Mm.779	0	None	None	None
CD52	1043	P31358	Q64389	BC042476	AK042146	Hs.276770	None	0	None	None	None
CD53
CD58
CD6
CD69
CD7
CD72	971	P21854	P21855	BC011758	NM_001083887	Hs.116481	Mm.188157	0.029	None	None	yes
CD79A	973	P11912	P11911	None	None	Hs.631567	Mm.1355	0	None	None	None
CD79B
CD80
CD83
CD84
CD86
CD8A	925	P01732	P01731	None	None	Hs.85258	Mm.1858	0	None	None	None
CD8B
CD9
CD93
CD96
CD97	976	P48960	Q9Z0M6	NM_016186	AK050552	Hs.466039	Mm.334648	0.066	None	yes	yes
CD99
CD99L2
CDH10
CDH11
CDH12
CDH15
CDH16
CDH17	1015	Q12864	Q9R100	NM_020980	BC024105	Hs.591853	Mm.33402	0.059	None	None	yes
CDH18
CDH19
CDH2	1000	P19022	P15116	BG191783	None	Hs.464829	Mm.257437	0.28	yes	yes	None
CDH20
CDH22
CDH23	64072	Q9H251	Q99PF4	None	None	Hs.656032	Mm.440327	0	None	None	None
CDH24
CDH26
CDH3
CDH4	1002	P55283	P39038	CR611800	AK169244	Hs.473231	Mm.184711	0.107	yes	yes	None
CDH5	1003	P33151	P55284	None	None	Hs.76206	Mm.21767	0.029	None	None	yes
CDH6	1004	P55285	P97326	BX641069	NM_173014	Hs.171054	Mm.57048	0.129	None	yes	yes
CDH7
CDH8
CDH9
CDHR1
CDHR3
CDHR5
CDKAL1
CDON
CEACAM1	634	P13688	P31809	BF676199	CF587004	Hs.512682	None	0.882	yes	yes	yes
CEACAM16
CEACAM19
CEACAM21
CEACAM3
CEACAM4
CECR6
CELSR1
CELSR2
CELSR3
CEND1
CEPT1
CFTR
CH25H
CHIC1
CHIC2
CHL1	10752	O00533	P70232	None	None	Hs.148909	Mm.251288	0.53	yes	yes	yes
CHODL
CHPT1
CHRFAM7A
CHRM1
CHRM2
CHRM3
CHRM4
CHRM5
CHRNA1
CHRNA10
CHRNA2
CHRNA3
CHRNA4
CHRNA5
CHRNA6
CHRNA7
CHRNA9
CHRNB1
CHRNB2
CHRNB3
CHRNB4
CHRND
CHRNE
CHRNG
CHST15
CKLF
CLCA2
CLCA4
CLCN1
CLCN4
CLCN6	1185	P51797	O35454	None	None	Hs.193043	Mm.89987	0	None	None	None
CLCN7
CLCNKA
CLCNKB
CLDN1
CLDN10
CLDN11
CLDN12	9069	P56749	Q9ET43	None	None	Hs.258576	Mm.40132	0	None	None	None
CLDN14
CLDN15
CLDN16
CLDN17
CLDN18
CLDN19
CLDN2
CLDN20
CLDN23
CLDN4
CLDN5
CLDN6
CLDN7
CLDN8
CLDN9
CLDND1
CLDND2
CLEC10A
CLEC12A
CLEC12B
CLEC14A
CLEC17A
CLEC1A
CLEC1B
CLEC2D
CLEC4A
CLEC4F
CLEC4G
CLEC4M
CLEC7A
CLEC9A
CLMP
CLN6
CLRN1
CLRN3	119467	Q8NCR9	Q8BHH8	NM_004092	AK154752	Hs.242014	Mm.39721	0	None	None	None
CLSTN1
CLSTN2
CLSTN3
CMKLR1
CMTM1
CMTM2
CMTM3
CMTM4
CMTM5
CMTM7
CMTM8
CNGA1
CNGA3
CNGA4
CNGB3
CNIH
CNIH2	254263	Q6PI25	O35089	AB209188	BC079671	Hs.437072	Mm.299737	0	None	None	None
CNIH3
CNIH4
CNNM2	54805	Q9H8M5	Q3TWN3	BC030162	NM_029669	Hs.643509	Mm.306903	0.051	yes	yes	None
CNNM4
CNR1
CNR2
CNST
CNTNAP1	8506	P78357	O54991	BM811415	CF587021	Hs.408730	Mm.474527	0.237	yes	yes	None
CNTNAP2	26047	Q9UHC6	Q9CPW0	BX648490	AK173086	Hs.655684	Mm.440084	0.048	None	yes	None
CNTNAP3
CNTNAP4
CNTNAP5
COL17A1
COL25A1
COLEC12
COQ2
CORIN
COX8C
CR1	1378	P17927	None	NM_021723	NM_001098225	Hs.334019	None	0	None	None	None
CR2
CRB1
CRB2
CRB3
CRELD1
CRHR1	1394	P34998	P35347	NM_015444	NM_001002267	Hs.417628	Mm.1892	0.234	yes	yes	None
CRHR2
CRIM1
CRLF2	64109	Q9HC73	Q8CII9	NM_033163	BC048734	Hs.287729	Mm.35771	0	None	None	None
CRLS1
CRTAM
CSF1	1435	P09603	P07141	AF177941	AF176645	Hs.591402	Mm.795	0.463	yes	yes	None
CSF1R	1436	P07333	P09581	None	None	Hs.654394	Mm.22574	0	None	None	None
CSF2RA
CSF2RB
CSF3R
CSMD1
CSMD2
CSMD3
CSPG4
CSPG5
CTLA4
CTXN3
CWH43
CX3CL1
CX3CR1
CXCL16
CXCR1
CXCR2
CXCR3
CXCR4
CXCR5
CXCR6	10663	O00574	Q9EQ16	NM_014417	AF332560	Hs.34526	Mm.124289	0	None	None	None
CXCR7
CXorf1
CXorf59
CYB561
CYB561D1
CYB561D2
CYBASC3
CYBRD1
CYHR1
CYP2U1
CYP51A1
CYSLTR1
CYSLTR2
CYYR1
DAG1	1605	Q14118	Q62165	NM_001039582	NM_012040	Hs.76111	Mm.7524	0.045	yes	yes	None
DAGLA
DARC
DCBLD1
DCBLD2	131566	Q96PD2	Q91ZV3	AY043278	NM_178891	Hs.203691	Mm.373589	0.014	None	yes	None
DCC
DCHS1
DCHS2
DCST2
DCT	1638	P40126	P29812	None	None	Hs.301865	Mm.19987	0	None	None	None
DDR1
DDR2
DEGS1
DEGS2
DENND1B
DGAT2
DGCR2	9993	P98153	P98154	None	None	Hs.517357	Mm.254515	0.029	None	None	yes
DIRC2
DISP1	84976	Q96F81	Q3TDN0	NM_178042	NM_019673	Hs.528817	Mm.358721	0	None	None	None
DLK1	8788	P80370	Q09163	NM_013308	AK089287	Hs.533717	Mm.157069	0.027	None	yes	None
DLK2
DLL1
DLL4
DNAJC14
DNAJC15
DNAJC22
DNAJC25
DNAJC30
DNAJC4
DNER	92737	Q8NFT8	Q8JZM4	AB209040	GH455297	Hs.234074	Mm.292560	0.071	None	yes	yes
DOLK	22845	Q9UPQ8	None	NM_018667	BC043077	Hs.531563	Mm.26690	0	None	None	None
DPCR1
DPP10	57628	Q8N608	Q6NXK7	None	None	Hs.591555	Mm.242090	0.059	None	None	yes
DPP6	1804	P42658	Q9Z218	AK024501	AK040356	Hs.490684	Mm.42078	0.229	None	yes	yes
DPP8
DPY19L2
DPY19L2
DPY19L3
DPY19L3
Dram
DRAM2
DRD1
DRD2
DRD3
DRD4
DRD5
DSC1
DSC3
DSCAM
DSCAML1
DSEL
DUOX1
DUOX2
DUOXA1
DUOXA2
DYSF
ECE1	1889	P42892	Q4PZA2	AY280798	None	Hs.195080	Mm.439998	2.392	yes	yes	yes
ECE2	9718	O60344	Q80Z60	AK308583	W15675	Hs.146161	Mm.263319	0.582	yes	yes	None
ECEL1	9427	O95672	Q9JMI0	AK125030	BC023134	Hs.26880	Mm.140765	0	None	None	None
EDA	1896	Q92838	O54693	None	NM_146830	Hs.105407	Mm.328086	0	None	None	None
EDA2R
EDAR
EDNRA
EDNRB
EFNB1	1947	P98172	P52795	None	None	Hs.144700	Mm.3374	0.038	yes	yes	None
EFNB2
EFNB3
EGF
EGFR	1956	P00533	Q01279	None	None	Hs.488293	None	0.406	yes	yes	yes
ELFN2	114794	Q5R3F8	Q68FM6	NM_194277	None	Hs.660812	Mm.323188	0	None	None	None
ELN
ELOVL5
ELOVL6	79071	Q9H5J4	Q920L5	BC111491	BC055054	Hs.412939	Mm.314113	0.021	None	yes	None
ELOVL7
EMB	133418	Q6PCB8	P21995	NM_001004490	NM_146353	Hs.645309	Mm.274926	1.174	yes	yes	None
EMCN	51705	Q9ULC0	Q9R0H2	NM_002886	NM_028712	Hs.152913	Mm.27343	0	None	None	None
EMP1	2012	P54849	P47801	BC063873	None	Hs.707901	Mm.182785	0.025	yes	None	None
EMP2
EMP3	2014	P54852	O35912	None	None	Hs.9999	Mm.20829	0.059	None	None	yes
EMR1
EMR2	30817	Q9UHX3	None	DW427280	None	Hs.531619	None	0.029	None	None	yes
EMR3
ENPP4	22875	Q9Y6X5	Q8BTJ4	NM_001307	AK145504	Hs.643497	Mm.255971	0.824	yes	yes	yes
ENTPD1	953	P49961	P55772	NM_001002231	BF299897	Hs.576612	Mm.2824	0.118	None	None	yes
ENTPD2	954	Q9Y5L3	O55026	AF169154	AK007488	Hs.123036	Rn.8276	0.085	yes	yes	yes
ENTPD3	956	O75355	None	AK027004	NM_001002846	Hs.441145	Mm.76648	0.366	yes	yes	yes
ENTPD7	57089	Q9NQZ7	Q3TCT4	AK225825	BC088998	Hs.716513	Mm.296789	0.021	None	yes	None
ENTPD8
EPCAM	None	None	None	None	None	Hs.542050	Mm.4259	0.522	yes	yes	yes
EPGN
EPHA1
EPHA10
EPHA2	1969	P29317	Q03145	NM_198795	AB183528	Hs.171596	Mm.2581	0.299	yes	None	None
EPHA3
EPHA4
EPHA5
EPHA7
EPHA8
EPHB1
EPHB2	2048	P29323	P54763	AK057310	AK084871	Hs.523329	Mm.250981	0.324	yes	None	yes
EPHB3
EPHB4
EPHB6
EPOR
EPSTI1
EPT1
ERBB2
ERBB3	2065	P21860	Q61526	NM_001982	BC106091	Hs.118681	Mm.373043	0.059	None	None	yes
ERBB4
EREG
ERMAP
ERVFRD-1
ESYT1
ESYT2
ESYT3
ETNK1
EVC2
EVI2A
EVI2B
F2R
F2RL1
F2RL2
F2RL3	9002	Q96RI0	O88634	NM_001971	CF581485	Hs.137574	Mm.12948	0.029	None	None	yes
F3	2152	P13726	P20352	None	None	Mm.273188	Mm.273188	0.066	None	yes	yes
FA2H
FADS2
FADS3
FADS6
FAIM2
FAIM3
FAM105A
FAM134A
FAM134B
FAM134C
FAM159A
FAM162A
FAM171A1	None	None	None	None	None	Hs.66762	Mm.23044	0.007	None	yes	None
FAM173B
FAM174A	None	None	None	None	None	Hs.716557	Mm.272705	0.059	None	None	yes
FAM176A
FAM176B
FAM187B
FAM189A2
FAM189B
FAM18B1
FAM18B2
FAM200A
FAM26E
FAM26F
FAM38A
FAM38B
FAM57A
FAM57B
FAM70A
FAM70B
FAM73A
FAM74A1
FAM75D1
FAM8A1
FANCM
FAR1
FAR2
FASLG
FAT2
FAT4
FATE1
FCAR
FCER1A
FCGR1A
FCGR1B
FCGR2A
FCGR2B	2213	P31994	P08101	AK092328	BC048958	Hs.654395	Mm.425062	0	None	None	None
FCGR2C
FCGR3A
FCGR3B
FCGRT
FCRL1
FCRL2
FCRL3
FCRL4
FCRL5	83416	Q96RD9	Q68SN8	AK097251	AK133947	Hs.415950	None	0	None	None	None
FCRL6
FER1L5
FER1L6
FFAR1	2864	O14842	Q76JU9	AK025986	BC069863	Hs.248127	Mm.425422	0	None	None	None
FFAR2
FFAR3
FGFR1	2260	P11362	P16092	NM_207469	None	Hs.264887	Mm.265716	0.029	None	None	yes
FGFR2
FGFR3
FGFRL1
FIBCD1
FLJ16124
FLJ35424
FLJ35776
FLJ39653
FLJ45244
FLRT1
FLRT2	23768	O43155	None	NM_002078	NM_018748	Hs.533710	Mm.341948	0.029	None	None	yes
FLRT3
FLT3
FLT3LG
FLT4
FLVCR1
FLVCR2
FMR1NB
FNDC4	64838	Q9H6D8	Q3TR08	NM_003391	AK045120	Hs.718524	Mm.292544	0	None	None	None
FNDC5
FNDC9
FOLR1	2348	P15328	P35846	None	None	Hs.73769	Mm.2135	0.128	yes	None	yes
FPR1
FPR2
FPR3
FRAS1
FREM2
FRRS1
FSHR
FXYD1
FXYD2
FXYD3
FXYD4
FXYD5
FXYD6
FZD1
FZD10
FZD2
FZD3
FZD4
FZD5
FZD6
FZD7
FZD8
FZD9
G6PC2	57818	Q9NQR9	Q9Z186	AK091800	NM_011780	Hs.283963	Mm.140768	0.037	yes	None	None
G6PC3
GABBR1
GABBR2	9568	O75899	Q80T41	None	None	Hs.198612	Mm.101909	0.186	yes	None	None
GABRA1
GABRA2
GABRA3	2556	P34903	P26049	AF516710	BC094675	Hs.123024	Mm.102286	0	None	None	None
GABRA4
GABRA5	2558	P31644	Q8BHJ7	None	None	Hs.612087	Mm.273114	0	None	None	None
GABRA6
GABRB1
GABRB2
GABRB3
GABRD
GABRE
GABRG1
GABRG2
GABRG3
GABRP
GABRQ
GABRR1
GABRR2
GALR1	2587	P47211	P56479	NM_001105528	AK029534	Hs.272191	Mm.6219	0.021	None	yes	None
GALR2
GALR3
GCGR
GDAP1
GDAP1L1
GDPD1
GDPD2
GDPD3
GDPD4
GDPD5
GFRAL
GGCX	2677	P38435	Q9QYC7	NM_000911	AK043873	Hs.77719	Mm.19937	0.041	None	yes	None
GGT1	2678	P19440	Q60928	NM_020482	BC048473	Hs.645535	Mm.4559	0.088	None	None	yes
GGT7	2686	Q9UJ14	Q99JP7	CR594972	BU524859	Hs.433738	Mm.41757	0.122	None	yes	yes
GHITM
GHR
GHRHR
GHSR	2693	Q92847	Q99P50	AK057086	AB178899	Hs.248115	Mm.194721	0	None	None	None
GIMAP2
GIPR
GJA1
GJA10
GJA3
GJA4
GJA5
GJA8
GJA9
GJB1	2705	P08034	P28230	AK094097	None	Hs.333303	Mm.21198	0	None	None	None
GJB2
GJB3
GJB4
GJB5
GJB6
GJB7
GJC1
GJC2
GJC3
GJD2
GJD3
GJD4
GLIPR1
GLP1R	2740	P43220	O35659	None	None	Hs.389103	Mm.390969	0.111	yes	yes	None
GLP2R
GLRA1
GLRA2
GLRA3	8001	O75311	Q91XP5	NM_152647	None	Hs.413099	Mm.307061	0	None	None	None
GLRB
GNRHR
GOLGA5
GOLT1A
GOLT1B
GP1BA
GP1BB
GP2	2813	P55259	Q9D733	None	None	Hs.53985	Mm.46403	0.794	None	None	yes
GP5
GP6
GP9
GPA33
GPAA1
GPBAR1
GPER
GPM6A
GPM6B
GPNMB	10457	Q14956	Q99P91	AK123014	BC010816	Hs.190495	Mm.302602	0.176	None	None	yes
GPR1
GPR101
GPR107	57720	Q5VW38	Q8BUV8	NM_001762	AK149757	Hs.512461	Mm.236074	0.118	None	None	yes
GPR110
GPR111
GPR112
GPR113
GPR114
GPR115
GPR116	221395	Q8IZF2	None	BC065372	None	Hs.362806	Mm.23478	0.088	None	None	yes
GPR119
GPR12
GPR123
GPR124
GPR125
GPR126	57211	Q86SQ4	Q6F3F9	BC053562	AK079382	Hs.715560	Mm.440142	0.014	None	yes	None
GPR128
GPR132
GPR133	283383	Q6QNK2	Q80T32	None	None	Hs.656751	Mm.440501	0.014	None	yes	None
GPR135
GPR137
GPR137B
GPR139
GPR141
GPR142
GPR143
GPR144
GPR146
GPR148
GPR149
GPR15
GPR150
GPR151
GPR152
GPR153
GPR155
GPR156
GPR157
GPR158	57512	Q5T848	Q8C419	NM_170742	BC033442	Hs.499108	Mm.166647	0.012	yes	None	None
GPR160
GPR161
GPR162
GPR17
GPR171
GPR172A
GPR172B	55065	Q9NWF4	Q9D8F3	NM_153021	NM_001081407	Hs.632247	Mm.28597	1.025	yes	None	None
GPR173
GPR174
GPR176
GPR179
GPR18
GPR180
GPR182
GPR183
GPR19
GPR20
GPR21
GPR22
GPR25
GPR26
GPR27
GPR3
GPR31
GPR32
GPR34
GPR35
GPR37
GPR37L1
GPR39	2863	O43194	Q5U431	NM_000193	NM_009170	Hs.716768	None	0.012	yes	None	None
GPR4
GPR42
GPR44	11251	Q9Y5Y4	Q9Z2J6	U51869	NM_011803	Hs.299567	Mm.470721	0.029	None	None	yes
GPR45
GPR50
GPR52
GPR55
GPR56	9289	Q9Y653	Q8K209	NM_013943	AF102578	Hs.513633	Mm.290834	0.812	yes	yes	yes
GPR6
GPR61
GPR62
GPR63
GPR64
GPR65
GPR68
GPR75
GPR77
GPR78
GPR82
GPR83
GPR84
GPR85
GPR87
GPR88
GPR89B
GPR97
GPR98
GPRC5A
GPRC5B
GPRC5C
GPRC5D
GPRC6A
GRAMD1A
GRAMD1C
GRAMD2
GRAMD3
GRAMD4
GRIA1
GRIA2	2891	P42262	P23819	NM_016374	NM_194262	Hs.32763	Mm.220224	0.027	None	yes	None
GRIA3
GRIA4	2893	P48058	Q9Z2W8	None	None	Hs.503743	Mm.209263	0.021	None	yes	None
GRID1
GRID2
GRIK1
GRIK2
GRIK3
GRIK4
GRIK5
GRIN1	2902	Q05586	P35438	BX640600	None	Hs.558334	Mm.278672	0.048	None	yes	None
GRIN2A
GRIN2B
GRIN2C
GRIN2D
GRIN3A
GRIN3B
GRINA
GRM1
GRM2
GRM3
GRM4
GRM5	2915	P41594	Q3UVX5	NM_002849	D31898	Hs.147361	Mm.235018	0	None	None	None
GRM6
GRM7
GRM8
GRPR
GSG1
GSG1L
GUCY2C	2984	P25092	Q3UWA6	None	None	Hs.524278	Mm.222729	0.048	None	yes	None
GUCY2D
GUCY2F
GYPA
GYPB
GYPC
GYPE
HAS1
HAS2
HAS3
HAVCR1
HAVCR2
HBEGF
HCAR1
HCAR2
HCAR3
HCN1
HCN2
HCN3
HCN4
HCRTR1	3061	O43613	P58307	AL137312	NM_138584	Hs.388226	Mm.246595	0	None	None	None
HCRTR2
HCST
HEPACAM
HEPACAM2	None	None	None	None	None	Hs.443169	Mm.206911	0.156	yes	yes	yes
HEPH
HERPUD2
HFE
HFE2
HHAT	55733	Q5VTY9	Q8BMT9	BC159100	AK155331	Hs.58650	Mm.145857	0	None	None	None
HHATL
HHLA2
HIAT1
HIATL1
HIGD1A
HIGD1B
HIGD2A
HLA-A	3105	P18462	None	NM_016094	BC062098	Hs.181244	Mm.88795	0.235	None	None	yes
HLA-B
HLA-C
HLA-DMA
HLA-DMB
HLA-DOA
HLA-DOB
HLA-DPA1
HLA-DPB1
HLA-DQA1
HLA-DQA2
HLA-DQB1
HLA-DRA
HLA-DRB1
HLA-DRB3
HLA-DRB4	3126	P01912	None	None	None	Hs.696211	None	0.029	None	None	yes
HLA-DRB5
HLA-E	3133	P13747	None	BC045642	AK137182	Hs.650174	Mm.441651	0.066	None	yes	yes
HLA-F
HLA-G
HLA-L
HM13	81502	Q8TCT9	None	AY927625	CA464533	Hs.373741	Mm.277327	0.049	yes	None	None
HRASLS2
HRH1
HRH2
HRH3
HRH4
HRK
HS3ST3B1
HS6ST2
HSD17B12
HSD17B3
HTR1A
HTR1B
HTR1D
HTR1E
HTR1F
HTR2A
HTR2B
HTR2C
HTR3A	3359	P46098	P23979	BC136953	NM_001011774	Hs.413899	Mm.4831	0	None	None	None
HTR3B
HTR3C
HTR3D
HTR3E
HTR4
HTR5A
HTR6	3362	P50406	Q9R1C8	NM_001031702	BC052397	Hs.22180	Mm.291096	0	None	None	None
HTR7
HVCN1
ICAM1	3383	P05362	P13597	None	BY731234	Hs.643447	Mm.435508	0.343	yes	None	yes
ICAM2
ICAM3
ICAM4
ICAM5
ICOS
ICOSLG
IER3IP1
IFI27
IFI27L1
IFI6
IFITM1
IFITM2
IFITM3
IFITM5
IFNAR1	3454	P17181	P33896	NM_015110	AK122321	Hs.529400	Mm.502	0.029	None	None	yes
IFNAR2	3455	P48551	O35664	None	None	Hs.708195	Mm.6834	0.007	None	yes	None
IFNGR1	3459	P15260	P15261	AF022158	NM_009554	Hs.520414	Mm.549	0.029	None	None	yes
IFNGR2
IGDCC3
IGDCC4
IGF1R	3480	P08069	Q60751	None	None	Hs.643120	Mm.275742	0.557	yes	yes	yes
IGF2R	3482	P11717	Q07113	BX640645	NM_026989	Hs.487062	Mm.26553	0.97	yes	yes	yes
IGFLR1
IGSF1	3547	Q8N6C5	Q7TQA1	None	None	Hs.22111	Mm.110505	0.071	yes	yes	None
IGSF11	152404	Q5DX21	P0C673	BC036503	BC094662	Hs.112873	Mm.245564	0	None	None	None
IGSF3
IGSF6
IGSF8	93185	Q969P0	Q8R366	BC044581	AK030120	Hs.332012	Mm.271717	0.246	yes	yes	yes
IGSF9
IL10RA
IL10RB
IL11RA
IL12RB1
IL12RB2
IL13RA1
IL13RA2
IL17RA	23765	Q96F46	Q60943	NM_013302	BC003433	Hs.129751	Mm.4481	0.042	yes	None	yes
IL17RB
IL17RC	84818	Q8NAC3	Q8K4C2	BC000786	BC027794	Hs.129959	Mm.213397	0.012	yes	None	None
IL17RE
IL18R1	8809	Q13478	Q61098	BC064697	BC040401	Hs.469521	Mm.253664	0.025	yes	None	None
IL18RAP	8807	O95256	Q9Z2B1	None	None	Hs.158315	Mm.20466	0	None	None	None
IL1R1	3554	P14778	P13504	NM_021982	NM_175255	Hs.701982	Mm.896	0.37	yes	yes	None
IL1R2
IL1RAP
IL1RAPL1
IL1RAPL2
IL1RL1
IL1RL2
IL20RA
IL20RB
IL21R
IL22RA1
IL23R
IL27RA
IL28RA
IL2RA
IL2RB
IL2RG
IL31RA
IL3RA
IL5RA
IL6R
IL6ST	3572	P40189	Q00560	NM_015354	None	Hs.532082	Mm.4364	0.154	yes	yes	yes
IL7R
IL9R
ILDR1
ILDR2
IMP5
IMPG1
IMPG2
INPP4A
INSIG1
INSIG2
INSR	3643	P06213	P15208	NM_001048197	None	Hs.465744	Mm.268003	0.434	yes	yes	None
INSRR	3645	P14616	Q9WTL4	AK292610	BC025499	Hs.248138	Mm.42041	0.021	None	yes	None
IQCF1
ISLR2
ITFG1	81533	Q8TB96	Q99KW9	NM_005957	BC052466	Hs.42217	Mm.334685	0.653	None	yes	yes
ITGA10
ITGA11
ITGA2	3673	P17301	Q62469	AK092584	NM_177382	Hs.482077	Mm.5007	0.545	yes	yes	yes
ITGA2B	3674	P08514	Q9QUM0	NM_015384	AJ627033	Hs.411312	Mm.26646	0	None	None	None
ITGA3	3675	P26006	Q62470	BX648934	AK163770	Hs.265829	Mm.57035	0.719	yes	yes	yes
ITGA4
ITGA6	3655	P23229	Q61739	NM_001130964	BC015249	Hs.133397	Mm.225096	0.569	yes	yes	yes
ITGA7	3679	Q13683	Q61738	None	None	Hs.524484	Mm.179747	0.091	yes	None	yes
ITGA8
ITGA9
ITGAD
ITGAE
ITGAL
ITGAM
ITGAV	3685	P06756	P43406	None	None	Hs.436873	Mm.227	0.696	yes	yes	yes
ITGAX
ITGB1	3688	P05556	P09055	None	None	Hs.643813	Mm.263396	2.12	yes	yes	yes
ITGB2	3689	P05107	P11835	M96739	NM_010916	Hs.375957	Mm.1137	0.059	None	None	yes
ITGB3	3690	P05106	O54890	NM_001005274	BC128571	Hs.218040	Mm.87150	0.029	None	None	yes
ITGB5	3693	P18084	O70309	NM_025158	AK046633	Hs.536663	Mm.6424	0.319	yes	None	yes
ITGB6
ITGB7
ITGB8
ITM2A
ITM2B	9445	Q9Y287	O89051	NM_024052	AK142753	Hs.643683	Mm.4266	0.057	None	yes	yes
ITM2C
ITPR1	3708	Q14643	P11881	NM_018492	BC020099	Hs.567295	Mm.227912	0.073	None	yes	yes
ITPR2
ITPRIPL1
ITPRIPL2
IZUMO1
IZUMO2
JAG1
JAG2	3714	Q9Y219	Q9QYE5	BC005395	NM_017371	Hs.433445	Mm.28541	0.012	yes	None	None
JAGN1
JAKMIP3
JAM2	58494	P57087	Q9JI59	BQ430655	NM_026725	Hs.517227	Mm.41758	0.071	yes	None	yes
JAM3	83700	Q9BX67	Q9D8B7	NM_182560	None	Hs.150718	Mm.28770	0.089	yes	None	None
JKAMP
JTB
KCNA1
KCNA10
KCNA2
KCNA3
KCNA4
KCNA5
KCNA6
KCNA7
KCNB1
KCNB2
KCNC1
KCNC2
KCNC3
KCNC4
KCND1
KCND2
KCND3
KCNE1
KCNE1L
KCNE2
KCNE3
KCNE4
KCNG1
KCNG2
KCNG3
KCNG4
KCNH1	3756	O95259	Q60603	NM_032025	AK135515	Hs.553187	Mm.4489	0	None	None	None
KCNH2
KCNH3
KCNH4
KCNH5
KCNH6
KCNH7
KCNH8
KCNJ1
KCNJ10
KCNJ11
KCNJ12
KCNJ13
KCNJ14
KCNJ15
KCNJ16
KCNJ2
KCNJ3
KCNJ4
KCNJ5
KCNJ6
KCNJ8
KCNJ9
KCNK1	3775	O00180	O08581	None	None	Hs.208544	Mm.10800	0	None	None	None
KCNK10
KCNK12
KCNK13
KCNK15
KCNK16
KCNK17	89822	Q96T54	None	NM_004774	NM_001080118	Hs.162282	None	0	None	None	None
KCNK18
KCNK2
KCNK3	3777	O14649	O35111	AK225225	NM_019866	Hs.645288	Mm.439936	0.029	None	None	yes
KCNK4
KCNK5	8645	O95279	None	None	None	Hs.444448	Mm.68998	0	None	None	None
KCNK6
KCNK7
KCNK9
KCNMB1
KCNMB2
KCNMB3
KCNMB4
KCNN1
KCNN2
KCNN3
KCNN4
KCNQ1
KCNQ2
KCNQ3
KCNQ4
KCNQ5
KCNS1
KCNS2
KCNS3
KCNT1
KCNT2
KCNV1
KCNV2
KDR	3791	P35968	P35918	NM_013286	None	Hs.479756	Mm.285	0.025	yes	None	None
KEL
KIAA0195
KIAA0247
KIAA0319	9856	Q5VV43	None	NM_003356	AB010742	Hs.26441	Mm.261514	0.029	None	None	yes
KIAA0319L	79932	Q8IZA0	None	CR936810	AK149559	Hs.456507	Mm.206206	0.196	None	yes	yes
KIAA1024
KIAA1161	57462	Q6NSJ0	None	AK125490	NM_011612	Hs.522083	Mm.27054	0.026	yes	yes	None
KIAA1324L	222223	A8MWY0	None	None	AK041641	Hs.208093	Mm.130063	0.115	yes	yes	None
KIAA1467	57613	A2RU67	Q8BYI8	NM_004380	NM_001025432	Hs.132660	Mm.34182	0.159	yes	yes	yes
KIAA1715
KIAA1919	91749	Q5TF39	None	None	None	Hs.400572	Mm.235981	0	None	None	None
KIAA2013
KIDINS220
KIR2DL1
KIR2DL2
KIR2DL3
KIR2DL5A
KIR2DL5B
KIR2DS1
KIR2DS2
KIR2DS3
KIR2DS4
KIR2DS5
KIR3DL1
KIR3DL2
KIR3DL3
KIRREL	55243	Q96J84	Q80W68	NM_152698	BC070435	Hs.609291	None	0.029	None	None	yes
KIRREL2
KIRREL3
KISS1R
KIT
KITLG
KL
KLB
KLHL31
KLRAP1
KLRB1
KLRC1
KLRC2
KLRC3
KLRC4
KLRF1
KLRG1
KLRG2
KLRK1
KMO
KREMEN1
KREMEN2
KRTAP19-1
KRTAP19-3	337970	Q7Z4W3	None	NM_014615	BC043094	Hs.60480	Mm.196689	0	None	None	None
KRTCAP2
KRTCAP3
L1CAM	3897	P32004	P11627	AA972187	None	Hs.522818	Mm.260568	0.087	yes	yes	yes
LAG3
LAIR1
LAMP1	3916	P11279	P11438	CB957406	None	Hs.494419	Mm.16716	1.532	yes	yes	yes
LAMP2	3920	P13473	P17047	NM_013296	NM_029522	Hs.496684	Mm.486	1.519	yes	yes	yes
LAPTM4A
LAPTM4B
LAPTM5
LAX1
LAYN
LCAT
LCLAT1
LCT	3938	P09848	None	NM_001087	AK146470	Hs.551506	Mm.26930	0	None	None	None
LCTL
LDLR	3949	P01130	P35951	None	None	Hs.213289	Mm.3213	0.415	yes	yes	None
LDLRAD1
LDLRAD3
LECT1
LEPR
LEPROT
LEPROTL1
LETM1
LETMD1
LGR4
LGR5
LGR6
LHCGR
LHFP
LHFPL1
LHFPL2
LHFPL3
LHFPL4
LHFPL5
LIFR	3977	P42702	P42703	None	None	Hs.133421	Mm.149720	0.007	None	yes	None
LILRB1
LILRB2
LILRB3
LILRB4
LILRB5
LIM2
LINGO1	84894	Q96FE5	Q9D1T0	NM_001080420	AB231013	Hs.656765	Mm.246605	0.204	None	yes	None
LINGO2
LINGO4
LMBR1
LMBR1L
LMBRD1	55788	Q9NUN5	Q8K0B2	NM_001128928	NM_008384	Hs.271643	Mm.477783	0.088	None	None	yes
LMBRD2
LMF2	91289	Q9BU23	Q8C3X8	NM_032999	BC053044	Hs.150540	Mm.34511	0.086	None	yes	yes
LMLN
LMTK2	22853	Q8IWU2	Q3TYD6	AF205074	NM_023908	Hs.444179	Mm.288726	0	None	None	None
LNPEP	4012	Q9UIQ6	None	NM_000912	AK136866	Hs.527199	Mm.328807	0.671	yes	yes	yes
LOC389791
LOC400464
LOC650293
LPAR1
LPAR2
LPAR3
LPAR4
LPAR5
LPAR6
LPCAT1
LPCAT2
LPCAT3
LPCAT4
LPGAT1
LPHN1	22859	O94910	Q80TR1	BM467683	None	Hs.654658	Mm.260733	0.021	None	yes	None
LPHN2
LPHN3
LPPR1
LPPR2
LPPR4
LPPR5
LRBA
LRCH1
LRCH4
LRFN2
LRFN3
LRFN4	78999	Q6PJG9	Q80XU8	None	None	Hs.209979	Mm.329675	0.014	None	yes	None
LRFN5
LRIG1
LRIG2	9860	O94898	Q52KR2	None	None	Hs.448972	Mm.34855	0.021	None	yes	None
LRIG3
LRIT2
LRIT3
LRMP
LRP1	4035	Q07954	Q91ZX7	BF102713	NM_009919	Hs.162757	Mm.271854	0.482	None	yes	yes
LRP10	26020	Q7Z4F1	Q7TQH7	None	None	Hs.525232	Mm.472719	0.029	None	None	yes
LRP11	84918	Q86VZ4	Q8CB67	CR627037	XM_140310	Hs.408355	Mm.206759	0.021	None	yes	None
LRP1B
LRP3
LRP4
LRP5
LRP6
LRP8	7804	Q14114	Q924X6	None	None	Hs.576154	None	0.007	None	yes	None
LRRC15
LRRC19
LRRC24	441381	Q50LG9	Q8BHA1	None	None	Hs.715747	Mm.289666	0.057	None	None	None
LRRC25	126364	Q8N386	Q8K1T1	XM_001723912	None	Hs.332156	Mm.132939	0.012	yes	None	None
LRRC26
LRRC3	81543	Q9BY71	P59034	NM_133374	BC059079	Hs.326579	Mm.133301	0	None	None	None
LRRC32
LRRC33
LRRC37A
LRRC37A2
LRRC37A3	374819	O60309	None	AL157438	NM_011949	Hs.551962	None	0	None	None	None
LRRC37B
LRRC3B
LRRC4
LRRC4C
LRRC52
LRRC55	219527	Q6ZSA7	Q3UY51	BX935756	AK085426	Hs.199853	Mm.476412	0	None	None	None
LRRC59
LRRC66
LRRC8A	56262	Q8IWT6	Q80WG5	NM_001134779	BC029746	Hs.643600	Mm.389232	0.026	yes	yes	None
LRRC8B	23507	Q6P9F7	Q5DU41	AF200494	AK009787	Hs.482017	Mm.439828	0.029	None	None	yes
LRRC8C
LRRC8D	55144	Q7L1W4	Q8BGR2	AJ406946	None	Hs.588647	Mm.23837	0	None	None	None
LRRC8E
LRRN1
LRRN2
LRRN3
LRRN4
LRRN4CL
LRRTM1
LRRTM2
LRRTM3
LRRTM4
LRTM1
LRTM2
LSAMP	4045	Q13449	Q8BLK3	NM_033272	NM_133207	Hs.657246	Mm.310524	0.173	yes	yes	yes
LSR
LST-3TM12
LTB4R
LTB4R2
LTBR	4055	P36941	P50284	None	None	Hs.1116	Mm.3122	0.598	yes	None	yes
LTC4S
LTK	4058	P29376	P08923	AK001355	AK150892	Hs.434481	Mm.1740	0.049	yes	None	None
LY6D
LY6G6F
LY6K
LY75	4065	O60449	Q60767	NM_212482	AK090130	Hs.153563	Mm.2074	0.088	None	None	yes
LY9
LYSMD3
LYSMD4
LYVE1	10894	Q9Y5Y7	Q8BHC0	NM_000390	NM_018818	Hs.655332	Mm.396078	0.021	None	yes	None
M6PR	4074	P20645	P24668	BC071561	NM_008377	Hs.134084	Mm.249225	0.697	yes	yes	yes
MAG	4099	P20916	P20917	AL832422	None	Hs.643440	Mm.241355	0	None	None	None
MAGEH1
MAGT1
MAL
MAL2
MALL
MAMDC4
MANSC1
MARCO
MARVELD1
MARVELD2
MARVELD3
MAS1
MAS1L
MAVS
MBOAT2	129642	Q6ZWT7	Q8R3I2	NM_016656	NM_001004154	Hs.467634	Mm.167671	0	None	None	None
MBOAT7
MBTPS2
MC1R
MC2R
MC3R
MC4R	4160	P32245	P56450	AK096435	AK040570	Hs.532833	Mm.229447	0	None	None	None
MC5R
MCAM	4162	P43121	Q8R2Y2	AK226157	CA464732	Hs.599039	Mm.275003	0.059	None	None	yes
MCART6
MCHR1
MCHR2
MCOLN1	57192	Q9GZU1	Q99J21	NM_001005190	None	Hs.631858	Mm.8356	0.2	yes	yes	yes
MCOLN2
MCOLN3
MCTP1
MCTP2
MDGA2
MEGF10
MEGF11
MEGF8	1954	Q7Z7M0	P60882	AK092904	AK042047	Hs.132483	Mm.38527	0.129	None	yes	yes
MEP1A
MEP1B
MERTK
MET
METTL7A
MFAP3L
MFF
MFRP
MFSD1
MFSD10
MFSD11
MFSD2A
MFSD3
MFSD4
MFSD6
MFSD6L
MFSD7
MFSD8
MFSD9
MGAM	8972	O43451	None	NM_001078177	BC004828	Hs.122785	Mm.289280	0	None	None	None
MGAT5B
MGC16703
MICA	4276	Q29983	None	AL833264	NM_010193	Hs.130838	None	0.147	None	None	yes
MIP
MLEC
MLNR
MMD
MMD2
MME
MMGT1
MMP14
MMP15
MMP16
MMP24
MOG
MOGAT2
MOGAT3	346606	Q86VF5	None	None	None	Hs.512217	None	0	None	None	None
MOSPD1
MOSPD2
MOSPD3
MPDU1
MPL
MPPE1
MPZ
MPZL1	9019	O95297	Q3TEW6	NM_080387	AK089500	Hs.493919	Mm.46438	0.306	yes	yes	yes
MPZL3
MR1
MRAP2
MRC1
MRC1
MRC2	9902	Q9UBG0	Q64449	NM_014935	BC054547	Hs.7835	Mm.235616	0.226	yes	yes	yes
MRGPRD
MRGPRE
MRGPRF
MRGPRX1
MRGPRX2
MRGPRX3
MRGPRX4
MRS2
MS4A1
MS4A10
MS4A12
MS4A13
MS4A15
MS4A2
MS4A3
MS4A4A
MS4A5
MS4A6A
MS4A6E
MS4A7
MS4A8B
MSR1
MST1R
MTNR1A
MTNR1B
MTUS1
MUC1	4582	P15941	Q02496	BX640908	BC076620	Hs.89603	Mm.16193	0.029	None	None	yes
MUC13
MUC15	143662	Q8N387	Q8C6Z1	AL096748	AK083094	Hs.407152	Mm.32566	0	None	None	None
MUC16	94025	Q8WXI7	None	AK025569	AK053095	Hs.432676	None	0.021	None	yes	None
MUC17
MUC21
MUC4
MUL1
MUSK
MXRA8
MYADM
MYCT1
MYOF
NAALADL2	254827	Q58DX5	None	AK291593	BC005583	Hs.565848	Mm.448351	0.029	None	None	yes
NALCN
NAT1
NAT2
NAT2
NAT8
NAT8B
NCAM1	4684	P13591	P13595	CR936669	NM_001025067	Hs.503878	Mm.4974	0.875	yes	yes	None
NCAM2
NCEH1	None	None	None	None	None	None	None	0.196	None	yes	yes
NCLN	56926	Q969V3	Q8VCM8	NM_001324	AK078667	Hs.657032	Mm.302791	0.021	None	yes	None
NCR1
NCR2
NCRNA00219
NCRNA00312
NCSTN	23385	Q92542	P57716	NM_003073	AK147685	Hs.517249	Mm.218203	1.143	yes	yes	yes
NDFIP1
NDFIP2
NEO1	4756	Q92859	P97798	BX648475	AK029116	Hs.388613	Mm.42249	0.339	yes	yes	yes
NETO1
NETO2
NFAM1
NFASC	23114	O94856	None	None	None	Hs.13349	Mm.380307	0.296	yes	yes	None
NGFR
NHEDC1
NHEDC2
NINJ1
NINJ2	4815	Q9NZG7	Q9JL89	AK308878	AK040123	Hs.656450	Mm.103668	0	None	None	None
NIPA1
NIPA2
NIPAL1
NIPAL2
NIPAL3
NKAIN1
NKAIN2
NKAIN3
NKAIN4
NKG7
NKPD1
NLGN1
NLGN2	57555	Q8NFZ4	Q69ZK9	NM_213598	None	Hs.26229	Mm.151293	0	None	None	None
NLGN3
NLGN4X
NLGN4Y
NMBR
NMUR1
NMUR2	56923	Q9GZQ4	Q8BZ39	CR599515	None	Hs.283093	Mm.213205	0	None	None	None
NOTCH2
NOX1
NOX3
NOX4
NOX5
NPBWR1
NPBWR2	2832	P48146	None	BX649070	NM_152814	Hs.248118	None	0	None	None	None
NPDC1
NPFFR1
NPFFR2
NPHS1
NPHS2
NPR3
NPSR1
NPTN	27020	Q9Y639	P97300	None	None	Hs.187866	None	0.924	yes	yes	yes
NPY1R
NPY2R
NPY5R
NRCAM	4897	Q92823	Q810U4	AK127155	None	Hs.21422	Mm.208439	0.614	yes	yes	yes
NRG1
NRG2
NRG3	10718	P56975	O35181	NM_003098	NM_009228	Hs.125119	Mm.441698	0	None	None	None
NRG4	145957	Q8WWG1	Q9WTX4	AK124443	AK135527	Hs.696574	Mm.443874	0	None	None	None
NRM
NRP1	8829	O14786	P97333	AK095334	AK076104	Hs.131704	Mm.271745	0.176	None	None	yes
NRP2
NRSN1
NRSN2
NRXN1	9378	Q9ULB1	Q9CS84	None	None	Hs.637685	Mm.477023	0.05	None	yes	yes
NRXN2
NRXN3
NSDHL
NT5E	4907	P21589	Q61503	NM_022081	AK147954	Hs.153952	Mm.244235	0.096	yes	None	yes
NTRK1
NTRK2	4915	Q16620	P15209	AK024233	None	Hs.494312	Mm.130054	0.5	yes	yes	None
NTRK3
NTSR1
NTSR2
O3FAR1
OCA2
OCLM
OCLN
ODF4
ODZ1
OLR1
OMA1
OPALIN
OPN1LW
OPN1MW
OPN1MW2
OPN1SW
OPN3
OPN4
OPN5
OPRD1
OPRK1
OPRL1
OPRM1
OR10A2
OR10A3
OR10A4
OR10A5
OR10A6
OR10A7
OR10AD1
OR10AG1
OR10C1
OR10G2
OR10G3
OR10G4
OR10G7
OR10G8
OR10G9
OR10H1
OR10H2
OR10H3
OR10H4
OR10H5
OR10J1
OR10J3
OR10J5
OR10K1
OR10K2
OR10P1
OR10Q1
OR10R2
OR10S1
OR10T2
OR10V1
OR10W1
OR10X1	81481	None	None	BC049208	CF583174	Hs.553589	Mm.377274	0	None	None	None
OR10Z1
OR11A1
OR11G2
OR11H1
OR11H12
OR11H4
OR11H6
OR11L1
OR12D2
OR12D3
OR13A1
OR13C2
OR13C3	79344	None	None	BC025693	CF586019	Hs.553600	Mm.297704	0	None	None	None
OR13C4
OR13C5
OR13C8
OR13C9
OR13D1
OR13F1
OR13G1
OR13H1
OR13J1
OR14A16
OR14C36
OR14I1
OR14J1
OR14K1
OR1A1
OR1A2
OR1B1
OR1C1
OR1D2
OR1D4
OR1D5
OR1E1
OR1E2
OR1F1
OR1G1
OR1I1
OR1J1
OR1J2
OR1J4
OR1K1
OR1L1
OR1L3
OR1L4
OR1L6
OR1L8	81369	None	None	NM_170678	AK137483	Hs.632695	Mm.377596	0	None	None	None
OR1M1
OR1N1
OR1N2
OR1Q1
OR1S1
OR1S2
OR2A1
OR2A12
OR2A14
OR2A2
OR2A25
OR2A4
OR2A42
OR2A5
OR2A7
OR2AE1
OR2AG1	81338	None	None	AK057342	AK089384	Hs.553608	Mm.377799	0	None	None	None
OR2AG2
OR2AK2
OR2AT4
OR2B11	403237	None	None	NM_001005164	NM_147052	Hs.446999	Mm.377316	0	None	None	None
OR2B2
OR2B3
OR2B6
OR2C1	4993	O95371	None	AK128210	CA462700	Hs.258574	Mm.377102	0.021	None	yes	None
OR2C3
OR2D2
OR2D3
OR2F1
OR2F2
OR2G2
OR2G3
OR2G6
OR2H1
OR2H2
OR2J2
OR2J3
OR2K2
OR2L13
OR2L2
OR2L3
OR2L8	81463	None	None	AY576779	NM_001033457	Hs.690212	Mm.377757	0	None	None	None
OR2M2
OR2M3
OR2M4
OR2M5
OR2M7
OR2S2
OR2T1
OR2T10
OR2T11
OR2T12
OR2T2
OR2T27
OR2T29
OR2T3
OR2T33
OR2T34
OR2T35
OR2T4	81461	None	None	None	None	Hs.553586	None	0	None	None	None
OR2T5
OR2T6
OR2T8
OR2V2
OR2W1
OR2W3	81456	None	None	None	None	Hs.269151	Mm.377306	0	None	None	None
OR2W5
OR2Y1
OR2Z1
OR3A1	4994	P47881	None	AK056025	AK138497	Hs.647410	Mm.377643	0	None	None	None
OR3A2
OR3A3
[truncated: 1,593 more rows]

## Sheet: Surface protein transcriptomics
	Affymetrix Results - Expression values for each gene were ranked on a scale of 0-100. Cutoffs for expression level are as follows:			MPSS Results - Signature count for a given gene was averaged over two runs. Cutoffs for expression level are as follows:
	No data	no data		No data (nd)	no data
	No expression	0-25		Low	0-20
	Low	25-50		Moderate	20-100
	Moderate	50-75		Enriched (high)	100+
	Enriched (high)	75-100
ESM Table 1: Gene names of predicted surface proteins [7] were searched in Beta Cell Gene Atlas (http://t1dbase.org/page/AtlasHome, acessed Oct 2011). Human, mouse and rat expression levels of beta cells and related cell types are shown for 3,691 genes recorded in the database
	Human transcriptomics					Mouse transcriptomics			Rat transcriptomics
Gene name	Ductal cells	Exocrine pancreas	Pancreatic islets	Primary beta cells	Pancreatic islets MPSS	Beta cell line	Pancreatic islets	Whole pancreas	Alpha cell	Beta cell line	Pancreatic islets	Primary beta cells	Whole pancreas
A2MP1	no data ± no data	no data ± no data	no data ± no data	no data ± no data	no data ± no data	no data ± no data	no data ± no data	no data ± no data	no data ± no data	no data ± no data	no data ± no data	no data ± no data	no data ± no data
ABCA1	78.55 ± 0.847	62.64 ± 0.331	82.35 ± 0.041	79.71 ± 0.045	no data ± no data	72.47 ± 0.046	97.85 ± 0.018	92.91 ± 0.014	93.94 ± 0.012	67.33 ± 0.054	no data ± no data	96.01 ± 0.008	no data ± no data
ABCA10	32.70 ± 0.478	46.07 ± 0.986	42.77 ± 0.294	no data ± no data	no data ± no data	no data ± no data	no data ± no data	no data ± no data	no data ± no data	no data ± no data	no data ± no data	no data ± no data	no data ± no data
ABCA12	9.28 ± 1.009	3.17 ± 3.983	10.71 ± 0.598	1.59 ± 0.671	no data ± no data	24.67 ± 0.221	52.77 ± 0.396	54.31 ± 0.643	no data ± no data	no data ± no data	no data ± no data	no data ± no data	no data ± no data
ABCA13	no data ± no data	no data ± no data	13.72 ± 0.560	no data ± no data	no data ± no data	12.86 ± 1.615	15.87 ± 1.213	27.10 ± 0.523	no data ± no data	no data ± no data	no data ± no data	no data ± no data	no data ± no data
ABCA2	91.91 ± 0.075	62.42 ± 0.293	70.80 ± 0.048	92.26 ± 0.030	no data ± no data	62.55 ± 0.049	19.65 ± 0.132	31.24 ± 0.317	62.20 ± 0.415	72.33 ± 0.167	48.06 ± 0.211	72.07 ± 0.042	71.11 ± 0.102
ABCA3	64.04 ± 0.245	67.05 ± 0.314	78.67 ± 0.056	92.36 ± 0.090	no data ± no data	84.21 ± 0.024	74.87 ± 0.493	60.67 ± 0.917	65.44 ± 0.066	73.37 ± 0.074	81.96 ± 0.039	71.51 ± 0.132	31.46 ± 0.620
ABCA4	26.70 ± 0.560	11.10 ± 0.160	23.74 ± 0.200	15.84 ± 0.157	no data ± no data	22.83 ± 1.272	32.54 ± 1.567	31.53 ± 1.464	12.46 ± 0.523	13.78 ± 1.643	no data ± no data	15.64 ± 4.489	no data ± no data
ABCA5	45.74 ± 0.537	85.61 ± 0.162	89.43 ± 0.095	55.33 ± 0.085	no data ± no data	89.78 ± 0.011	95.59 ± 0.017	80.06 ± 0.076	73.53 ± 0.165	80.82 ± 0.091	no data ± no data	77.19 ± 0.075	no data ± no data
ABCA6	20.03 ± 0.468	15.53 ± 1.361	27.41 ± 0.212	11.18 ± 0.623	no data ± no data	2.96 ± 1.894	25.88 ± 1.324	47.13 ± 0.265	no data ± no data	no data ± no data	no data ± no data	no data ± no data	no data ± no data
ABCA7	74.50 ± 0.357	52.02 ± 0.071	58.81 ± 0.091	no data ± no data	no data ± no data	87.44 ± 0.128	78.36 ± 0.099	45.94 ± 0.573	70.54 ± 0.151	73.54 ± 0.037	no data ± no data	81.85 ± 0.214	no data ± no data
ABCA8	1.89 ± 0.912	32.93 ± 1.611	47.15 ± 0.197	35.83 ± 0.536	no data ± no data	30.32 ± 0.743	39.92 ± 0.942	40.18 ± 0.370	74.67 ± 0.010	49.58 ± 0.093	no data ± no data	26.93 ± 0.246	no data ± no data
ABCA9	53.96 ± 0.238	56.56 ± 0.291	42.42 ± 0.216	no data ± no data	no data ± no data	30.81 ± 1.181	64.99 ± 0.291	66.43 ± 0.123	no data ± no data	no data ± no data	no data ± no data	no data ± no data	no data ± no data
ABCB1	41.64 ± 0.503	20.50 ± 0.408	74.71 ± 0.114	61.77 ± 0.046	no data ± no data	40.94 ± 0.676	57.51 ± 0.137	41.31 ± 0.464	9.65 ± 0.657	11.33 ± 0.705	51.45 ± 0.395	60.33 ± 0.162	9.33 ± 1.998
ABCB11	9.35 ± 0.259	15.15 ± 1.947	17.94 ± 0.295	27.68 ± 1.537	no data ± no data	48.22 ± 0.224	59.51 ± 0.290	41.87 ± 0.228	22.48 ± 0.548	15.60 ± 0.337	21.83 ± 0.216	5.21 ± 0.933	44.23 ± 0.435
ABCB4	15.64 ± 0.468	20.33 ± 2.296	45.75 ± 0.285	5.88 ± 0.070	no data ± no data	73.68 ± 0.265	78.34 ± 0.067	75.26 ± 0.134	60.84 ± 0.050	66.91 ± 0.003	62.00 ± 0.083	57.16 ± 0.002	71.50 ± 0.247
ABCC1	88.59 ± 0.169	73.20 ± 0.275	83.65 ± 0.038	49.35 ± 0.341	31 ±	79.52 ± 0.063	80.62 ± 0.086	82.11 ± 0.067	67.88 ± 0.057	73.17 ± 0.034	68.53 ± 0.100	80.97 ± 0.007	80.45 ± 0.107
ABCC2	51.57 ± 0.391	27.76 ± 0.665	31.37 ± 0.370	4.61 ± 0.060	no data ± no data	19.61 ± 0.758	31.56 ± 0.429	27.97 ± 0.630	26.96 ± 2.591	28.84 ± 0.117	30.40 ± 0.141	15.57 ± 0.883	33.37 ± 0.262
ABCC3	99.54 ± 0.109	96.85 ± 0.061	90.92 ± 0.051	58.51 ± 0.251	539.5 ±	55.55 ± 0.312	33.38 ± 1.032	49.21 ± 0.519	79.51 ± 0.055	71.03 ± 0.120	16.61 ± 0.276	58.00 ± 1.090	56.65 ± 0.462
ABCC4	4.51 ± 0.812	39.90 ± 0.304	65.38 ± 0.092	6.84 ± 0.331	no data ± no data	83.69 ± 0.049	86.63 ± 0.073	69.31 ± 0.380	70.09 ± 0.085	76.96 ± 0.048	no data ± no data	85.60 ± 0.130	no data ± no data
ABCC5	84.07 ± 0.177	70.26 ± 0.295	80.78 ± 0.034	96.74 ± 0.008	no data ± no data	76.05 ± 0.055	84.91 ± 0.159	91.75 ± 0.178	69.43 ± 0.124	76.01 ± 0.006	75.70 ± 0.053	73.00 ± 0.051	38.46 ± 0.548
ABCC6	89.17 ± 0.219	73.30 ± 0.186	75.95 ± 0.046	47.30 ± 0.353	15.5 ±	16.63 ± 0.951	17.59 ± 0.823	12.07 ± 1.085	38.93 ± 0.135	44.54 ± 0.303	48.30 ± 0.063	30.70 ± 0.201	68.32 ± 0.262
ABCC8	14.45 ± 0.425	21.84 ± 0.213	97.00 ± 0.077	99.24 ± 0.000	1607.5 ±	98.54 ± 0.006	93.95 ± 0.075	75.13 ± 0.334	94.55 ± 0.010	94.49 ± 0.015	75.87 ± 0.041	95.91 ± 0.011	36.92 ± 0.189
ABCC9	62.27 ± 0.358	32.85 ± 0.129	50.55 ± 0.129	47.16 ± 0.742	no data ± no data	36.29 ± 0.944	68.23 ± 0.045	83.08 ± 0.197	47.29 ± 0.404	1.81 ± 1.932	78.82 ± 0.083	6.39 ± 3.014	43.87 ± 0.160
ABCD2	24.94 ± 0.734	5.52 ± 2.062	9.06 ± 0.563	2.90 ± 3.040	no data ± no data	24.22 ± 2.605	14.42 ± 2.328	36.33 ± 0.207	24.71 ± 0.850	13.44 ± 0.206	18.19 ± 0.319	16.40 ± 0.246	37.37 ± 0.249
ABCG1	33.14 ± 0.802	17.01 ± 0.244	79.06 ± 0.085	69.28 ± 0.042	18 ±	78.49 ± 0.036	94.70 ± 0.055	85.82 ± 0.039	94.93 ± 0.027	93.27 ± 0.006	94.98 ± 0.032	95.69 ± 0.044	59.71 ± 0.156
ABCG2	48.50 ± 0.414	32.48 ± 0.054	57.49 ± 0.264	52.73 ± 0.424	no data ± no data	67.48 ± 0.358	74.05 ± 0.417	85.68 ± 0.103	49.91 ± 1.059	34.13 ± 0.461	no data ± no data	36.71 ± 0.633	no data ± no data
ABCG4	73.22 ± 0.148	50.26 ± 0.540	48.52 ± 0.105	no data ± no data	no data ± no data	54.19 ± 0.058	60.70 ± 0.740	85.73 ± 0.153	31.40 ± 1.715	57.81 ± 0.066	24.13 ± 0.197	4.51 ± 0.051	59.03 ± 0.176
ABCG5	23.28 ± 0.515	24.05 ± 0.664	2.19 ± 0.435	no data ± no data	no data ± no data	17.12 ± 1.239	17.49 ± 1.316	39.78 ± 0.519	17.06 ± 2.842	32.56 ± 0.495	15.59 ± 0.296	27.89 ± 0.671	42.05 ± 0.346
ABCG8	44.22 ± 0.415	29.90 ± 0.598	11.78 ± 0.228	no data ± no data	no data ± no data	46.37 ± 0.272	55.08 ± 0.289	70.45 ± 0.136	3.29 ± 4.805	21.04 ± 0.192	14.47 ± 0.765	36.63 ± 0.872	29.85 ± 1.055
ABHD1	51.55 ± 0.406	81.62 ± 0.387	53.39 ± 0.142	no data ± no data	no data ± no data	48.77 ± 0.609	29.17 ± 0.703	50.96 ± 0.230	6.14 ± 0.400	39.24 ± 0.477	35.66 ± 0.255	29.01 ± 0.078	45.75 ± 0.227
ABHD12	53.02 ± 0.515	97.20 ± 0.099	93.28 ± 0.041	no data ± no data	178.5 ±	84.18 ± 0.056	79.60 ± 0.182	71.30 ± 0.347	55.14 ± 0.439	67.06 ± 0.050	41.37 ± 0.209	64.29 ± 0.200	7.24 ± 0.598
ABHD13	4.55 ± 1.177	10.55 ± 3.182	53.25 ± 0.157	no data ± no data	3 ±	75.43 ± 0.043	86.00 ± 0.056	85.89 ± 0.066	63.24 ± 0.221	82.49 ± 0.016	68.84 ± 0.120	67.53 ± 0.212	32.65 ± 0.355
ABHD16A	74.39 ± 0.297	91.89 ± 0.029	88.91 ± 0.042	no data ± no data	53.5 ±	90.06 ± 0.051	81.82 ± 0.187	86.62 ± 0.073	76.10 ± 0.227	76.31 ± 0.054	67.64 ± 0.074	86.50 ± 0.025	91.26 ± 0.022
ACBD4	72.92 ± 0.222	67.01 ± 0.050	63.99 ± 0.070	no data ± no data	no data ± no data	62.10 ± 0.028	65.86 ± 0.343	57.25 ± 0.125	58.70 ± 0.228	68.37 ± 0.077	55.05 ± 0.097	52.64 ± 0.319	39.70 ± 0.684
ACBD5	66.26 ± 0.200	89.10 ± 0.155	94.11 ± 0.053	no data ± no data	no data ± no data	92.86 ± 0.011	97.33 ± 0.031	93.67 ± 0.063	96.51 ± 0.017	88.59 ± 0.065	75.24 ± 0.053	91.04 ± 0.018	68.90 ± 0.229
ACCN5	no data ± no data	no data ± no data	23.20 ± 0.345	no data ± no data	no data ± no data	17.48 ± 1.218	25.10 ± 0.256	8.15 ± 0.909	21.84 ± 0.791	1.82 ± 1.570	15.75 ± 0.284	2.81 ± 0.120	14.86 ± 1.971
ACE	66.15 ± 0.304	60.48 ± 1.773	44.29 ± 0.253	26.11 ± 0.564	no data ± no data	52.29 ± 0.296	64.31 ± 0.394	70.21 ± 0.154	34.09 ± 0.078	28.89 ± 0.398	19.08 ± 0.229	1.35 ± 0.078	38.76 ± 0.187
ACE2	98.93 ± 0.293	57.28 ± 0.277	60.23 ± 0.230	no data ± no data	no data ± no data	35.61 ± 0.582	87.70 ± 0.343	68.55 ± 0.242	94.72 ± 0.006	23.99 ± 0.493	no data ± no data	26.29 ± 1.530	no data ± no data
ACMSD	41.19 ± 0.180	44.47 ± 2.449	33.97 ± 0.325	no data ± no data	no data ± no data	no data ± no data	no data ± no data	no data ± no data	47.22 ± 0.421	28.71 ± 0.390	29.32 ± 0.177	29.11 ± 1.184	49.47 ± 0.477
ACP1	73.25 ± 0.281	90.81 ± 0.013	94.84 ± 0.014	80.87 ± 0.015	37.5 ±	96.57 ± 0.005	91.24 ± 0.033	96.22 ± 0.024	65.17 ± 0.183	90.05 ± 0.008	10.66 ± 1.443	85.75 ± 0.006	30.78 ± 0.518
ACPT	43.56 ± 0.331	78.49 ± 0.340	59.63 ± 0.099	no data ± no data	no data ± no data	no data ± no data	no data ± no data	no data ± no data	no data ± no data	no data ± no data	no data ± no data	no data ± no data	no data ± no data
ACSL5	89.39 ± 0.097	53.87 ± 0.308	60.01 ± 0.068	no data ± no data	no data ± no data	94.58 ± 0.041	90.80 ± 0.036	92.22 ± 0.073	93.06 ± 0.023	91.72 ± 0.005	96.67 ± 0.012	97.10 ± 0.024	83.16 ± 0.036
ACSL6	74.68 ± 0.246	43.88 ± 0.257	43.49 ± 0.131	39.71 ± 0.480	no data ± no data	63.23 ± 0.089	77.50 ± 0.312	49.89 ± 0.331	63.68 ± 0.091	67.55 ± 0.150	32.47 ± 0.063	50.10 ± 1.066	2.02 ± 0.344
ACVR1	55.78 ± 0.524	69.97 ± 0.282	90.80 ± 0.037	76.08 ± 0.025	no data ± no data	70.85 ± 0.209	81.50 ± 0.268	81.64 ± 0.051	89.63 ± 0.027	71.75 ± 0.143	25.95 ± 0.184	81.06 ± 0.015	60.72 ± 0.105
ACVR1B	96.75 ± 0.206	95.93 ± 0.025	94.78 ± 0.007	97.58 ± 0.001	135 ±	71.69 ± 0.099	83.89 ± 0.087	88.23 ± 0.050	no data ± no data	no data ± no data	no data ± no data	no data ± no data	no data ± no data
ACVR1C	no data ± no data	no data ± no data	83.73 ± 0.092	no data ± no data	no data ± no data	58.11 ± 0.156	57.12 ± 3.555	48.50 ± 0.153	3.65 ± 1.450	16.43 ± 1.767	22.50 ± 0.617	48.22 ± 0.177	6.40 ± 0.596
ACVR2A	85.95 ± 0.167	68.69 ± 0.155	76.08 ± 0.046	24.49 ± 2.670	no data ± no data	76.33 ± 0.160	89.49 ± 0.120	87.09 ± 0.037	86.73 ± 0.006	65.03 ± 0.109	74.78 ± 0.110	74.90 ± 0.189	47.74 ± 0.966
ACVR2B	82.26 ± 0.166	74.14 ± 0.130	66.09 ± 0.062	36.86 ± 0.596	no data ± no data	54.21 ± 0.082	49.29 ± 0.327	51.52 ± 0.477	59.22 ± 0.326	52.90 ± 0.074	44.93 ± 0.108	68.30 ± 0.071	40.69 ± 0.160
ACVRL1	19.73 ± 0.266	72.47 ± 0.302	65.26 ± 0.198	91.84 ± 0.073	no data ± no data	33.83 ± 1.385	33.81 ± 0.464	54.15 ± 0.405	1.00 ± 2.559	12.53 ± 2.339	32.38 ± 0.110	6.53 ± 3.713	30.82 ± 0.415
ADAM10	93.21 ± 0.086	89.77 ± 0.169	95.75 ± 0.034	67.82 ± 0.061	10 ±	89.50 ± 0.102	96.01 ± 0.051	97.83 ± 0.012	29.18 ± 0.012	59.37 ± 0.013	41.96 ± 0.073	43.92 ± 0.898	66.24 ± 0.247
ADAM11	84.25 ± 0.173	39.96 ± 2.661	40.10 ± 0.263	29.78 ± 0.425	no data ± no data	55.99 ± 1.542	38.14 ± 1.393	54.61 ± 0.300	33.99 ± 1.720	21.88 ± 1.836	no data ± no data	3.67 ± 0.634	no data ± no data
ADAM12	77.64 ± 0.242	67.81 ± 0.487	48.38 ± 0.193	51.81 ± 0.046	no data ± no data	35.29 ± 0.332	63.69 ± 0.136	73.95 ± 0.193	no data ± no data	no data ± no data	no data ± no data	no data ± no data	no data ± no data
ADAM15	51.96 ± 0.372	8.87 ± 0.979	65.75 ± 0.234	86.59 ± 0.004	no data ± no data	73.29 ± 0.199	85.25 ± 0.105	86.89 ± 0.138	91.19 ± 0.027	73.46 ± 0.038	53.11 ± 0.091	52.05 ± 0.483	60.62 ± 0.123
ADAM17	78.56 ± 0.354	74.47 ± 0.814	91.20 ± 0.043	47.40 ± 0.275	no data ± no data	72.36 ± 0.142	72.97 ± 0.223	67.02 ± 0.597	85.41 ± 0.014	83.15 ± 0.047	87.81 ± 0.038	81.54 ± 0.120	54.44 ± 0.185
ADAM18	27.89 ± 0.492	14.21 ± 0.398	27.55 ± 0.234	0.64 ± 0.500	no data ± no data	11.94 ± 2.550	21.95 ± 1.406	6.77 ± 0.356	31.12 ± 0.401	46.16 ± 0.095	29.95 ± 0.117	39.64 ± 0.208	30.38 ± 0.748
ADAM19	72.05 ± 0.330	44.22 ± 0.318	57.07 ± 0.093	55.94 ± 0.940	no data ± no data	26.31 ± 0.693	49.19 ± 0.572	72.15 ± 0.102	no data ± no data	no data ± no data	no data ± no data	no data ± no data	no data ± no data
ADAM2	11.49 ± 0.737	0.31 ± 3.920	10.58 ± 0.594	15.88 ± 8.314	no data ± no data	22.51 ± 0.547	29.74 ± 0.628	29.03 ± 0.498	23.70 ± 0.213	26.51 ± 1.326	29.06 ± 0.174	40.79 ± 0.213	36.99 ± 0.366
ADAM20	75.35 ± 0.169	40.25 ± 0.535	33.20 ± 0.197	41.17 ± 0.946	no data ± no data	no data ± no data	no data ± no data	no data ± no data	no data ± no data	no data ± no data	no data ± no data	no data ± no data	no data ± no data
ADAM21	53.36 ± 0.156	45.80 ± 0.213	40.83 ± 0.233	22.39 ± 1.600	no data ± no data	39.29 ± 0.454	31.91 ± 1.002	11.56 ± 0.418	no data ± no data	no data ± no data	no data ± no data	no data ± no data	no data ± no data
ADAM22	21.23 ± 0.312	20.12 ± 0.037	51.90 ± 0.344	35.46 ± 1.146	no data ± no data	18.97 ± 0.098	44.87 ± 0.406	51.96 ± 0.483	no data ± no data	no data ± no data	no data ± no data	no data ± no data	no data ± no data
ADAM23	65.98 ± 0.219	31.18 ± 0.587	40.49 ± 0.198	21.94 ± 0.429	no data ± no data	39.25 ± 0.505	68.78 ± 0.206	60.08 ± 0.153	61.35 ± 0.094	73.03 ± 0.029	11.25 ± 0.405	26.68 ± 2.258	10.39 ± 1.964
ADAM28	52.21 ± 0.607	6.72 ± 0.887	33.05 ± 0.222	0.67 ± 2.025	no data ± no data	29.76 ± 0.980	58.93 ± 0.288	52.44 ± 0.244	no data ± no data	no data ± no data	no data ± no data	no data ± no data	no data ± no data
ADAM29	27.01 ± 0.227	8.25 ± 0.555	18.24 ± 0.277	no data ± no data	no data ± no data	no data ± no data	no data ± no data	no data ± no data	no data ± no data	no data ± no data	no data ± no data	no data ± no data	no data ± no data
ADAM30	59.18 ± 0.250	42.62 ± 0.919	28.65 ± 0.223	no data ± no data	no data ± no data	no data ± no data	no data ± no data	no data ± no data	no data ± no data	no data ± no data	no data ± no data	no data ± no data	no data ± no data
ADAM32	no data ± no data	no data ± no data	31.48 ± 0.356	no data ± no data	no data ± no data	40.13 ± 0.385	39.10 ± 1.385	5.74 ± 0.939	79.54 ± 0.002	78.88 ± 0.131	84.77 ± 0.038	86.75 ± 0.121	37.17 ± 0.241
ADAM7	24.01 ± 0.468	18.57 ± 0.340	37.61 ± 0.251	6.32 ± 0.054	no data ± no data	19.41 ± 1.135	35.31 ± 0.645	23.31 ± 1.230	14.46 ± 3.149	22.79 ± 1.341	19.18 ± 0.459	5.13 ± 2.852	59.89 ± 0.385
ADAM8	97.95 ± 0.242	32.39 ± 0.642	52.47 ± 0.105	71.29 ± 0.033	no data ± no data	40.62 ± 0.510	52.00 ± 0.342	65.81 ± 0.195	31.02 ± 1.008	31.25 ± 1.628	no data ± no data	35.46 ± 0.743	no data ± no data
ADAM9	75.83 ± 0.583	70.59 ± 0.396	94.26 ± 0.043	33.09 ± 0.186	no data ± no data	92.68 ± 0.004	95.41 ± 0.049	92.73 ± 0.031	no data ± no data	no data ± no data	no data ± no data	no data ± no data	no data ± no data
ADCY1	26.92 ± 0.477	49.41 ± 0.643	78.86 ± 0.063	86.83 ± 0.026	no data ± no data	80.42 ± 0.062	61.12 ± 0.109	60.45 ± 0.324	no data ± no data	no data ± no data	no data ± no data	no data ± no data	no data ± no data
ADCY10	57.18 ± 0.179	11.74 ± 0.300	22.37 ± 0.238	29.88 ± 1.097	no data ± no data	21.57 ± 0.473	37.17 ± 1.555	34.81 ± 0.478	24.62 ± 0.862	23.57 ± 0.810	16.97 ± 0.682	21.83 ± 2.004	30.12 ± 1.219
ADCY2	59.31 ± 0.296	10.10 ± 1.089	59.43 ± 0.151	22.03 ± 0.258	no data ± no data	53.76 ± 0.874	59.61 ± 0.332	75.61 ± 0.116	62.73 ± 0.119	37.09 ± 0.302	51.01 ± 0.173	46.44 ± 0.377	72.09 ± 0.225
ADCY3	96.13 ± 0.038	59.23 ± 0.450	61.27 ± 0.093	87.87 ± 0.063	no data ± no data	55.07 ± 0.452	74.43 ± 0.015	76.47 ± 0.060	32.98 ± 0.959	35.50 ± 1.044	61.52 ± 0.094	14.37 ± 0.728	67.54 ± 0.138
ADCY4	63.90 ± 0.209	54.54 ± 0.255	52.55 ± 0.198	no data ± no data	no data ± no data	18.22 ± 1.434	33.67 ± 0.785	43.79 ± 0.443	4.65 ± 0.164	42.04 ± 0.636	31.79 ± 0.251	23.32 ± 0.948	15.35 ± 1.614
ADCY5	19.13 ± 0.474	47.74 ± 0.493	50.28 ± 0.270	no data ± no data	18 ±	44.96 ± 0.208	72.29 ± 0.216	72.93 ± 0.181	40.83 ± 0.145	49.45 ± 0.245	45.11 ± 0.136	34.46 ± 0.379	63.77 ± 0.255
ADCY6	67.31 ± 0.195	74.80 ± 0.157	75.53 ± 0.043	91.96 ± 0.020	38 ±	75.86 ± 0.083	77.92 ± 0.175	87.40 ± 0.064	85.32 ± 0.012	84.95 ± 0.019	64.87 ± 0.036	76.00 ± 0.060	87.04 ± 0.142
ADCY7	44.53 ± 0.548	22.63 ± 0.594	48.29 ± 0.119	44.58 ± 0.016	no data ± no data	53.80 ± 0.637	72.48 ± 0.296	77.15 ± 0.066	28.32 ± 1.162	6.78 ± 1.392	61.47 ± 0.126	13.72 ± 1.125	27.23 ± 0.670
ADCY8	38.11 ± 0.270	19.41 ± 0.482	16.78 ± 0.327	19.75 ± 1.433	no data ± no data	28.09 ± 1.338	10.00 ± 1.948	12.85 ± 0.610	33.14 ± 0.246	51.80 ± 0.129	20.08 ± 0.219	22.30 ± 0.155	18.41 ± 0.632
ADCY9	77.86 ± 0.814	85.94 ± 0.080	79.65 ± 0.034	91.19 ± 0.008	no data ± no data	83.04 ± 0.094	94.28 ± 0.018	85.77 ± 0.116	no data ± no data	no data ± no data	no data ± no data	no data ± no data	no data ± no data
ADCYAP1R1	61.95 ± 0.175	78.60 ± 0.198	58.29 ± 0.202	14.18 ± 0.119	no data ± no data	8.02 ± 1.215	32.47 ± 0.994	61.44 ± 0.456	13.81 ± 1.719	57.45 ± 0.029	10.43 ± 0.542	32.00 ± 2.046	51.67 ± 0.774
ADH1B	26.98 ± 0.540	79.75 ± 0.826	42.55 ± 0.448	85.68 ± 0.066	no data ± no data	no data ± no data	no data ± no data	no data ± no data	no data ± no data	no data ± no data	no data ± no data	no data ± no data	no data ± no data
ADIPOR1	88.76 ± 0.081	90.16 ± 0.097	92.29 ± 0.016	no data ± no data	6.5 ±	95.26 ± 0.008	93.47 ± 0.055	92.02 ± 0.079	92.96 ± 0.038	94.71 ± 0.021	92.07 ± 0.020	93.46 ± 0.015	95.74 ± 0.017
ADIPOR2	88.89 ± 0.166	92.16 ± 0.036	90.11 ± 0.028	91.22 ± 0.027	62.5 ±	88.45 ± 0.047	93.19 ± 0.067	95.18 ± 0.030	92.63 ± 0.079	94.12 ± 0.016	88.97 ± 0.020	94.65 ± 0.035	86.29 ± 0.039
ADORA1	90.28 ± 0.088	40.09 ± 0.208	49.72 ± 0.092	76.67 ± 0.067	no data ± no data	62.45 ± 0.102	63.82 ± 0.221	77.85 ± 0.302	37.91 ± 0.752	63.12 ± 0.103	57.87 ± 0.084	66.48 ± 0.083	29.02 ± 0.404
ADORA2A	88.57 ± 0.166	35.27 ± 0.008	67.35 ± 0.062	82.17 ± 0.073	18 ±	71.59 ± 0.289	85.26 ± 0.144	88.81 ± 0.189	55.49 ± 0.062	54.25 ± 0.021	44.41 ± 0.131	10.97 ± 0.543	37.11 ± 0.877
ADORA2B	55.63 ± 0.353	45.60 ± 0.056	60.68 ± 0.101	13.68 ± 5.155	no data ± no data	49.45 ± 0.102	48.34 ± 0.274	59.72 ± 0.122	54.50 ± 0.546	81.98 ± 0.067	55.39 ± 0.106	40.40 ± 0.210	53.42 ± 0.320
ADORA3	69.44 ± 0.204	31.74 ± 0.265	42.62 ± 0.211	42.77 ± 0.346	no data ± no data	23.10 ± 2.389	9.95 ± 2.125	8.89 ± 1.405	10.55 ± 1.458	16.51 ± 0.035	21.73 ± 0.141	7.65 ± 0.954	29.24 ± 0.137
ADRA1A	15.99 ± 0.616	12.82 ± 0.747	12.79 ± 0.511	23.88 ± 1.584	no data ± no data	8.99 ± 2.835	54.33 ± 0.412	35.39 ± 0.980	11.02 ± 3.092	16.38 ± 2.003	16.01 ± 1.232	3.52 ± 1.136	20.85 ± 0.442
ADRA1B	3.99 ± 0.517	29.85 ± 2.678	15.44 ± 0.328	53.11 ± 0.787	no data ± no data	25.77 ± 0.906	21.87 ± 0.634	36.93 ± 0.766	23.06 ± 0.476	39.69 ± 0.208	39.15 ± 0.114	33.44 ± 0.176	48.77 ± 0.161
ADRA1D	54.42 ± 0.221	22.39 ± 0.146	15.10 ± 0.285	66.82 ± 0.023	no data ± no data	2.66 ± 0.501	20.74 ± 0.656	10.65 ± 0.682	25.39 ± 3.161	26.07 ± 2.143	9.89 ± 0.084	12.59 ± 0.629	18.02 ± 0.167
ADRA2A	88.69 ± 0.231	88.64 ± 0.126	81.51 ± 0.056	19.60 ± 0.018	no data ± no data	76.70 ± 0.207	25.53 ± 0.738	35.03 ± 0.548	71.57 ± 0.029	84.16 ± 0.070	14.64 ± 0.277	96.71 ± 0.038	51.93 ± 0.152
ADRA2B	58.96 ± 0.191	31.37 ± 0.339	38.99 ± 0.177	no data ± no data	no data ± no data	32.92 ± 0.587	12.65 ± 1.512	32.12 ± 0.303	43.51 ± 1.267	29.15 ± 2.683	10.53 ± 0.550	50.55 ± 0.207	41.14 ± 0.719
ADRA2C	90.34 ± 0.102	53.42 ± 0.332	51.02 ± 0.133	78.91 ± 0.057	no data ± no data	32.10 ± 0.671	33.40 ± 0.858	45.83 ± 0.220	3.58 ± 0.183	11.66 ± 2.840	28.53 ± 0.283	10.07 ± 1.488	53.66 ± 0.248
ADRB1	5.59 ± 0.816	63.96 ± 0.759	60.31 ± 0.128	22.77 ± 1.865	no data ± no data	15.44 ± 1.810	50.83 ± 0.463	39.91 ± 0.569	6.24 ± 1.258	29.75 ± 2.920	13.73 ± 0.499	38.10 ± 0.638	25.64 ± 0.990
ADRB2	35.15 ± 0.454	29.79 ± 1.189	58.44 ± 0.077	41.35 ± 0.016	no data ± no data	9.02 ± 2.069	23.90 ± 0.928	34.09 ± 0.566	39.48 ± 0.390	8.73 ± 2.969	16.19 ± 0.229	19.70 ± 5.115	28.78 ± 0.866
ADRB3	32.97 ± 0.387	27.93 ± 0.078	13.64 ± 0.248	28.62 ± 1.089	no data ± no data	25.12 ± 0.538	17.02 ± 2.496	29.51 ± 0.555	41.62 ± 0.634	39.88 ± 0.036	39.77 ± 0.064	34.25 ± 0.556	41.27 ± 0.380
AGER	61.51 ± 0.409	32.85 ± 0.607	18.70 ± 0.348	25.13 ± 0.461	6 ±	17.86 ± 0.579	16.86 ± 0.853	41.74 ± 0.283	48.69 ± 0.198	47.77 ± 0.164	13.45 ± 0.171	35.72 ± 0.825	5.63 ± 0.365
AGMO	no data ± no data	no data ± no data	no data ± no data	no data ± no data	no data ± no data	6.56 ± 5.015	43.92 ± 0.738	59.29 ± 0.310	34.64 ± 0.449	42.04 ± 0.067	no data ± no data	44.28 ± 0.575	no data ± no data
AGPAT2	84.56 ± 0.086	85.19 ± 0.172	89.68 ± 0.044	69.49 ± 0.327	106.5 ±	82.68 ± 0.018	51.27 ± 0.489	61.53 ± 0.343	70.78 ± 0.163	11.18 ± 1.335	56.82 ± 0.155	66.38 ± 0.283	50.62 ± 0.265
AGPAT3	68.63 ± 0.311	96.45 ± 0.018	89.13 ± 0.036	no data ± no data	no data ± no data	88.25 ± 0.006	79.78 ± 0.063	76.10 ± 0.216	57.88 ± 0.123	74.54 ± 0.118	no data ± no data	76.01 ± 0.010	no data ± no data
AGPAT4	80.70 ± 0.261	44.23 ± 0.374	48.28 ± 0.349	no data ± no data	8.5 ±	92.92 ± 0.032	89.19 ± 0.063	90.65 ± 0.078	70.83 ± 0.499	86.41 ± 0.093	68.09 ± 0.217	90.85 ± 0.041	27.04 ± 0.746
AGPAT5	72.41 ± 0.597	49.62 ± 0.852	83.93 ± 0.057	no data ± no data	7.5 ±	93.31 ± 0.010	72.68 ± 0.343	80.51 ± 0.240	72.68 ± 0.033	83.95 ± 0.004	77.88 ± 0.062	79.59 ± 0.059	66.34 ± 0.179
AGPAT6	78.90 ± 0.167	91.19 ± 0.076	88.95 ± 0.029	no data ± no data	208.5 ±	74.87 ± 0.132	58.29 ± 0.252	65.28 ± 0.289	87.10 ± 0.003	94.94 ± 0.017	81.57 ± 0.035	93.60 ± 0.024	91.02 ± 0.034
AGPAT9	86.68 ± 0.948	39.87 ± 0.544	62.03 ± 0.107	no data ± no data	no data ± no data	33.07 ± 0.978	47.63 ± 0.335	26.44 ± 1.098	49.31 ± 0.403	55.05 ± 0.054	62.56 ± 0.153	65.01 ± 0.206	35.03 ± 0.331
AGTR1	64.23 ± 0.213	43.14 ± 1.205	67.55 ± 0.041	16.03 ± 0.351	no data ± no data	41.44 ± 0.295	57.52 ± 0.534	72.07 ± 0.126	55.69 ± 0.270	1.48 ± 0.665	61.29 ± 0.106	7.83 ± 2.461	36.84 ± 0.459
AGTR2	42.57 ± 0.320	36.64 ± 2.646	31.16 ± 0.295	12.78 ± 2.578	no data ± no data	1.56 ± 2.081	11.54 ± 1.243	66.04 ± 1.354	28.67 ± 0.195	19.44 ± 1.804	16.87 ± 0.465	17.09 ± 0.466	56.68 ± 0.258
AGTRAP	94.41 ± 0.069	93.01 ± 0.074	88.00 ± 0.085	no data ± no data	175.5 ±	59.82 ± 0.209	56.12 ± 0.379	54.05 ± 0.274	35.72 ± 1.452	47.55 ± 0.004	48.48 ± 0.218	62.13 ± 0.347	85.16 ± 0.114
AIG1	86.77 ± 0.465	81.51 ± 0.267	90.74 ± 0.040	no data ± no data	30 ±	91.63 ± 0.088	82.00 ± 0.045	77.91 ± 0.318	83.55 ± 0.004	88.32 ± 0.019	90.13 ± 0.016	93.21 ± 0.016	83.81 ± 0.077
AJAP1	23.06 ± 0.293	36.45 ± 0.848	43.17 ± 0.125	25.64 ± 0.485	no data ± no data	43.73 ± 1.339	32.76 ± 1.400	22.68 ± 0.911	no data ± no data	no data ± no data	no data ± no data	no data ± no data	no data ± no data
ALCAM	98.20 ± 0.210	97.61 ± 0.024	97.76 ± 0.017	91.46 ± 0.020	no data ± no data	81.89 ± 0.047	94.09 ± 0.041	94.41 ± 0.046	97.02 ± 0.003	92.18 ± 0.018	87.70 ± 0.019	96.67 ± 0.017	87.14 ± 0.092
ALG10	30.54 ± 0.246	79.75 ± 0.314	50.82 ± 0.286	no data ± no data	no data ± no data	86.58 ± 0.022	81.27 ± 0.161	80.51 ± 0.106	94.39 ± 0.001	93.73 ± 0.005	79.97 ± 0.101	89.85 ± 0.008	64.97 ± 0.409
ALG10B	17.74 ± 0.739	46.06 ± 0.048	55.70 ± 0.188	no data ± no data	no data ± no data	no data ± no data	no data ± no data	no data ± no data	no data ± no data	no data ± no data	no data ± no data	no data ± no data	no data ± no data
ALG11	no data ± no data	no data ± no data	no data ± no data	no data ± no data	no data ± no data	86.98 ± 0.022	83.84 ± 0.200	91.81 ± 0.049	77.19 ± 0.240	92.47 ± 0.051	no data ± no data	89.88 ± 0.089	no data ± no data
ALKBH5	89.61 ± 0.181	98.12 ± 0.017	95.31 ± 0.025	no data ± no data	no data ± no data	81.00 ± 0.261	84.49 ± 0.103	86.40 ± 0.074	76.11 ± 0.034	65.11 ± 0.071	67.60 ± 0.133	76.34 ± 0.217	84.11 ± 0.033
ALOX5AP	44.86 ± 0.407	70.78 ± 0.022	81.44 ± 0.075	25.01 ± 1.686	no data ± no data	53.16 ± 0.464	77.66 ± 0.108	80.21 ± 0.114	15.96 ± 1.608	17.72 ± 1.109	8.60 ± 1.110	11.83 ± 0.456	35.64 ± 0.665
AMAC1	no data ± no data	no data ± no data	23.87 ± 0.329	no data ± no data	no data ± no data	no data ± no data	no data ± no data	no data ± no data	no data ± no data	no data ± no data	no data ± no data	no data ± no data	no data ± no data
AMAC1L2	no data ± no data	no data ± no data	37.63 ± 0.212	no data ± no data	no data ± no data	no data ± no data	no data ± no data	no data ± no data	no data ± no data	no data ± no data	no data ± no data	no data ± no data	no data ± no data
AMFR	41.51 ± 0.172	68.11 ± 0.653	73.75 ± 0.042	72.59 ± 0.255	no data ± no data	94.71 ± 0.035	83.11 ± 0.197	85.48 ± 0.239	no data ± no data	no data ± no data	no data ± no data	no data ± no data	no data ± no data
AMICA1	93.73 ± 0.155	26.99 ± 0.079	18.40 ± 0.289	no data ± no data	no data ± no data	no data ± no data	no data ± no data	no data ± no data	no data ± no data	no data ± no data	no data ± no data	no data ± no data	no data ± no data
AMIGO1	52.11 ± 0.328	84.34 ± 0.017	71.48 ± 0.075	no data ± no data	no data ± no data	68.41 ± 0.066	83.54 ± 0.062	47.54 ± 0.350	68.49 ± 0.072	66.52 ± 0.120	41.52 ± 0.055	56.97 ± 0.170	53.60 ± 0.126
AMIGO2	54.61 ± 0.967	56.33 ± 0.730	80.49 ± 0.138	45.40 ± 0.687	no data ± no data	61.58 ± 0.085	66.13 ± 0.726	59.75 ± 0.432	97.19 ± 0.006	94.75 ± 0.054	83.93 ± 0.055	95.40 ± 0.029	17.25 ± 1.056
AMIGO3	no data ± no data	no data ± no data	no data ± no data	no data ± no data	no data ± no data	no data ± no data	no data ± no data	no data ± no data	66.38 ± 0.326	51.57 ± 0.111	56.21 ± 0.043	79.11 ± 0.134	59.80 ± 0.356
AMN	98.71 ± 0.011	42.14 ± 0.071	56.13 ± 0.078	no data ± no data	26 ±	36.12 ± 1.015	36.80 ± 0.466	19.00 ± 0.805	14.07 ± 1.124	45.07 ± 0.448	27.23 ± 0.331	34.07 ± 1.045	70.66 ± 0.144
ANKH	40.61 ± 0.738	89.98 ± 0.036	95.71 ± 0.030	no data ± no data	74.5 ±	96.50 ± 0.038	98.48 ± 0.003	92.84 ± 0.028	95.91 ± 0.017	96.29 ± 0.004	48.17 ± 0.078	96.04 ± 0.009	43.78 ± 0.587
ANKRD22	77.08 ± 0.285	95.29 ± 0.064	74.35 ± 0.143	no data ± no data	no data ± no data	19.86 ± 2.143	45.07 ± 1.512	26.94 ± 0.746	no data ± no data	no data ± no data	no data ± no data	no data ± no data	no data ± no data
ANKRD46	28.76 ± 0.819	76.90 ± 0.461	86.46 ± 0.029	88.82 ± 0.027	5.5 ±	83.48 ± 0.016	86.76 ± 0.149	87.52 ± 0.069	87.61 ± 0.095	91.48 ± 0.008	84.24 ± 0.018	82.03 ± 0.064	82.39 ± 0.079
ANO1	48.99 ± 0.535	21.37 ± 0.615	50.59 ± 0.202	no data ± no data	no data ± no data	24.25 ± 2.025	69.96 ± 0.081	89.67 ± 0.030	13.49 ± 0.728	19.03 ± 0.051	no data ± no data	28.99 ± 0.297	no data ± no data
ANO10	74.01 ± 0.287	76.00 ± 0.118	75.93 ± 0.043	no data ± no data	44.5 ±	69.58 ± 0.116	24.89 ± 0.973	45.50 ± 0.655	61.05 ± 0.241	61.94 ± 0.023	63.37 ± 0.071	67.48 ± 0.061	80.89 ± 0.054
ANO2	61.81 ± 0.451	37.30 ± 0.316	24.45 ± 0.344	24.19 ± 0.140	no data ± no data	no data ± no data	no data ± no data	no data ± no data	no data ± no data	no data ± no data	no data ± no data	no data ± no data	no data ± no data
ANO3	10.61 ± 0.552	78.74 ± 0.115	62.09 ± 0.445	5.12 ± 3.366	no data ± no data	no data ± no data	no data ± no data	no data ± no data	11.69 ± 0.053	32.82 ± 0.235	no data ± no data	23.19 ± 0.554	no data ± no data
ANO4	43.69 ± 0.399	48.53 ± 0.252	29.80 ± 0.378	no data ± no data	no data ± no data	0.27 ± 0.786	9.08 ± 0.953	9.79 ± 1.028	8.94 ± 1.090	23.53 ± 0.259	21.31 ± 0.327	33.71 ± 0.919	28.70 ± 0.243
ANO5	30.13 ± 0.412	71.37 ± 0.823	75.10 ± 0.152	no data ± no data	no data ± no data	no data ± no data	no data ± no data	no data ± no data	no data ± no data	no data ± no data	no data ± no data	no data ± no data	no data ± no data
ANO6	83.99 ± 0.485	93.09 ± 0.240	93.68 ± 0.036	no data ± no data	no data ± no data	80.88 ± 0.020	92.67 ± 0.022	91.41 ± 0.060	96.37 ± 0.007	86.69 ± 0.053	91.14 ± 0.011	94.02 ± 0.008	94.41 ± 0.034
ANO7	40.96 ± 0.230	75.39 ± 1.467	50.98 ± 0.170	no data ± no data	no data ± no data	no data ± no data	no data ± no data	no data ± no data	no data ± no data	no data ± no data	no data ± no data	no data ± no data	no data ± no data
ANO8	78.97 ± 0.192	69.75 ± 0.390	65.81 ± 0.072	no data ± no data	no data ± no data	67.97 ± 0.103	21.94 ± 0.443	15.77 ± 0.517	19.26 ± 0.449	30.12 ± 1.226	no data ± no data	52.59 ± 0.102	no data ± no data
ANO9	74.04 ± 0.197	91.88 ± 0.232	65.37 ± 0.091	no data ± no data	28.5 ±	61.03 ± 0.014	15.90 ± 1.183	16.49 ± 1.174	no data ± no data	no data ± no data	no data ± no data	no data ± no data	no data ± no data
ANTXR1	24.27 ± 0.547	74.12 ± 2.897	83.50 ± 0.063	59.67 ± 0.271	22.5 ±	20.41 ± 2.613	63.10 ± 0.434	73.50 ± 0.318	2.40 ± 0.995	5.87 ± 1.121	8.19 ± 0.200	21.35 ± 2.289	12.94 ± 0.585
ANTXR2	72.11 ± 0.248	79.50 ± 1.010	78.10 ± 0.137	no data ± no data	no data ± no data	21.46 ± 3.592	44.61 ± 0.931	83.29 ± 0.157	no data ± no data	no data ± no data	no data ± no data	no data ± no data	no data ± no data
APCDD1	57.32 ± 0.361	93.06 ± 0.078	86.18 ± 0.075	no data ± no data	no data ± no data	60.65 ± 0.116	43.83 ± 0.568	46.63 ± 0.543	no data ± no data	no data ± no data	no data ± no data	no data ± no data	no data ± no data
APH1B	81.24 ± 0.134	73.32 ± 0.351	86.58 ± 0.040	no data ± no data	7 ±	76.71 ± 0.034	88.91 ± 0.043	75.94 ± 0.167	74.16 ± 0.014	82.50 ± 0.081	86.07 ± 0.031	88.38 ± 0.031	93.02 ± 0.018
APLNR	20.66 ± 0.296	20.86 ± 0.074	38.31 ± 0.253	55.68 ± 0.796	no data ± no data	12.03 ± 1.682	48.72 ± 0.849	68.75 ± 1.179	23.29 ± 0.424	17.83 ± 0.351	37.81 ± 0.064	42.17 ± 0.230	83.66 ± 0.165
APLP1	8.09 ± 0.279	83.27 ± 0.328	87.25 ± 0.117	85.47 ± 0.065	172.5 ±	97.41 ± 0.005	98.57 ± 0.005	94.38 ± 0.023	no data ± no data	no data ± no data	no data ± no data	no data ± no data	no data ± no data
APOL1	68.17 ± 0.252	37.41 ± 1.552	67.39 ± 0.120	12.94 ± 0.969	no data ± no data	no data ± no data	no data ± no data	no data ± no data	no data ± no data	no data ± no data	no data ± no data	no data ± no data	no data ± no data
APOL2	44.74 ± 0.386	29.81 ± 1.434	62.62 ± 0.150	no data ± no data	no data ± no data	17.14 ± 1.198	39.24 ± 1.175	18.68 ± 0.478	no data ± no data	no data ± no data	no data ± no data	no data ± no data	no data ± no data
APOL4	61.85 ± 0.210	69.79 ± 0.001	37.48 ± 0.260	no data ± no data	no data ± no data	no data ± no data	no data ± no data	no data ± no data	no data ± no data	no data ± no data	no data ± no data	no data ± no data	no data ± no data
APOL6	62.48 ± 0.240	51.19 ± 1.210	62.04 ± 0.366	no data ± no data	11.5 ±	34.97 ± 1.846	33.18 ± 1.333	52.31 ± 0.301	no data ± no data	no data ± no data	no data ± no data	no data ± no data	no data ± no data
APOLD1	18.14 ± 0.442	61.22 ± 0.939	74.11 ± 0.102	no data ± no data	no data ± no data	54.85 ± 0.113	84.39 ± 0.115	69.62 ± 0.059	no data ± no data	no data ± no data	no data ± no data	no data ± no data	no data ± no data
APP	90.80 ± 0.135	96.67 ± 0.172	97.68 ± 0.009	97.44 ± 0.004	404 ±	96.91 ± 0.037	99.56 ± 0.000	99.09 ± 0.008	99.37 ± 0.001	99.39 ± 0.002	98.00 ± 0.014	99.53 ± 0.002	99.03 ± 0.001
AQP1	63.77 ± 0.333	98.46 ± 0.068	91.16 ± 0.058	82.76 ± 0.065	227.5 ±	27.74 ± 2.109	70.26 ± 0.232	82.59 ± 0.205	45.58 ± 0.017	51.37 ± 0.157	61.10 ± 0.147	41.47 ± 0.519	89.34 ± 0.060
AQP10	no data ± no data	no data ± no data	27.29 ± 0.286	no data ± no data	no data ± no data	no data ± no data	no data ± no data	no data ± no data	no data ± no data	no data ± no data	no data ± no data	no data ± no data	no data ± no data
AQP11	4.75 ± 0.512	55.61 ± 1.046	49.04 ± 0.208	no data ± no data	no data ± no data	69.01 ± 0.074	82.43 ± 0.057	66.52 ± 0.117	34.56 ± 0.623	50.70 ± 0.250	no data ± no data	21.44 ± 0.761	no data ± no data
AQP2	53.43 ± 0.244	54.45 ± 0.449	51.12 ± 0.138	21.60 ± 0.266	no data ± no data	32.50 ± 0.909	54.63 ± 0.968	49.96 ± 0.532	3.73 ± 0.205	6.84 ± 0.075	13.13 ± 0.231	7.43 ± 0.979	14.04 ± 0.159
AQP3	97.58 ± 0.183	91.26 ± 0.034	95.34 ± 0.020	97.38 ± 0.005	6 ±	36.83 ± 0.297	63.23 ± 0.642	48.66 ± 0.461	31.11 ± 0.061	12.05 ± 1.689	4.79 ± 0.558	5.19 ± 0.959	3.31 ± 0.605
AQP4	9.56 ± 0.929	21.05 ± 0.523	58.21 ± 0.217	4.56 ± 0.511	no data ± no data	30.62 ± 1.288	71.16 ± 0.468	50.28 ± 0.579	5.79 ± 0.038	12.73 ± 2.671	16.12 ± 0.186	6.64 ± 1.804	31.16 ± 0.263
AQP5	64.05 ± 0.305	9.25 ± 1.629	11.49 ± 0.207	74.10 ± 0.113	no data ± no data	19.03 ± 1.871	17.89 ± 0.657	5.09 ± 0.698	1.43 ± 0.511	36.79 ± 0.477	7.33 ± 1.208	20.24 ± 0.173	23.52 ± 0.584
AQP6	69.16 ± 0.309	59.26 ± 0.116	33.80 ± 0.239	64.53 ± 0.253	no data ± no data	52.83 ± 0.037	47.57 ± 1.035	57.57 ± 0.668	25.64 ± 0.258	35.99 ± 0.077	34.34 ± 0.207	42.00 ± 0.358	27.56 ± 0.835
AQP7	82.95 ± 0.173	45.25 ± 0.123	50.90 ± 0.177	77.16 ± 0.056	no data ± no data	8.95 ± 1.328	31.35 ± 0.796	25.38 ± 1.034	36.62 ± 0.906	20.57 ± 0.993	34.73 ± 0.101	33.26 ± 0.255	56.47 ± 0.472
AQP8	85.32 ± 0.183	99.02 ± 0.015	76.73 ± 0.175	97.83 ± 0.008	5 ±	46.92 ± 0.327	45.87 ± 0.634	90.41 ± 0.434	10.51 ± 0.304	15.96 ± 1.777	36.47 ± 0.245	29.73 ± 0.096	97.01 ± 0.020
AQP9	65.80 ± 0.498	6.30 ± 0.565	8.21 ± 0.248	18.70 ± 0.964	no data ± no data	6.47 ± 0.701	22.12 ± 1.349	43.64 ± 0.320	17.03 ± 2.206	11.23 ± 0.735	18.78 ± 0.515	24.83 ± 0.417	44.95 ± 0.379
AREG	46.97 ± 1.011	30.04 ± 0.534	58.49 ± 0.162	13.62 ± 0.680	no data ± no data	32.69 ± 2.277	8.81 ± 2.101	1.99 ± 0.885	79.70 ± 0.168	39.65 ± 0.022	49.43 ± 0.174	1.77 ± 2.589	4.65 ± 1.120
ARL6IP6	41.55 ± 0.314	71.91 ± 0.394	83.40 ± 0.059	no data ± no data	no data ± no data	78.92 ± 0.326	87.01 ± 0.118	91.05 ± 0.062	46.59 ± 0.735	40.63 ± 1.347	14.27 ± 0.241	34.08 ± 0.315	2.98 ± 2.881
ARSE	81.68 ± 0.207	94.83 ± 0.156	82.50 ± 0.054	89.84 ± 0.005	no data ± no data	no data ± no data	no data ± no data	no data ± no data	82.03 ± 0.089	86.85 ± 0.008	no data ± no data	66.29 ± 0.116	no data ± no data
ARSF	47.72 ± 0.263	29.37 ± 0.778	34.90 ± 0.271	32.47 ± 2.025	no data ± no data	no data ± no data	no data ± no data	no data ± no data	no data ± no data	no data ± no data	no data ± no data	no data ± no data	no data ± no data
ARSH	no data ± no data	no data ± no data	no data ± no data	no data ± no data	no data ± no data	no data ± no data	no data ± no data	no data ± no data	no data ± no data	no data ± no data	no data ± no data	no data ± no data	no data ± no data
ART3	28.52 ± 0.641	56.74 ± 0.054	29.64 ± 0.476	3.95 ± 1.944	no data ± no data	18.35 ± 1.469	69.58 ± 0.175	46.18 ± 0.297	70.25 ± 0.199	28.85 ± 0.331	55.12 ± 0.144	51.17 ± 0.156	56.43 ± 0.348
ARV1	87.44 ± 0.403	96.03 ± 0.043	90.53 ± 0.034	no data ± no data	no data ± no data	67.39 ± 0.023	33.81 ± 0.743	59.09 ± 0.317	76.22 ± 0.138	79.73 ± 0.113	73.28 ± 0.046	82.05 ± 0.069	93.87 ± 0.024
ASGR1	13.05 ± 0.304	9.51 ± 0.086	26.49 ± 0.261	46.17 ± 0.572	no data ± no data	3.17 ± 1.321	21.85 ± 1.505	10.57 ± 1.447	1.24 ± 2.313	22.78 ± 5.348	11.39 ± 2.098	0.71 ± 2.449	1.40 ± 0.749
ASGR2	34.01 ± 0.495	54.83 ± 1.878	22.57 ± 0.338	14.80 ± 0.195	no data ± no data	27.72 ± 0.313	34.76 ± 0.526	39.54 ± 0.136	29.43 ± 0.072	3.88 ± 1.236	22.24 ± 0.019	4.95 ± 1.761	52.69 ± 0.210
ASTN1	37.96 ± 0.544	18.17 ± 0.274	40.41 ± 0.165	29.89 ± 0.285	no data ± no data	89.52 ± 0.007	55.76 ± 0.175	21.98 ± 0.864	51.46 ± 0.142	80.13 ± 0.051	36.21 ± 0.200	60.69 ± 0.171	43.36 ± 0.318
ASTN2	58.41 ± 0.278	61.89 ± 0.568	52.13 ± 0.089	47.14 ± 0.670	no data ± no data	35.61 ± 0.576	47.52 ± 0.618	16.04 ± 0.990	no data ± no data	no data ± no data	no data ± no data	no data ± no data	no data ± no data
ATCAY	51.57 ± 0.253	38.90 ± 0.923	57.26 ± 0.175	no data ± no data	no data ± no data	51.11 ± 0.034	52.62 ± 0.303	60.07 ± 0.285	28.48 ± 1.123	25.96 ± 0.226	27.24 ± 0.124	38.47 ± 0.260	48.04 ± 0.117
ATG9A	91.43 ± 0.083	80.07 ± 0.448	78.15 ± 0.046	no data ± no data	103.5 ±	76.92 ± 0.030	70.62 ± 0.172	76.84 ± 0.128	69.21 ± 0.216	73.65 ± 0.002	no data ± no data	74.01 ± 0.133	no data ± no data
ATG9B	no data ± no data	no data ± no data	6.08 ± 0.478	no data ± no data	no data ± no data	39.41 ± 0.584	40.82 ± 0.706	45.73 ± 0.549	no data ± no data	no data ± no data	no data ± no data	no data ± no data	no data ± no data
ATL2	68.18 ± 0.237	86.74 ± 0.283	91.32 ± 0.050	no data ± no data	no data ± no data	82.92 ± 0.103	93.33 ± 0.035	91.48 ± 0.079	97.78 ± 0.001	96.67 ± 0.035	85.46 ± 0.018	96.13 ± 0.029	72.19 ± 0.353
ATL3	34.57 ± 0.356	98.03 ± 0.021	95.51 ± 0.036	no data ± no data	11 ±	88.40 ± 0.014	86.93 ± 0.307	74.06 ± 0.700	68.56 ± 0.162	79.59 ± 0.081	no data ± no data	79.94 ± 0.125	no data ± no data
ATP10A	75.51 ± 0.305	11.33 ± 0.712	45.49 ± 0.147	21.11 ± 0.392	no data ± no data	55.11 ± 0.057	21.51 ± 0.929	52.77 ± 0.158	36.42 ± 0.346	17.46 ± 0.885	no data ± no data	21.07 ± 0.754	no data ± no data
ATP10D	32.24 ± 0.715	58.18 ± 0.204	81.57 ± 0.075	73.63 ± 0.048	15 ±	53.91 ± 0.109	55.25 ± 0.488	73.37 ± 0.207	47.35 ± 0.812	65.09 ± 0.058	52.22 ± 0.073	52.92 ± 0.082	57.96 ± 0.439
ATP11A	95.46 ± 0.194	75.65 ± 0.027	85.14 ± 0.051	61.20 ± 0.427	27.5 ±	76.48 ± 0.200	85.41 ± 0.079	84.00 ± 0.111	44.81 ± 0.193	51.23 ± 0.058	no data ± no data	45.51 ± 0.036	no data ± no data
ATP11C	19.45 ± 0.841	73.32 ± 0.128	65.76 ± 0.090	no data ± no data	no data ± no data	50.40 ± 0.306	47.71 ± 2.228	39.08 ± 0.503	no data ± no data	no data ± no data	no data ± no data	no data ± no data	no data ± no data
ATP12A	45.88 ± 0.218	27.47 ± 0.409	27.74 ± 0.211	47.22 ± 1.187	no data ± no data	29.89 ± 0.676	24.83 ± 0.405	21.66 ± 1.303	17.43 ± 2.550	32.84 ± 0.521	28.01 ± 0.140	36.22 ± 1.181	44.32 ± 0.410
ATP13A1	58.07 ± 0.277	82.30 ± 0.003	85.06 ± 0.038	no data ± no data	103.5 ±	92.85 ± 0.013	74.52 ± 0.128	86.12 ± 0.134	69.68 ± 0.074	88.01 ± 0.063	62.69 ± 0.090	88.89 ± 0.044	90.88 ± 0.035
ATP13A2	54.20 ± 0.328	75.37 ± 0.027	67.35 ± 0.071	no data ± no data	95.5 ±	84.70 ± 0.076	88.02 ± 0.046	94.71 ± 0.029	69.04 ± 0.244	60.48 ± 0.205	48.38 ± 0.298	63.22 ± 0.048	61.75 ± 0.403
ATP13A4	43.41 ± 0.321	73.86 ± 0.566	34.71 ± 0.290	no data ± no data	no data ± no data	16.03 ± 3.433	31.57 ± 1.077	43.08 ± 0.464	no data ± no data	no data ± no data	no data ± no data	no data ± no data	no data ± no data
ATP13A5	80.71 ± 0.145	59.15 ± 2.227	86.26 ± 0.133	no data ± no data	no data ± no data	22.09 ± 1.849	8.61 ± 1.334	20.12 ± 1.054	20.87 ± 0.175	18.14 ± 1.390	no data ± no data	26.60 ± 0.083	no data ± no data
ATP1A1	89.58 ± 0.213	99.19 ± 0.006	98.54 ± 0.004	83.15 ± 0.074	12.5 ±	96.97 ± 0.036	90.02 ± 0.073	93.13 ± 0.067	91.17 ± 0.026	97.00 ± 0.012	91.28 ± 0.011	97.70 ± 0.012	94.13 ± 0.032
ATP1A2	50.24 ± 0.309	17.12 ± 0.543	20.28 ± 0.245	43.80 ± 0.254	no data ± no data	32.80 ± 1.698	29.02 ± 0.245	48.02 ± 0.204	50.99 ± 0.157	57.35 ± 0.017	28.78 ± 0.249	31.96 ± 0.435	52.59 ± 0.454
ATP1A3	67.68 ± 0.195	29.54 ± 0.459	30.66 ± 0.195	56.96 ± 0.477	no data ± no data	40.24 ± 0.547	26.99 ± 0.824	11.89 ± 0.786	16.07 ± 3.328	59.28 ± 0.138	36.45 ± 0.282	35.59 ± 0.044	59.59 ± 0.377
ATP1A4	no data ± no data	no data ± no data	27.70 ± 0.317	no data ± no data	no data ± no data	no data ± no data	no data ± no data	no data ± no data	1.42 ± 0.396	11.75 ± 0.481	0.12 ± 0.495	1.54 ± 1.423	0.56 ± 1.795
ATP1B1	99.19 ± 0.191	98.89 ± 0.013	99.41 ± 0.008	99.28 ± 0.003	937.5 ±	98.58 ± 0.007	99.01 ± 0.009	97.31 ± 0.011	97.21 ± 0.033	97.96 ± 0.011	96.06 ± 0.011	99.27 ± 0.008	86.12 ± 0.129
ATP1B2	60.88 ± 0.390	40.02 ± 0.602	46.50 ± 0.144	83.32 ± 0.105	no data ± no data	55.03 ± 0.194	57.42 ± 0.319	70.84 ± 0.198	71.39 ± 0.006	48.95 ± 0.008	5.72 ± 0.668	53.29 ± 0.533	7.91 ± 0.386
ATP1B3	64.60 ± 0.370	91.48 ± 0.216	96.06 ± 0.011	90.59 ± 0.089	78.5 ±	94.95 ± 0.017	93.99 ± 0.050	95.03 ± 0.024	93.22 ± 0.034	88.48 ± 0.012	87.66 ± 0.073	96.50 ± 0.002	87.28 ± 0.046
ATP1B4	30.35 ± 0.405	32.51 ± 0.600	21.00 ± 0.368	no data ± no data	no data ± no data	7.85 ± 2.772	26.15 ± 1.501	7.63 ± 0.762	8.55 ± 2.204	9.03 ± 1.722	11.60 ± 0.204	3.68 ± 3.854	13.07 ± 1.398
ATP2A2	92.23 ± 0.102	94.18 ± 0.090	97.53 ± 0.009	94.13 ± 0.047	52 ±	99.49 ± 0.004	99.71 ± 0.002	99.13 ± 0.002	98.34 ± 0.001	98.55 ± 0.003	98.19 ± 0.008	99.44 ± 0.000	96.32 ± 0.013
ATP2A3	73.46 ± 0.309	68.89 ± 0.457	88.75 ± 0.077	80.66 ± 0.082	72 ±	97.85 ± 0.006	95.12 ± 0.010	80.91 ± 0.179	95.86 ± 0.006	96.06 ± 0.008	98.25 ± 0.006	98.33 ± 0.019	54.88 ± 0.631
ATP2B1	90.46 ± 0.172	33.40 ± 0.594	82.23 ± 0.044	52.51 ± 0.661	39 ±	90.36 ± 0.016	96.36 ± 0.005	90.02 ± 0.030	97.01 ± 0.030	98.39 ± 0.003	93.42 ± 0.034	97.50 ± 0.015	80.86 ± 0.063
ATP2B2	67.27 ± 0.167	42.12 ± 1.439	32.03 ± 0.236	49.65 ± 0.080	no data ± no data	72.40 ± 0.067	82.71 ± 0.235	42.59 ± 0.423	54.50 ± 0.665	70.30 ± 0.014	38.51 ± 0.215	44.79 ± 0.250	38.48 ± 0.577
ATP2B3	25.70 ± 0.649	5.57 ± 1.377	18.20 ± 0.302	42.69 ± 0.127	no data ± no data	52.42 ± 0.401	49.51 ± 0.325	60.39 ± 0.213	44.21 ± 0.060	84.25 ± 0.058	35.47 ± 0.184	64.44 ± 0.103	34.38 ± 0.509
ATP2B4	55.29 ± 0.209	87.07 ± 0.100	90.92 ± 0.029	21.84 ± 0.121	no data ± no data	19.29 ± 1.357	44.04 ± 0.243	30.72 ± 0.488	29.82 ± 0.473	46.79 ± 0.318	26.10 ± 0.206	34.22 ± 0.035	38.35 ± 0.311
ATP2C1	80.14 ± 0.181	70.82 ± 0.419	88.15 ± 0.075	65.20 ± 0.070	47.5 ±	88.16 ± 0.088	89.44 ± 0.138	83.12 ± 0.271	73.32 ± 0.165	65.72 ± 0.019	72.87 ± 0.078	78.38 ± 0.002	60.24 ± 0.193
ATP2C2	90.92 ± 0.182	26.31 ± 0.835	47.06 ± 0.117	57.93 ± 0.251	no data ± no data	10.83 ± 1.404	47.64 ± 0.860	74.23 ± 0.279	no data ± no data	no data ± no data	no data ± no data	no data ± no data	no data ± no data
ATP4A	38.03 ± 0.291	51.08 ± 0.173	51.18 ± 0.367	61.47 ± 0.102	no data ± no data	74.28 ± 0.355	42.74 ± 0.659	62.20 ± 0.096	24.43 ± 0.670	2.32 ± 0.356	36.07 ± 0.296	23.35 ± 4.346	66.34 ± 0.221
ATP4B	52.95 ± 0.253	23.36 ± 0.735	18.90 ± 0.269	42.33 ± 0.681	no data ± no data	49.05 ± 0.667	55.49 ± 0.708	48.25 ± 0.381	4.72 ± 1.160	22.58 ± 0.749	25.31 ± 0.865	39.72 ± 0.663	41.17 ± 0.405
ATP6AP1	32.57 ± 0.249	95.95 ± 0.018	96.98 ± 0.009	99.29 ± 0.000	no data ± no data	96.80 ± 0.025	98.33 ± 0.026	95.67 ± 0.037	90.82 ± 0.053	96.72 ± 0.002	89.12 ± 0.030	97.44 ± 0.005	89.29 ± 0.105
ATP6AP2	61.54 ± 0.368	90.50 ± 0.094	98.46 ± 0.011	87.71 ± 0.069	no data ± no data	99.65 ± 0.001	99.95 ± 0.000	99.08 ± 0.010	98.27 ± 0.008	96.92 ± 0.004	no data ± no data	99.23 ± 0.000	no data ± no data
ATP6V0A1	96.95 ± 0.027	86.32 ± 0.225	89.88 ± 0.030	51.18 ± 0.281	64.5 ±	90.67 ± 0.052	75.35 ± 0.097	63.95 ± 0.334	80.55 ± 0.082	79.76 ± 0.005	54.66 ± 0.080	85.80 ± 0.101	58.42 ± 0.115
ATP6V0A2	4.40 ± 0.655	42.02 ± 1.077	65.07 ± 0.063	59.15 ± 0.227	no data ± no data	71.18 ± 0.041	66.26 ± 0.110	74.08 ± 0.085	46.89 ± 0.126	64.01 ± 0.110	53.69 ± 0.144	80.62 ± 0.002	57.52 ± 0.162
ATP6V0A4	40.79 ± 0.412	27.20 ± 1.283	20.24 ± 0.377	no data ± no data	no data ± no data	34.94 ± 0.398	20.01 ± 0.454	39.30 ± 0.470	34.85 ± 1.151	35.04 ± 0.480	no data ± no data	27.64 ± 0.367	no data ± no data
ATP6V0B	no data ± no data	96.66 ± 0.000	97.13 ± 0.012	94.43 ± 0.027	14 ±	97.61 ± 0.007	94.86 ± 0.016	91.47 ± 0.137	89.18 ± 0.005	97.33 ± 0.005	94.58 ± 0.032	96.78 ± 0.009	93.00 ± 0.014
ATP6V0C	93.23 ± 0.082	96.17 ± 0.035	97.46 ± 0.007	89.58 ± 0.068	602 ±	98.86 ± 0.014	99.08 ± 0.002	98.24 ± 0.011	no data ± no data	no data ± no data	no data ± no data	no data ± no data	no data ± no data
ATP6V0E1	99.90 ± 0.068	98.02 ± 0.010	98.85 ± 0.002	87.69 ± 0.024	no data ± no data	97.35 ± 0.017	97.59 ± 0.007	96.13 ± 0.012	96.46 ± 0.020	98.25 ± 0.006	99.10 ± 0.008	98.98 ± 0.002	95.91 ± 0.015
ATP6V0E2	no data ± no data	no data ± no data	no data ± no data	no data ± no data	no data ± no data	96.28 ± 0.002	88.34 ± 0.029	71.84 ± 0.108	86.14 ± 0.096	96.01 ± 0.010	93.10 ± 0.019	92.78 ± 0.040	81.70 ± 0.094
ATP7A	71.51 ± 0.246	38.26 ± 0.281	69.41 ± 0.085	59.21 ± 0.180	no data ± no data	92.17 ± 0.071	95.94 ± 0.035	90.22 ± 0.056	3.20 ± 0.414	27.91 ± 0.214	15.03 ± 0.357	2.20 ± 0.717	13.74 ± 0.287
ATP7B	76.84 ± 0.346	51.72 ± 0.126	62.91 ± 0.066	80.24 ± 0.096	no data ± no data	56.92 ± 0.123	67.28 ± 0.092	67.13 ± 0.186	58.80 ± 0.259	51.67 ± 0.109	51.44 ± 0.179	65.45 ± 0.323	81.78 ± 0.201
ATP8A1	48.25 ± 0.606	40.32 ± 0.540	82.89 ± 0.107	89.01 ± 0.133	21 ±	80.93 ± 0.012	81.65 ± 0.126	49.24 ± 0.466	no data ± no data	no data ± no data	no data ± no data	no data ± no data	no data ± no data
ATP8A2	65.32 ± 0.247	41.14 ± 0.490	59.66 ± 0.122	63.72 ± 0.341	no data ± no data	16.58 ± 0.475	44.27 ± 0.670	59.42 ± 0.365	no data ± no data	no data ± no data	no data ± no data	no data ± no data	no data ± no data
ATP8B1	98.37 ± 0.022	64.54 ± 0.880	81.12 ± 0.042	32.79 ± 0.713	no data ± no data	93.51 ± 0.010	94.83 ± 0.063	87.42 ± 0.155	98.77 ± 0.007	91.89 ± 0.013	no data ± no data	93.98 ± 0.032	no data ± no data
ATP8B2	92.38 ± 0.077	61.36 ± 0.680	64.78 ± 0.073	no data ± no data	16 ±	85.50 ± 0.029	80.36 ± 0.121	79.09 ± 0.198	no data ± no data	no data ± no data	no data ± no data	no data ± no data	no data ± no data
ATP8B3	61.49 ± 0.406	42.37 ± 1.959	44.93 ± 0.140	78.93 ± 0.049	no data ± no data	38.47 ± 1.000	61.08 ± 0.219	46.91 ± 0.458	no data ± no data	no data ± no data	no data ± no data	no data ± no data	no data ± no data
ATP8B4	47.25 ± 0.275	5.40 ± 2.519	20.97 ± 0.378	no data ± no data	no data ± no data	41.14 ± 0.906	9.06 ± 0.640	35.68 ± 0.766	no data ± no data	no data ± no data	no data ± no data	no data ± no data	no data ± no data
ATP9A	96.65 ± 0.204	89.79 ± 0.360	95.61 ± 0.020	99.30 ± 0.001	195.5 ±	72.57 ± 0.052	85.17 ± 0.177	84.13 ± 0.252	74.07 ± 0.048	95.59 ± 0.033	76.27 ± 0.122	91.91 ± 0.109	82.35 ± 0.103
ATP9B	82.32 ± 0.474	67.52 ± 0.362	71.90 ± 0.073	71.70 ± 0.215	no data ± no data	66.88 ± 0.049	27.75 ± 0.821	49.14 ± 0.774	68.62 ± 0.060	77.96 ± 0.045	55.23 ± 0.037	67.79 ± 0.169	72.40 ± 0.065
ATRN	68.50 ± 0.204	60.46 ± 0.013	77.48 ± 0.059	22.96 ± 0.744	no data ± no data	74.03 ± 0.016	66.88 ± 0.514	56.07 ± 0.423	77.57 ± 0.207	64.63 ± 0.059	59.40 ± 0.149	63.80 ± 0.006	63.41 ± 0.206
ATRNL1	59.78 ± 0.303	33.55 ± 0.652	62.76 ± 0.121	26.16 ± 1.780	no data ± no data	83.43 ± 0.041	91.14 ± 0.034	89.43 ± 0.115	72.40 ± 0.001	69.27 ± 0.044	46.59 ± 0.071	68.68 ± 0.095	63.15 ± 0.300
AVPR1A	32.79 ± 0.452	21.23 ± 0.583	17.90 ± 0.446	10.42 ± 2.728	no data ± no data	38.32 ± 0.311	45.51 ± 0.761	63.57 ± 0.247	5.87 ± 0.976	11.19 ± 3.477	24.56 ± 0.081	11.27 ± 0.274	24.89 ± 0.502
AVPR1B	37.06 ± 0.222	83.59 ± 0.697	38.57 ± 0.199	81.28 ± 0.179	no data ± no data	9.69 ± 0.936	17.29 ± 1.938	13.17 ± 0.682	48.60 ± 0.106	33.24 ± 1.844	39.75 ± 0.062	31.97 ± 0.113	48.17 ± 0.373
AVPR2	74.35 ± 0.291	2.09 ± 2.749	10.20 ± 0.313	54.22 ± 0.761	no data ± no data	37.39 ± 0.291	31.95 ± 0.662	50.53 ± 0.495	13.38 ± 1.112	13.42 ± 2.546	45.47 ± 0.164	45.90 ± 2.141	56.46 ± 0.314
AWAT2	no data ± no data	no data ± no data	no data ± no data	no data ± no data	no data ± no data	no data ± no data	no data ± no data	no data ± no data	no data ± no data	no data ± no data	no data ± no data	no data ± no data	no data ± no data
AXL	36.84 ± 0.342	31.83 ± 1.636	74.90 ± 0.068	36.61 ± 1.297	no data ± no data	29.97 ± 0.316	52.51 ± 0.500	72.07 ± 0.635	58.34 ± 0.244	45.00 ± 0.400	66.01 ± 0.054	47.82 ± 0.213	77.94 ± 0.225
BACE1	87.48 ± 0.199	98.77 ± 0.018	93.36 ± 0.025	no data ± no data	32 ±	80.62 ± 0.014	92.04 ± 0.025	86.05 ± 0.116	70.86 ± 0.131	64.60 ± 0.023	55.30 ± 0.130	61.16 ± 0.210	22.27 ± 0.734
BACE2	97.86 ± 0.175	98.88 ± 0.003	97.20 ± 0.016	no data ± no data	9 ±	97.26 ± 0.028	97.18 ± 0.022	56.35 ± 0.269	43.00 ± 0.231	93.11 ± 0.026	87.93 ± 0.051	69.19 ± 0.438	18.92 ± 0.803
BAI1	86.56 ± 0.144	22.99 ± 0.156	27.72 ± 0.216	54.05 ± 0.144	no data ± no data	15.27 ± 0.816	44.41 ± 0.630	25.25 ± 0.632	52.08 ± 0.190	61.66 ± 0.013	7.70 ± 0.523	51.50 ± 0.080	9.88 ± 0.610
BAI2	65.75 ± 0.201	34.43 ± 0.485	39.40 ± 0.161	58.95 ± 0.820	no data ± no data	34.10 ± 0.886	19.17 ± 1.938	28.55 ± 0.763	53.98 ± 0.145	67.03 ± 0.034	no data ± no data	9.56 ± 1.583	no data ± no data
BAI3	46.97 ± 0.353	44.17 ± 0.709	26.22 ± 0.334	6.42 ± 0.717	no data ± no data	17.57 ± 2.408	79.95 ± 0.080	36.85 ± 1.154	43.59 ± 0.294	21.75 ± 1.726	34.30 ± 0.052	47.22 ± 0.925	45.61 ± 0.209
BAK1	51.87 ± 0.264	57.54 ± 0.290	62.62 ± 0.088	14.63 ± 0.666	no data ± no data	50.43 ± 0.158	27.19 ± 0.695	42.75 ± 1.133	22.70 ± 0.832	44.31 ± 0.682	30.06 ± 0.129	23.98 ± 2.299	37.38 ± 0.254
BAMBI	74.42 ± 0.169	69.21 ± 0.054	84.92 ± 0.041	74.75 ± 0.108	111.5 ±	81.50 ± 0.117	81.29 ± 0.072	72.01 ± 0.219	84.03 ± 0.045	84.57 ± 0.033	77.79 ± 0.167	71.55 ± 0.055	17.71 ± 0.441
BAX	74.96 ± 0.220	20.70 ± 0.470	53.65 ± 0.134	61.47 ± 0.238	118 ±	90.01 ± 0.079	73.79 ± 0.143	80.81 ± 0.072	75.62 ± 0.068	88.30 ± 0.051	79.26 ± 0.055	82.73 ± 0.057	64.63 ± 0.073
BCAP31	92.49 ± 0.063	92.69 ± 0.058	95.42 ± 0.018	98.34 ± 0.007	no data ± no data	97.30 ± 0.007	96.75 ± 0.008	96.08 ± 0.018	91.83 ± 0.002	97.88 ± 0.008	94.09 ± 0.031	95.93 ± 0.003	94.12 ± 0.041
BCHE	19.72 ± 0.625	13.23 ± 0.608	54.08 ± 0.380	42.08 ± 0.075	no data ± no data	24.43 ± 0.658	68.01 ± 0.188	79.10 ± 0.064	46.11 ± 0.522	18.85 ± 0.335	35.48 ± 0.103	30.86 ± 1.413	33.38 ± 0.291
BCL2L2	87.94 ± 0.157	89.37 ± 0.118	90.27 ± 0.017	77.58 ± 0.072	no data ± no data	87.42 ± 0.015	87.73 ± 0.037	86.85 ± 0.192	88.49 ± 0.075	75.23 ± 0.028	4.81 ± 0.502	86.66 ± 0.087	5.91 ± 0.277
BDKRB1	70.96 ± 0.246	38.18 ± 0.481	58.84 ± 0.109	4.27 ± 1.316	58.5 ±	34.54 ± 0.511	46.51 ± 2.185	44.29 ± 0.420	9.88 ± 2.650	28.06 ± 0.291	31.02 ± 0.179	20.30 ± 0.415	39.88 ± 0.637
BDKRB2	95.81 ± 0.061	75.78 ± 0.762	75.26 ± 0.068	48.76 ± 0.862	no data ± no data	1.98 ± 1.376	56.40 ± 0.770	52.08 ± 0.552	27.52 ± 0.232	36.05 ± 0.132	27.70 ± 0.196	41.89 ± 1.290	36.94 ± 0.204
BEST1	52.37 ± 0.230	58.89 ± 0.325	60.88 ± 0.193	26.61 ± 0.665	no data ± no data	14.31 ± 0.565	8.83 ± 0.493	10.49 ± 0.264	no data ± no data	no data ± no data	no data ± no data	no data ± no data	no data ± no data
BEST2	76.89 ± 0.178	32.42 ± 0.700	26.94 ± 0.236	no data ± no data	no data ± no data	30.91 ± 0.802	21.52 ± 0.980	58.39 ± 0.537	54.87 ± 0.341	52.04 ± 0.327	no data ± no data	55.14 ± 0.196	no data ± no data
BEST3	72.83 ± 0.156	43.68 ± 0.199	52.84 ± 0.089	no data ± no data	no data ± no data	no data ± no data	no data ± no data	no data ± no data	no data ± no data	no data ± no data	no data ± no data	no data ± no data	no data ± no data
BEST4	no data ± no data	no data ± no data	10.86 ± 0.349	no data ± no data	no data ± no data	no data ± no data	no data ± no data	no data ± no data	no data ± no data	no data ± no data	no data ± no data	no data ± no data	no data ± no data
BFAR	86.79 ± 0.258	89.72 ± 0.035	89.91 ± 0.024	no data ± no data	no data ± no data	82.71 ± 0.122	87.29 ± 0.738	88.06 ± 0.246	48.12 ± 0.317	73.68 ± 0.016	56.63 ± 0.071	75.89 ± 0.018	67.20 ± 0.166
BIK	62.80 ± 0.351	11.16 ± 0.393	60.09 ± 0.156	14.29 ± 0.256	95 ±	49.20 ± 0.683	48.05 ± 0.514	23.54 ± 0.576	17.44 ± 1.738	14.13 ± 1.505	5.38 ± 0.597	2.15 ± 2.395	15.11 ± 0.337
BLCAP	78.49 ± 0.863	90.05 ± 0.242	91.18 ± 0.023	93.54 ± 0.041	91 ±	83.45 ± 0.019	90.76 ± 0.039	87.88 ± 0.037	79.21 ± 0.058	85.07 ± 0.066	86.23 ± 0.055	91.47 ± 0.034	85.53 ± 0.032
BMPR1A	91.14 ± 0.748	56.94 ± 0.110	83.80 ± 0.053	38.39 ± 0.035	no data ± no data	82.79 ± 0.108	89.77 ± 0.117	89.07 ± 0.102	72.66 ± 0.053	79.55 ± 0.021	63.62 ± 0.077	77.96 ± 0.132	46.28 ± 0.583
BMPR1B	91.17 ± 0.121	67.81 ± 0.475	61.78 ± 0.103	4.79 ± 0.776	no data ± no data	6.05 ± 2.535	51.96 ± 0.786	59.39 ± 0.358	no data ± no data	no data ± no data	no data ± no data	no data ± no data	no data ± no data
BMPR2	18.23 ± 0.466	76.66 ± 0.179	89.05 ± 0.064	7.73 ± 1.179	no data ± no data	77.69 ± 0.036	98.04 ± 0.006	96.13 ± 0.018	86.06 ± 0.072	1.85 ± 0.669	77.05 ± 0.123	75.93 ± 0.018	19.10 ± 1.043
BNIP1	75.72 ± 0.115	53.67 ± 0.195	65.55 ± 0.067	56.61 ± 0.201	25.5 ±	71.02 ± 0.182	40.59 ± 1.401	49.26 ± 0.434	71.05 ± 0.028	85.64 ± 0.016	59.32 ± 0.097	78.52 ± 0.014	46.74 ± 0.728
BOC	74.28 ± 0.132	86.36 ± 0.086	73.94 ± 0.068	no data ± no data	no data ± no data	64.65 ± 0.094	79.51 ± 0.122	75.77 ± 0.053	48.89 ± 0.743	2.96 ± 1.428	34.52 ± 0.305	6.73 ± 0.588	15.79 ± 1.150
BRI3	94.49 ± 0.110	98.88 ± 0.008	97.15 ± 0.010	no data ± no data	no data ± no data	90.26 ± 0.095	79.34 ± 0.142	93.10 ± 0.044	85.41 ± 0.011	84.06 ± 0.021	82.87 ± 0.052	84.21 ± 0.043	89.43 ± 0.187
BRI3BP	87.64 ± 0.058	95.00 ± 0.086	83.94 ± 0.047	no data ± no data	8.5 ±	74.25 ± 0.075	58.64 ± 0.553	73.70 ± 0.182	54.08 ± 0.893	54.33 ± 0.154	no data ± no data	64.40 ± 0.464	no data ± no data
BRS3	79.59 ± 0.105	26.09 ± 0.228	59.24 ± 0.126	36.97 ± 0.379	no data ± no data	53.18 ± 0.098	66.05 ± 0.234	69.43 ± 0.197	no data ± no data	no data ± no data	no data ± no data	no data ± no data	no data ± no data
BSG	30.31 ± 0.391	76.09 ± 0.255	90.16 ± 0.036	72.83 ± 0.163	338 ±	99.33 ± 0.010	75.55 ± 0.193	75.58 ± 0.320	95.38 ± 0.011	98.37 ± 0.001	87.85 ± 0.043	96.68 ± 0.031	96.73 ± 0.008
BSND	no data ± no data	no data ± no data	34.30 ± 0.219	no data ± no data	no data ± no data	33.52 ± 1.694	63.66 ± 0.900	59.14 ± 0.541	33.96 ± 0.360	12.05 ± 1.600	no data ± no data	14.68 ± 0.461	no data ± no data
BTC	18.28 ± 0.898	40.33 ± 0.231	60.16 ± 0.422	23.30 ± 4.529	no data ± no data	37.09 ± 0.257	58.51 ± 0.303	73.73 ± 0.171	6.32 ± 1.002	36.55 ± 0.091	36.88 ± 0.363	18.42 ± 0.399	53.28 ± 0.953
BTLA	34.60 ± 0.353	14.62 ± 0.085	24.55 ± 0.346	no data ± no data	no data ± no data	33.36 ± 0.768	59.38 ± 0.656	61.34 ± 0.191	no data ± no data	no data ± no data	no data ± no data	no data ± no data	no data ± no data
BTN1A1	48.15 ± 0.587	33.70 ± 0.048	24.13 ± 0.471	12.06 ± 1.009	no data ± no data	17.49 ± 1.653	52.94 ± 0.434	48.26 ± 0.228	no data ± no data	no data ± no data	no data ± no data	no data ± no data	no data ± no data
BTN2A1	70.21 ± 0.355	77.00 ± 0.168	83.97 ± 0.028	82.91 ± 0.039	no data ± no data	no data ± no data	no data ± no data	no data ± no data	no data ± no data	no data ± no data	no data ± no data	no data ± no data	no data ± no data
BTN2A2	74.04 ± 0.158	71.80 ± 0.303	70.65 ± 0.056	no data ± no data	no data ± no data	no data ± no data	no data ± no data	no data ± no data	no data ± no data	no data ± no data	no data ± no data	no data ± no data	no data ± no data
BTN2A3	46.32 ± 0.265	51.64 ± 0.879	27.83 ± 0.213	no data ± no data	no data ± no data	no data ± no data	no data ± no data	no data ± no data	no data ± no data	no data ± no data	no data ± no data	no data ± no data	no data ± no data
BTN3A1	98.29 ± 0.082	80.12 ± 0.088	76.84 ± 0.070	91.24 ± 0.066	no data ± no data	no data ± no data	no data ± no data	no data ± no data	no data ± no data	no data ± no data	no data ± no data	no data ± no data	no data ± no data
BTN3A2	31.28 ± 0.540	52.19 ± 0.806	71.22 ± 0.094	33.03 ± 0.160	15 ±	no data ± no data	no data ± no data	no data ± no data	38.13 ± 0.196	39.77 ± 0.139	no data ± no data	50.98 ± 0.195	no data ± no data
BTN3A3	99.30 ± 0.393	82.91 ± 0.260	86.75 ± 0.051	8.06 ± 1.284	no data ± no data	no data ± no data	no data ± no data	no data ± no data	4.84 ± 2.535	18.98 ± 0.472	5.52 ± 0.977	11.08 ± 3.384	3.72 ± 1.581
BTNL3	94.52 ± 0.079	63.06 ± 0.270	56.55 ± 0.065	42.34 ± 1.156	no data ± no data	no data ± no data	no data ± no data	no data ± no data	no data ± no data	no data ± no data	no data ± no data	no data ± no data	no data ± no data
BTNL8	42.88 ± 0.691	52.38 ± 0.149	29.24 ± 0.551	no data ± no data	no data ± no data	no data ± no data	no data ± no data	no data ± no data	no data ± no data	no data ± no data	no data ± no data	no data ± no data	no data ± no data
BTNL9	49.29 ± 0.192	71.38 ± 0.810	46.61 ± 0.246	no data ± no data	no data ± no data	14.91 ± 2.164	44.82 ± 1.873	16.80 ± 0.915	no data ± no data	no data ± no data	no data ± no data	no data ± no data	no data ± no data
BVES	52.43 ± 0.181	72.86 ± 0.968	64.30 ± 0.069	no data ± no data	no data ± no data	63.19 ± 0.118	17.18 ± 0.563	44.95 ± 0.484	no data ± no data	no data ± no data	no data ± no data	no data ± no data	no data ± no data
C10orf111	no data ± no data	no data ± no data	no data ± no data	no data ± no data	no data ± no data	no data ± no data	no data ± no data	no data ± no data	no data ± no data	no data ± no data	no data ± no data	no data ± no data	no data ± no data
C10orf26	96.44 ± 0.158	83.20 ± 0.007	87.14 ± 0.030	92.25 ± 0.039	no data ± no data	72.50 ± 0.093	82.11 ± 0.053	89.98 ± 0.042	81.73 ± 0.016	86.90 ± 0.005	84.06 ± 0.017	87.69 ± 0.068	79.45 ± 0.131
C10orf35	24.76 ± 0.192	77.69 ± 0.415	68.44 ± 0.063	no data ± no data	no data ± no data	67.14 ± 0.278	82.40 ± 0.103	84.21 ± 0.123	86.19 ± 0.032	94.98 ± 0.011	67.93 ± 0.026	76.29 ± 0.106	61.56 ± 0.323
C10orf54	81.83 ± 0.161	92.03 ± 0.106	77.00 ± 0.072	no data ± no data	no data ± no data	40.02 ± 0.200	71.57 ± 0.147	58.81 ± 0.220	no data ± no data	no data ± no data	no data ± no data	no data ± no data	no data ± no data
C10orf57	44.66 ± 0.274	41.31 ± 0.765	52.30 ± 0.115	no data ± no data	23.5 ±	no data ± no data	no data ± no data	no data ± no data	72.69 ± 0.165	93.79 ± 0.017	82.98 ± 0.030	83.95 ± 0.031	84.11 ± 0.047
C10orf72	55.81 ± 0.210	71.25 ± 0.429	68.02 ± 0.146	79.81 ± 0.113	no data ± no data	40.15 ± 0.171	44.06 ± 0.703	78.56 ± 0.073	23.36 ± 2.420	0.89 ± 1.151	9.42 ± 0.232	12.88 ± 1.350	21.95 ± 0.350
C10orf76	38.57 ± 0.268	81.22 ± 0.381	75.07 ± 0.093	no data ± no data	no data ± no data	61.59 ± 0.059	11.35 ± 0.404	28.87 ± 0.393	55.07 ± 0.198	76.10 ± 0.028	68.24 ± 0.089	56.29 ± 0.215	39.94 ± 0.492
C11orf10	94.96 ± 0.476	99.41 ± 0.000	99.18 ± 0.002	no data ± no data	no data ± no data	68.04 ± 0.203	82.53 ± 0.191	82.00 ± 0.175	no data ± no data	no data ± no data	no data ± no data	no data ± no data	no data ± no data
C11orf24	72.05 ± 0.339	73.57 ± 0.198	78.82 ± 0.056	no data ± no data	70.5 ±	66.31 ± 0.130	17.00 ± 1.124	52.57 ± 0.590	32.77 ± 0.160	69.04 ± 0.007	40.99 ± 0.142	58.87 ± 0.007	4.91 ± 0.737
C11orf75	87.97 ± 0.365	92.52 ± 0.124	92.93 ± 0.018	no data ± no data	78.5 ±	56.04 ± 0.047	76.39 ± 0.044	89.02 ± 0.056	77.40 ± 0.029	68.99 ± 0.022	80.17 ± 0.039	87.45 ± 0.026	92.21 ± 0.056
C11orf87	2.15 ± 1.108	27.70 ± 3.530	3.75 ± 0.583	no data ± no data	no data ± no data	78.47 ± 0.037	34.44 ± 1.356	54.67 ± 0.176	no data ± no data	no data ± no data	no data ± no data	no data ± no data	no data ± no data
C11orf92	98.16 ± 0.016	98.47 ± 0.021	96.87 ± 0.011	no data ± no data	no data ± no data	34.56 ± 0.426	58.16 ± 0.112	60.45 ± 0.252	no data ± no data	no data ± no data	no data ± no data	no data ± no data	no data ± no data
C12orf23	58.76 ± 0.494	96.21 ± 0.040	95.72 ± 0.034	no data ± no data	5 ±	96.69 ± 0.012	98.55 ± 0.005	97.63 ± 0.010	97.26 ± 0.026	93.91 ± 0.029	90.74 ± 0.033	96.78 ± 0.001	77.92 ± 0.143
C12orf53	94.77 ± 0.072	14.31 ± 0.028	25.88 ± 0.360	no data ± no data	no data ± no data	45.33 ± 0.505	68.49 ± 0.283	70.64 ± 0.073	52.61 ± 0.005	51.25 ± 0.100	39.12 ± 0.115	27.43 ± 1.718	50.06 ± 0.424
C12orf63	no data ± no data	no data ± no data	no data ± no data	no data ± no data	no data ± no data	6.54 ± 1.575	6.00 ± 1.210	4.46 ± 0.681	8.61 ± 0.877	6.38 ± 3.893	no data ± no data	9.57 ± 3.249	no data ± no data
C12orf67	no data ± no data	no data ± no data	13.53 ± 0.505	no data ± no data	no data ± no data	no data ± no data	no data ± no data	no data ± no data	no data ± no data	no data ± no data	no data ± no data	no data ± no data	no data ± no data
C12orf69	28.71 ± 0.524	67.99 ± 0.131	43.79 ± 0.119	no data ± no data	no data ± no data	no data ± no data	no data ± no data	no data ± no data	15.87 ± 2.165	5.18 ± 0.844	no data ± no data	16.26 ± 2.060	no data ± no data
C13orf16	17.17 ± 0.454	11.89 ± 0.310	12.09 ± 0.390	no data ± no data	no data ± no data	38.79 ± 0.732	37.52 ± 0.630	20.18 ± 0.524	no data ± no data	no data ± no data	no data ± no data	no data ± no data	no data ± no data
C13orf36	27.70 ± 0.749	31.85 ± 0.787	71.45 ± 0.144	no data ± no data	17.5 ±	19.50 ± 0.671	43.20 ± 1.267	32.67 ± 0.581	no data ± no data	no data ± no data	no data ± no data	no data ± no data	no data ± no data
C14orf101	69.59 ± 0.168	50.64 ± 0.040	86.35 ± 0.039	no data ± no data	114.5 ±	44.48 ± 0.424	51.95 ± 0.188	42.06 ± 0.496	74.19 ± 0.063	53.25 ± 0.401	no data ± no data	72.37 ± 0.064	no data ± no data
C14orf132	53.15 ± 0.353	46.83 ± 0.385	93.53 ± 0.026	95.09 ± 0.040	53.5 ±	51.66 ± 1.166	73.43 ± 0.352	58.15 ± 0.668	no data ± no data	no data ± no data	no data ± no data	no data ± no data	no data ± no data
C14orf147	36.24 ± 0.343	63.03 ± 0.621	88.86 ± 0.044	94.04 ± 0.001	no data ± no data	93.58 ± 0.031	98.75 ± 0.003	98.08 ± 0.015	93.31 ± 0.029	87.99 ± 0.073	88.46 ± 0.015	91.65 ± 0.020	88.64 ± 0.122
C14orf165	no data ± no data	no data ± no data	no data ± no data	no data ± no data	no data ± no data	no data ± no data	no data ± no data	no data ± no data	no data ± no data	no data ± no data	no data ± no data	no data ± no data	no data ± no data
C14orf180	no data ± no data	no data ± no data	22.25 ± 0.203	no data ± no data	no data ± no data	31.98 ± 1.267	23.18 ± 1.020	46.85 ± 0.188	no data ± no data	no data ± no data	no data ± no data	no data ± no data	no data ± no data
C14orf37	no data ± no data	no data ± no data	41.18 ± 0.297	no data ± no data	no data ± no data	49.49 ± 0.331	40.04 ± 1.179	33.69 ± 1.068	77.21 ± 0.155	34.94 ± 0.980	no data ± no data	25.19 ± 0.988	no data ± no data
C14orf49	no data ± no data	no data ± no data	47.08 ± 0.207	no data ± no data	no data ± no data	47.85 ± 0.090	25.87 ± 0.563	41.04 ± 0.737	no data ± no data	no data ± no data	no data ± no data	no data ± no data	no data ± no data
C15orf24	76.09 ± 0.798	93.45 ± 0.016	96.24 ± 0.010	no data ± no data	18.5 ±	97.21 ± 0.013	97.72 ± 0.028	97.32 ± 0.016	96.57 ± 0.006	97.14 ± 0.001	95.34 ± 0.011	95.76 ± 0.009	88.70 ± 0.049
C16orf54	no data ± no data	no data ± no data	33.86 ± 0.443	no data ± no data	no data ± no data	12.08 ± 1.813	92.77 ± 0.033	74.53 ± 0.141	59.99 ± 0.015	55.55 ± 0.012	no data ± no data	40.99 ± 0.326	no data ± no data
C16orf58	37.47 ± 0.344	78.78 ± 0.293	78.42 ± 0.042	no data ± no data	131 ±	73.74 ± 0.071	81.41 ± 0.142	82.05 ± 0.251	no data ± no data	no data ± no data	no data ± no data	no data ± no data	no data ± no data
C16orf79	no data ± no data	no data ± no data	48.50 ± 0.187	no data ± no data	no data ± no data	no data ± no data	no data ± no data	no data ± no data	no data ± no data	no data ± no data	no data ± no data	no data ± no data	no data ± no data
C17orf101	98.24 ± 0.596	73.71 ± 0.335	87.68 ± 0.045	no data ± no data	22.5 ±	90.21 ± 0.023	88.84 ± 0.092	91.97 ± 0.029	82.05 ± 0.037	84.11 ± 0.013	76.72 ± 0.015	63.68 ± 0.241	65.10 ± 0.155
C17orf61	81.96 ± 0.158	98.05 ± 0.022	91.86 ± 0.032	no data ± no data	25 ±	96.49 ± 0.005	92.05 ± 0.031	95.18 ± 0.027	87.89 ± 0.034	88.39 ± 0.010	93.35 ± 0.017	91.04 ± 0.036	89.83 ± 0.029
C17orf74	18.13 ± 0.502	17.64 ± 0.642	15.88 ± 0.457	no data ± no data	8 ±	no data ± no data	no data ± no data	no data ± no data	no data ± no data	no data ± no data	no data ± no data	no data ± no data	no data ± no data
C17orf78	no data ± no data	no data ± no data	19.57 ± 0.454	no data ± no data	no data ± no data	no data ± no data	no data ± no data	no data ± no data	no data ± no data	no data ± no data	no data ± no data	no data ± no data	no data ± no data
C17orf80	52.75 ± 0.336	91.56 ± 0.119	84.13 ± 0.042	no data ± no data	28 ±	72.52 ± 0.048	50.82 ± 0.564	55.96 ± 0.484	24.12 ± 1.560	46.41 ± 0.298	no data ± no data	52.49 ± 0.180	no data ± no data
C18orf1	66.41 ± 0.214	81.88 ± 0.155	64.80 ± 0.100	76.19 ± 0.030	no data ± no data	43.01 ± 0.870	31.40 ± 2.961	20.40 ± 1.227	no data ± no data	no data ± no data	no data ± no data	no data ± no data	no data ± no data
C18orf19	53.84 ± 0.247	61.47 ± 0.353	64.60 ± 0.065	no data ± no data	no data ± no data	71.94 ± 0.130	68.53 ± 0.322	67.53 ± 0.087	no data ± no data	no data ± no data	no data ± no data	no data ± no data	no data ± no data
C18orf26	no data ± no data	no data ± no data	no data ± no data	no data ± no data	no data ± no data	9.26 ± 1.245	13.82 ± 1.439	13.43 ± 0.678	no data ± no data	no data ± no data	no data ± no data	no data ± no data	no data ± no data
C18orf45	97.81 ± 0.040	94.86 ± 0.020	86.27 ± 0.042	no data ± no data	3 ±	60.63 ± 0.129	61.17 ± 0.497	48.71 ± 0.789	no data ± no data	no data ± no data	no data ± no data	no data ± no data	no data ± no data
C18orf55	83.55 ± 0.570	88.21 ± 0.298	90.20 ± 0.026	no data ± no data	6.5 ±	75.99 ± 0.016	75.02 ± 0.065	82.87 ± 0.137	77.43 ± 0.064	89.12 ± 0.035	66.42 ± 0.141	66.61 ± 0.065	37.77 ± 0.245
C19orf12	73.45 ± 0.412	88.34 ± 0.012	83.68 ± 0.036	no data ± no data	25 ±	82.39 ± 0.071	84.32 ± 0.043	87.33 ± 0.124	no data ± no data	no data ± no data	no data ± no data	no data ± no data	no data ± no data
C19orf18	35.81 ± 0.403	18.64 ± 0.647	44.70 ± 0.169	no data ± no data	no data ± no data	22.49 ± 0.948	40.22 ± 0.836	28.63 ± 0.488	no data ± no data	no data ± no data	no data ± no data	no data ± no data	no data ± no data
C19orf26	7.15 ± 0.579	0.87 ± 1.328	9.98 ± 0.341	29.96 ± 1.672	no data ± no data	no data ± no data	no data ± no data	no data ± no data	97.10 ± 0.020	78.90 ± 0.145	62.31 ± 0.064	89.75 ± 0.029	48.33 ± 0.603
C19orf28	83.16 ± 0.096	90.86 ± 0.078	68.38 ± 0.120	no data ± no data	138 ±	66.00 ± 0.102	63.70 ± 0.545	61.16 ± 0.523	61.77 ± 0.095	61.48 ± 0.241	58.22 ± 0.198	68.68 ± 0.156	69.24 ± 0.067
C19orf46	84.34 ± 0.495	89.89 ± 0.074	85.22 ± 0.051	no data ± no data	96.5 ±	84.49 ± 0.046	88.08 ± 0.111	90.28 ± 0.121	44.92 ± 0.098	52.95 ± 0.004	63.64 ± 0.033	73.83 ± 0.023	72.55 ± 0.140
C19orf56	85.63 ± 0.150	97.49 ± 0.020	96.14 ± 0.016	no data ± no data	no data ± no data	87.91 ± 0.052	77.45 ± 0.049	82.12 ± 0.192	86.81 ±	94.22 ± 0.035	85.76 ± 0.004	95.49 ± 0.010	96.71 ± 0.012
C19orf59	93.62 ± 0.129	46.13 ± 1.596	34.60 ± 0.237	no data ± no data	no data ± no data	15.45 ± 0.113	35.84 ± 0.731	15.96 ± 0.471	no data ± no data	no data ± no data	no data ± no data	no data ± no data	no data ± no data
C19orf6	88.00 ± 0.128	82.41 ± 0.453	77.26 ± 0.070	29.92 ± 2.136	24 ±	90.44 ± 0.021	80.43 ± 0.173	85.65 ± 0.197	75.33 ± 0.200	75.93 ± 0.096	75.00 ± 0.076	73.77 ± 0.179	75.30 ± 0.263
C19orf63	74.22 ± 0.182	93.21 ± 0.040	96.00 ± 0.023	no data ± no data	360.5 ±	94.71 ± 0.050	93.78 ± 0.049	95.17 ± 0.039	81.13 ± 0.127	91.28 ± 0.009	88.46 ± 0.042	81.81 ± 0.086	75.90 ± 0.120
C19orf75	no data ± no data	no data ± no data	27.64 ± 0.424	no data ± no data	no data ± no data	no data ± no data	no data ± no data	no data ± no data	no data ± no data	no data ± no data	no data ± no data	no data ± no data	no data ± no data
C1orf130	no data ± no data	no data ± no data	no data ± no data	no data ± no data	no data ± no data	49.42 ± 0.145	29.88 ± 1.213	30.73 ± 0.573	no data ± no data	no data ± no data	no data ± no data	no data ± no data	no data ± no data
C1orf162	13.84 ± 0.539	60.77 ± 0.888	40.77 ± 0.228	no data ± no data	no data ± no data	no data ± no data	no data ± no data	no data ± no data	no data ± no data	no data ± no data	no data ± no data	no data ± no data	no data ± no data
C1orf210	no data ± no data	no data ± no data	76.46 ± 0.047	no data ± no data	127 ±	3.07 ± 1.923	48.24 ± 1.001	72.72 ± 0.214	59.52 ± 0.132	74.74 ± 0.069	45.60 ± 0.093	74.03 ± 0.182	58.39 ± 0.221
C1orf27	35.10 ± 0.841	63.53 ± 0.477	83.62 ± 0.063	24.36 ± 0.509	no data ± no data	88.98 ± 0.036	88.33 ± 0.272	86.07 ± 0.423	27.04 ± 1.512	44.47 ± 0.174	no data ± no data	44.67 ± 0.706	no data ± no data
C1orf85	66.91 ± 0.216	86.62 ± 0.208	85.73 ± 0.043	no data ± no data	137.5 ±	92.38 ± 0.054	82.60 ± 0.171	87.69 ± 0.098	79.60 ± 0.014	89.49 ± 0.023	88.90 ± 0.032	95.12 ± 0.004	92.98 ± 0.034
C1orf95	58.64 ± 0.205	56.15 ± 0.403	39.53 ± 0.238	71.33 ± 0.187	no data ± no data	no data ± no data	no data ± no data	no data ± no data	no data ± no data	no data ± no data	no data ± no data	no data ± no data	no data ± no data
C20orf103	11.14 ± 0.410	14.35 ± 0.447	60.55 ± 0.137	no data ± no data	no data ± no data	28.19 ± 1.255	9.99 ± 0.516	9.50 ± 0.417	7.25 ± 0.045	16.23 ± 1.250	no data ± no data	52.36 ± 0.867	no data ± no data
C20orf106	31.47 ± 0.979	6.23 ± 4.987	12.14 ± 0.609	no data ± no data	no data ± no data	10.48 ± 1.443	59.96 ± 0.465	60.57 ± 0.348	32.82 ± 0.308	12.32 ± 0.346	no data ± no data	7.14 ± 5.735	no data ± no data
C20orf107	25.08 ± 0.542	70.73 ± 0.622	48.17 ± 0.151	no data ± no data	6 ±	no data ± no data	no data ± no data	no data ± no data	no data ± no data	no data ± no data	no data ± no data	no data ± no data	no data ± no data
C20orf108	95.40 ± 0.260	98.13 ± 0.024	95.53 ± 0.028	no data ± no data	22.5 ±	59.95 ± 0.319	93.09 ± 0.021	84.57 ± 0.223	no data ± no data	no data ± no data	no data ± no data	no data ± no data	no data ± no data
C20orf24	98.75 ± 0.036	97.35 ± 0.010	97.24 ± 0.007	no data ± no data	no data ± no data	94.48 ± 0.032	96.51 ± 0.013	98.56 ± 0.005	96.66 ± 0.001	97.59 ± 0.001	98.70 ± 0.002	98.71 ± 0.003	97.64 ± 0.002
C20orf3	40.00 ± 0.304	83.56 ± 0.179	91.44 ± 0.025	no data ± no data	11.5 ±	82.29 ± 0.120	96.61 ± 0.056	91.55 ± 0.077	87.38 ± 0.025	90.57 ± 0.027	87.92 ± 0.033	86.17 ± 0.015	70.71 ± 0.119
C20orf30	92.27 ± 0.657	99.18 ± 0.010	98.82 ± 0.006	no data ± no data	140 ±	90.29 ± 0.035	97.34 ± 0.010	95.73 ± 0.018	no data ± no data	no data ± no data	no data ± no data	no data ± no data	no data ± no data
C20orf46	66.40 ± 0.233	47.07 ± 0.782	67.26 ± 0.061	no data ± no data	21 ±	56.36 ± 0.051	21.56 ± 1.063	41.84 ± 0.389	28.06 ± 0.938	40.17 ± 0.138	no data ± no data	44.99 ± 0.123	no data ± no data
C20orf54	77.22 ± 0.187	86.11 ± 0.111	56.37 ± 0.150	no data ± no data	no data ± no data	55.57 ± 0.072	74.92 ± 0.233	72.07 ± 0.214	38.66 ± 0.211	39.81 ± 0.078	23.41 ± 0.234	25.84 ± 0.227	51.04 ± 0.376
C21orf63	97.49 ± 0.361	68.81 ± 0.273	70.86 ± 0.061	no data ± no data	25 ±	46.76 ± 0.365	52.64 ± 0.867	42.94 ± 0.507	45.32 ± 0.037	21.48 ± 4.051	20.18 ± 0.548	34.56 ± 0.191	1.74 ± 0.543
C22orf32	99.82 ± 0.084	99.42 ± 0.001	98.53 ± 0.006	no data ± no data	no data ± no data	97.43 ± 0.019	92.19 ± 0.038	96.04 ± 0.023	90.02 ± 0.011	97.80 ± 0.003	96.11 ± 0.008	94.71 ± 0.027	93.88 ± 0.018
C2orf18	49.04 ± 0.342	77.17 ± 0.317	82.84 ± 0.039	no data ± no data	22 ±	63.85 ± 0.258	28.77 ± 2.161	66.72 ± 0.175	48.29 ± 0.166	59.80 ± 0.027	62.96 ± 0.130	57.79 ± 0.035	38.08 ± 0.580
C2orf28	77.87 ± 0.410	96.12 ± 0.011	97.64 ± 0.006	no data ± no data	21 ±	95.45 ± 0.037	92.64 ± 0.011	87.40 ± 0.105	80.60 ± 0.004	92.65 ± 0.011	89.67 ± 0.040	85.29 ± 0.081	83.97 ± 0.054
C2orf82	17.90 ± 0.445	31.60 ± 0.005	18.97 ± 0.330	no data ± no data	no data ± no data	42.60 ± 0.956	22.13 ± 0.318	18.11 ± 0.726	47.06 ± 0.328	22.84 ± 0.306	no data ± no data	41.06 ± 0.235	no data ± no data
C3AR1	87.19 ± 0.177	38.21 ± 0.023	49.31 ± 0.177	19.56 ± 2.237	no data ± no data	29.90 ± 0.417	59.98 ± 0.297	74.81 ± 0.146	22.61 ± 0.635	22.29 ± 0.180	17.06 ± 0.218	37.95 ± 0.765	53.50 ± 0.368
C3orf17	92.25 ± 0.355	96.55 ± 0.008	93.38 ± 0.031	no data ± no data	8.5 ±	56.06 ± 0.450	44.12 ± 1.021	35.92 ± 0.758	no data ± no data	no data ± no data	no data ± no data	no data ± no data	no data ± no data
C3orf18	49.03 ± 0.246	44.54 ± 0.609	62.78 ± 0.093	no data ± no data	no data ± no data	52.57 ± 0.184	34.01 ± 0.391	27.80 ± 0.338	51.58 ± 0.065	42.95 ± 0.280	no data ± no data	47.00 ± 0.632	no data ± no data
C3orf35	11.53 ± 0.463	18.66 ± 1.759	15.72 ± 0.360	no data ± no data	no data ± no data	no data ± no data	no data ± no data	no data ± no data	no data ± no data	no data ± no data	no data ± no data	no data ± no data	no data ± no data
C3orf45	19.96 ± 0.280	18.66 ± 0.926	6.32 ± 0.190	no data ± no data	no data ± no data	no data ± no data	no data ± no data	no data ± no data	no data ± no data	no data ± no data	no data ± no data	no data ± no data	no data ± no data
C3orf57	66.92 ± 0.335	21.45 ± 0.090	48.34 ± 0.164	no data ± no data	no data ± no data	18.09 ± 2.002	17.33 ± 2.399	20.86 ± 0.552	no data ± no data	no data ± no data	no data ± no data	no data ± no data	no data ± no data
C4orf32	72.10 ± 0.731	70.92 ± 0.083	77.38 ± 0.068	no data ± no data	no data ± no data	65.35 ± 0.122	84.29 ± 0.087	85.79 ± 0.061	no data ± no data	no data ± no data	no data ± no data	no data ± no data	no data ± no data
C4orf34	92.90 ± 0.409	98.45 ± 0.005	96.70 ± 0.038	no data ± no data	24.5 ±	97.00 ± 0.023	97.96 ± 0.004	97.45 ± 0.070	94.43 ± 0.121	95.68 ± 0.001	97.26 ± 0.003	99.33 ± 0.007	97.60 ± 0.006
C5AR1	42.33 ± 1.083	22.98 ± 0.038	46.93 ± 0.237	no data ± no data	no data ± no data	13.43 ± 1.585	28.03 ± 1.771	30.86 ± 0.996	40.79 ± 0.665	29.57 ± 1.353	48.08 ± 0.210	37.99 ± 1.192	50.65 ± 0.278
C5orf15	85.26 ± 0.338	87.64 ± 0.113	95.18 ± 0.019	94.78 ± 0.027	23 ±	96.11 ± 0.015	88.31 ± 0.077	86.64 ± 0.152	83.95 ± 0.122	95.15 ± 0.032	71.51 ± 0.089	85.44 ± 0.026	63.22 ± 0.210
C5orf28	14.49 ± 1.193	33.91 ± 1.132	71.53 ± 0.094	no data ± no data	no data ± no data	no data ± no data	no data ± no data	no data ± no data	no data ± no data	no data ± no data	no data ± no data	no data ± no data	no data ± no data
C5orf4	96.52 ± 0.198	94.54 ± 0.034	84.38 ± 0.083	no data ± no data	no data ± no data	no data ± no data	no data ± no data	no data ± no data	no data ± no data	no data ± no data	no data ± no data	no data ± no data	no data ± no data
C6orf105	91.24 ± 0.056	75.75 ± 0.007	57.08 ± 0.127	13.79 ± 0.639	no data ± no data	51.48 ± 0.047	43.69 ± 1.574	13.88 ± 0.838	18.71 ± 3.261	12.21 ± 1.214	no data ± no data	4.05 ± 2.141	no data ± no data
C6orf129	37.68 ± 0.251	51.07 ± 0.503	70.83 ± 0.111	no data ± no data	11 ±	66.12 ± 0.066	71.81 ± 0.173	52.98 ± 0.464	no data ± no data	no data ± no data	no data ± no data	no data ± no data	no data ± no data
C6orf138	33.48 ± 0.426	69.72 ± 0.232	46.12 ± 0.241	no data ± no data	no data ± no data	no data ± no data	no data ± no data	no data ± no data	no data ± no data	no data ± no data	no data ± no data	no data ± no data	no data ± no data
C6orf138	33.48 ± 0.426	69.72 ± 0.232	46.12 ± 0.241	no data ± no data	no data ± no data	no data ± no data	no data ± no data	no data ± no data	no data ± no data	no data ± no data	no data ± no data	no data ± no data	no data ± no data
C6orf162	31.69 ± 0.414	60.19 ± 0.284	71.64 ± 0.053	43.81 ± 2.791	no data ± no data	84.60 ± 0.147	78.80 ± 0.061	64.66 ± 0.848	80.70 ± 0.047	83.83 ± 0.052	68.79 ± 0.025	78.51 ± 0.092	75.00 ± 0.105
C6orf174	29.15 ± 0.697	22.75 ± 1.548	43.55 ± 0.368	no data ± no data	no data ± no data	72.83 ± 0.056	48.70 ± 1.111	33.10 ± 0.399	86.00 ± 0.031	67.39 ± 0.165	no data ± no data	72.82 ± 0.099	no data ± no data
C6orf191	no data ± no data	no data ± no data	no data ± no data	no data ± no data	no data ± no data	no data ± no data	no data ± no data	no data ± no data	no data ± no data	no data ± no data	no data ± no data	no data ± no data	no data ± no data
C6orf192	41.15 ± 0.705	89.63 ± 0.243	89.60 ± 0.061	no data ± no data	no data ± no data	61.79 ± 0.045	73.56 ± 0.215	76.65 ± 0.132	no data ± no data	no data ± no data	no data ± no data	no data ± no data	no data ± no data
C6orf25	59.70 ± 0.255	42.26 ± 0.151	22.93 ± 0.254	no data ± no data	no data ± no data	no data ± no data	no data ± no data	no data ± no data	no data ± no data	no data ± no data	no data ± no data	no data ± no data	no data ± no data
C6orf35	no data ± no data	no data ± no data	no data ± no data	no data ± no data	no data ± no data	80.81 ± 0.171	62.54 ± 0.381	76.06 ± 0.308	no data ± no data	no data ± no data	no data ± no data	no data ± no data	no data ± no data
C6orf64	84.84 ± 0.073	91.02 ± 0.009	88.32 ± 0.028	no data ± no data	no data ± no data	78.20 ± 0.055	74.17 ± 0.171	81.90 ± 0.056	63.67 ± 0.036	68.62 ± 0.083	76.32 ± 0.036	76.30 ± 0.025	82.17 ± 0.095
C6orf70	78.59 ± 0.190	88.71 ± 0.076	81.01 ± 0.037	no data ± no data	no data ± no data	73.40 ± 0.075	80.44 ± 0.099	69.92 ± 0.147	85.73 ± 0.061	69.18 ± 0.035	72.00 ± 0.034	80.80 ± 0.003	33.46 ± 1.124
C6orf72	57.75 ± 0.578	92.27 ± 0.146	93.70 ± 0.024	no data ± no data	5.5 ±	83.94 ± 0.168	91.99 ± 0.033	82.78 ± 0.078	92.71 ± 0.013	88.50 ± 0.028	92.53 ± 0.031	94.59 ± 0.047	94.52 ± 0.024
C6orf89	68.88 ± 0.297	93.80 ± 0.002	85.93 ± 0.038	no data ± no data	39.5 ±	96.37 ± 0.012	91.81 ± 0.027	93.49 ± 0.065	82.43 ± 0.065	95.35 ± 0.008	88.92 ± 0.044	91.80 ± 0.046	85.74 ± 0.033
C7orf23	73.13 ± 0.474	89.52 ± 0.183	86.40 ± 0.024	37.35 ± 0.654	no data ± no data	no data ± no data	no data ± no data	no data ± no data	63.05 ± 0.203	50.65 ± 0.263	no data ± no data	62.72 ± 0.040	no data ± no data
C7orf42	46.36 ± 0.341	95.36 ± 0.049	90.64 ± 0.033	no data ± no data	no data ± no data	90.59 ± 0.026	96.26 ± 0.013	94.20 ± 0.044	96.84 ± 0.009	97.86 ± 0.008	96.50 ± 0.016	98.23 ± 0.009	98.04 ± 0.009
C7orf45	no data ± no data	no data ± no data	32.13 ± 0.304	no data ± no data	no data ± no data	13.93 ± 0.907	12.65 ± 0.761	15.75 ± 0.513	no data ± no data	no data ± no data	no data ± no data	no data ± no data	no data ± no data
C7orf53	63.21 ± 0.483	71.70 ± 0.614	44.68 ± 0.158	no data ± no data	no data ± no data	no data ± no data	no data ± no data	no data ± no data	no data ± no data	no data ± no data	no data ± no data	no data ± no data	no data ± no data
C8orf40	83.77 ± 0.244	98.75 ± 0.003	96.98 ± 0.008	no data ± no data	no data ± no data	75.17 ± 0.207	85.54 ± 0.075	83.20 ± 0.069	no data ± no data	no data ± no data	no data ± no data	no data ± no data	no data ± no data
C9orf11	60.41 ± 0.252	22.72 ± 0.650	24.16 ± 0.427	no data ± no data	no data ± no data	22.42 ± 1.706	35.13 ± 0.401	7.42 ± 1.696	no data ± no data	no data ± no data	no data ± no data	no data ± no data	no data ± no data
C9orf123	96.08 ± 0.188	95.97 ± 0.044	94.29 ± 0.017	no data ± no data	no data ± no data	90.39 ± 0.034	92.76 ± 0.033	94.64 ± 0.034	79.49 ± 0.096	82.07 ± 0.020	71.09 ± 0.045	80.94 ± 0.066	85.31 ± 0.032
C9orf125	72.22 ± 0.235	90.93 ± 0.132	89.47 ± 0.020	no data ± no data	10 ±	84.54 ± 0.114	84.81 ± 0.172	64.17 ± 0.370	60.54 ± 0.117	69.47 ± 0.126	37.62 ± 0.072	46.77 ± 0.250	37.71 ± 0.230
C9orf4	56.85 ± 0.246	78.12 ± 1.114	67.82 ± 0.068	no data ± no data	no data ± no data	15.04 ± 0.339	48.92 ± 0.494	43.19 ± 0.437	no data ± no data	no data ± no data	no data ± no data	no data ± no data	no data ± no data
C9orf46	64.73 ± 0.301	73.76 ± 0.020	78.31 ± 0.045	no data ± no data	29 ±	82.60 ± 0.150	48.08 ± 0.839	57.04 ± 1.601	76.83 ± 0.066	95.12 ± 0.010	no data ± no data	74.82 ± 0.144	no data ± no data
C9orf5	49.00 ± 0.517	98.22 ± 0.007	95.38 ± 0.031	no data ± no data	3 ±	64.11 ± 0.197	78.80 ± 0.124	72.99 ± 0.081	53.39 ± 0.054	67.58 ± 0.008	19.21 ± 0.386	83.66 ± 0.078	24.19 ± 0.845
C9orf7	98.43 ± 0.054	83.58 ± 0.426	84.61 ± 0.032	no data ± no data	no data ± no data	85.35 ± 0.023	94.16 ± 0.046	90.21 ± 0.088	62.70 ± 0.189	72.12 ± 0.017	66.40 ± 0.056	79.67 ± 0.031	72.15 ± 0.148
C9orf71	23.27 ± 0.655	38.60 ± 2.133	35.09 ± 0.300	no data ± no data	no data ± no data	18.24 ± 0.738	38.04 ± 0.404	18.51 ± 0.577	62.39 ± 0.074	90.15 ± 0.038	no data ± no data	77.74 ± 0.247	no data ± no data
C9orf89	95.30 ± 0.187	63.81 ± 0.636	69.75 ± 0.080	no data ± no data	36.5 ±	81.14 ± 0.085	70.09 ± 0.426	63.16 ± 0.351	85.11 ± 0.016	97.65 ± 0.007	96.63 ± 0.015	93.93 ± 0.029	92.51 ± 0.031
C9orf91	67.79 ± 0.643	33.34 ± 0.121	55.59 ± 0.079	2.81 ± 1.205	5.5 ±	60.18 ± 0.206	82.68 ± 0.112	63.09 ± 0.220	66.47 ± 0.306	56.35 ± 0.242	no data ± no data	63.71 ± 0.015	no data ± no data
CA12	84.10 ± 0.260	97.48 ± 0.022	91.84 ± 0.041	92.03 ± 0.036	no data ± no data	28.35 ± 0.372	55.98 ± 0.862	40.11 ± 0.344	14.93 ± 0.063	13.38 ± 0.531	no data ± no data	19.03 ± 3.178	no data ± no data
CA14	76.59 ± 0.194	72.05 ± 0.638	37.77 ± 0.270	no data ± no data	no data ± no data	26.29 ± 1.289	30.06 ± 0.271	54.21 ± 0.312	no data ± no data	no data ± no data	no data ± no data	no data ± no data	no data ± no data
CA4	24.77 ± 0.488	86.49 ± 0.208	66.44 ± 0.110	65.24 ± 0.039	28.5 ±	28.76 ± 1.268	56.68 ± 0.392	46.84 ± 0.292	7.02 ± 1.253	23.90 ± 1.133	3.39 ± 0.525	1.88 ± 2.435	63.22 ± 0.599
CABP7	15.31 ± 0.562	45.68 ± 0.592	87.85 ± 0.087	no data ± no data	45.5 ±	11.34 ± 0.882	6.44 ± 1.316	12.99 ± 0.555	52.10 ± 0.317	59.94 ± 0.082	44.09 ± 0.183	6.44 ± 1.159	14.82 ± 0.326
CACHD1	20.90 ± 0.501	77.84 ± 0.248	68.56 ± 0.136	no data ± no data	no data ± no data	58.65 ± 2.136	70.62 ± 0.061	88.69 ± 0.117	81.42 ± 0.002	76.11 ± 0.012	no data ± no data	43.85 ± 0.131	no data ± no data
CACNA1B	2.17 ± 0.403	12.55 ± 0.496	56.09 ± 0.126	53.94 ± 0.051	7.5 ±	59.77 ± 0.112	58.35 ± 0.239	52.72 ± 0.294	61.00 ± 0.204	73.69 ± 0.104	43.43 ± 0.154	45.99 ± 0.396	17.01 ± 0.646
CACNA1C	79.73 ± 0.187	25.15 ± 0.652	37.15 ± 0.203	44.88 ± 0.647	no data ± no data	66.25 ± 0.077	70.84 ± 0.175	36.58 ± 0.595	85.31 ± 0.102	69.98 ± 0.043	66.38 ± 0.078	74.44 ± 0.053	34.72 ± 0.229
CACNA1D	61.99 ± 0.357	94.24 ± 0.029	77.76 ± 0.057	58.42 ± 0.270	26 ±	57.61 ± 0.119	88.82 ± 0.043	70.57 ± 0.188	88.72 ± 0.083	83.84 ± 0.036	52.89 ± 0.079	85.90 ± 0.062	21.00 ± 1.842
CACNA1E	28.36 ± 0.452	81.25 ± 1.067	34.53 ± 0.312	24.68 ± 0.709	no data ± no data	19.82 ± 1.320	19.68 ± 0.546	23.45 ± 0.466	92.86 ± 0.013	92.21 ± 0.014	20.73 ± 0.213	94.36 ± 0.005	53.29 ± 0.275
CACNA1F	13.55 ± 0.437	36.99 ± 1.481	14.93 ± 0.279	57.87 ± 0.193	no data ± no data	51.89 ± 0.075	54.64 ± 0.495	65.60 ± 0.295	11.12 ± 1.103	7.94 ± 1.144	20.59 ± 0.421	46.35 ± 0.402	46.10 ± 0.415
CACNA1G	27.92 ± 0.348	20.55 ± 0.844	27.92 ± 0.389	20.21 ± 0.770	no data ± no data	43.77 ± 0.316	4.01 ± 0.762	34.91 ± 0.699	26.84 ± 1.465	52.10 ± 0.211	7.68 ± 0.211	4.05 ± 0.865	72.47 ± 0.222
CACNA1H	20.58 ± 0.244	8.56 ± 0.395	43.60 ± 0.163	79.90 ± 0.355	26 ±	36.36 ± 1.778	23.86 ± 0.752	47.14 ± 0.234	41.98 ± 1.249	42.48 ± 0.366	no data ± no data	56.28 ± 0.398	no data ± no data
CACNA1I	36.75 ± 0.247	62.05 ± 0.564	51.15 ± 0.127	no data ± no data	no data ± no data	no data ± no data	no data ± no data	no data ± no data	16.30 ± 1.619	35.44 ± 1.984	35.51 ± 0.087	22.20 ± 0.973	72.36 ± 0.151
CACNA1S	92.18 ± 0.149	36.57 ± 0.767	34.31 ± 0.230	15.62 ± 0.011	no data ± no data	13.22 ± 2.070	16.34 ± 1.372	7.76 ± 0.402	no data ± no data	no data ± no data	no data ± no data	no data ± no data	no data ± no data
CACNG1	46.95 ± 0.232	28.84 ± 0.754	28.32 ± 0.189	56.74 ± 0.594	no data ± no data	12.46 ± 0.622	17.76 ± 1.521	23.48 ± 0.790	18.88 ± 1.656	16.23 ± 1.032	7.26 ± 1.490	18.24 ± 0.610	19.42 ± 0.337
CACNG2	49.71 ± 0.609	25.03 ± 2.043	22.24 ± 0.347	no data ± no data	no data ± no data	51.42 ± 1.394	59.24 ± 0.421	58.17 ± 0.547	26.83 ± 0.934	50.27 ± 0.115	19.76 ± 0.571	25.97 ± 1.671	42.34 ± 0.578
CACNG3	44.53 ± 0.469	4.29 ± 1.601	5.77 ± 0.265	72.89 ± 0.057	no data ± no data	22.68 ± 0.536	32.30 ± 0.748	39.59 ± 0.520	4.07 ± 2.075	22.83 ± 0.613	8.76 ± 0.358	4.51 ± 0.561	15.60 ± 0.579
CACNG4	93.98 ± 0.041	91.57 ± 0.048	83.29 ± 0.074	no data ± no data	no data ± no data	62.27 ± 0.130	39.22 ± 0.514	60.44 ± 0.197	30.78 ± 0.137	45.05 ± 0.042	29.22 ± 0.180	38.43 ± 0.463	63.91 ± 0.064
CACNG5	63.50 ± 0.258	8.38 ± 0.969	43.02 ± 0.199	no data ± no data	no data ± no data	32.05 ± 0.318	18.88 ± 1.019	39.95 ± 0.392	17.89 ± 0.412	14.82 ± 2.585	23.12 ± 0.711	34.55 ± 1.335	49.89 ± 0.363
CACNG6	13.07 ± 0.312	43.73 ± 0.236	70.47 ± 0.085	no data ± no data	no data ± no data	21.88 ± 1.356	27.95 ± 0.415	29.13 ± 0.370	26.13 ± 1.014	47.09 ± 0.099	21.75 ± 0.725	20.43 ± 2.397	53.49 ± 0.432
CACNG7	73.73 ± 0.198	59.02 ± 0.620	36.27 ± 0.177	no data ± no data	no data ± no data	63.05 ± 0.099	79.82 ± 0.222	77.88 ± 0.237	25.96 ± 0.303	34.36 ± 0.821	28.79 ± 0.349	3.28 ± 0.386	38.02 ± 0.426
CACNG8	53.46 ± 0.429	69.32 ± 0.598	28.00 ± 0.318	no data ± no data	no data ± no data	9.96 ± 2.227	27.98 ± 1.127	24.70 ± 0.396	3.23 ± 0.872	32.59 ± 1.066	27.62 ± 0.216	26.74 ± 0.806	10.55 ± 0.404
CADM1	76.96 ± 0.190	64.42 ± 0.301	96.40 ± 0.016	83.92 ± 0.047	70.5 ±	95.17 ± 0.019	94.27 ± 0.028	88.27 ± 0.037	97.36 ± 0.015	92.53 ± 0.030	82.89 ± 0.079	93.54 ± 0.006	69.02 ± 0.206
CADM2	5.00 ± 1.455	27.32 ± 2.183	31.62 ± 0.349	no data ± no data	no data ± no data	62.98 ± 0.023	7.55 ± 3.989	25.70 ± 1.121	no data ± no data	no data ± no data	no data ± no data	no data ± no data	no data ± no data
CADM3	87.09 ± 0.176	42.88 ± 0.124	45.83 ± 0.123	61.05 ± 0.409	no data ± no data	49.92 ± 0.294	53.86 ± 0.741	48.39 ± 0.359	48.32 ± 0.003	31.95 ± 0.721	18.63 ± 0.440	25.81 ± 0.254	25.27 ± 0.332
CADM4	56.93 ± 0.187	56.34 ± 2.166	45.59 ± 0.146	72.72 ± 0.184	14 ±	66.12 ± 0.229	60.16 ± 0.324	50.08 ± 0.490	62.50 ± 0.019	93.47 ± 0.022	59.27 ± 0.179	76.86 ± 0.110	83.29 ± 0.051
CALCR	46.71 ± 0.309	46.36 ± 0.118	28.03 ± 0.336	42.25 ± 0.006	no data ± no data	37.24 ± 0.640	40.46 ± 0.592	21.01 ± 1.029	38.48 ± 0.688	5.57 ± 0.784	37.92 ± 0.061	35.95 ± 0.713	61.78 ± 0.183
CALCRL	57.60 ± 0.419	29.10 ± 0.125	60.51 ± 0.101	19.70 ± 1.666	no data ± no data	14.96 ± 2.213	88.70 ± 0.057	75.96 ± 0.136	25.21 ± 1.064	34.04 ± 0.553	34.37 ± 0.119	20.12 ± 0.957	57.99 ± 0.232
CALHM1	no data ± no data	no data ± no data	45.98 ± 0.151	no data ± no data	no data ± no data	no data ± no data	no data ± no data	no data ± no data	no data ± no data	no data ± no data	no data ± no data	no data ± no data	no data ± no data
CALHM2	59.32 ± 0.289	40.85 ± 0.173	58.58 ± 0.081	no data ± no data	no data ± no data	41.70 ± 0.473	44.04 ± 1.556	47.82 ± 0.391	37.93 ± 0.576	19.62 ± 1.202	57.60 ± 0.104	34.90 ± 1.256	65.87 ± 0.112
CALN1	6.59 ± 0.455	19.89 ± 0.049	29.58 ± 0.293	no data ± no data	no data ± no data	32.69 ± 0.430	39.40 ± 0.546	35.68 ± 0.346	no data ± no data	no data ± no data	no data ± no data	no data ± no data	no data ± no data
CALY	4.65 ± 0.599	24.10 ± 2.079	67.60 ± 0.113	no data ± no data	149 ±	57.76 ± 0.027	80.12 ± 0.034	65.05 ± 0.346	78.31 ± 0.072	61.16 ± 0.094	32.26 ± 0.199	58.46 ± 0.862	33.92 ± 0.422
CASC5	30.15 ± 0.442	45.13 ± 0.104	36.31 ± 0.304	no data ± no data	no data ± no data	68.95 ± 0.081	58.42 ± 0.811	64.70 ± 0.132	no data ± no data	no data ± no data	no data ± no data	no data ± no data	no data ± no data
CASD1	13.61 ± 0.600	56.37 ± 0.626	84.11 ± 0.069	no data ± no data	no data ± no data	85.05 ± 0.129	97.74 ± 0.021	91.97 ± 0.030	no data ± no data	no data ± no data	no data ± no data	no data ± no data	no data ± no data
CASR	77.10 ± 0.496	78.36 ± 0.126	69.63 ± 0.113	61.42 ± 0.293	63 ±	62.36 ± 0.098	82.36 ± 0.114	76.77 ± 0.160	87.35 ± 0.174	43.81 ± 0.047	60.08 ± 0.212	66.14 ± 0.050	9.38 ± 1.398
CATSPER1	no data ± no data	no data ± no data	34.71 ± 0.197	no data ± no data	no data ± no data	41.42 ± 0.363	37.77 ± 1.496	53.52 ± 0.317	no data ± no data	no data ± no data	no data ± no data	no data ± no data	no data ± no data
CATSPER2	86.30 ± 0.131	38.68 ± 0.150	54.92 ± 0.132	no data ± no data	21 ±	55.94 ± 0.115	53.92 ± 0.184	57.77 ± 0.181	71.41 ± 0.186	69.47 ± 0.039	35.22 ± 0.313	67.47 ± 0.035	10.96 ± 0.602
CATSPER3	26.81 ± 0.577	65.97 ± 0.012	47.76 ± 0.206	no data ± no data	no data ± no data	27.39 ± 0.643	48.97 ± 0.178	35.84 ± 0.469	no data ± no data	no data ± no data	no data ± no data	no data ± no data	no data ± no data
CATSPER4	no data ± no data	no data ± no data	no data ± no data	no data ± no data	no data ± no data	no data ± no data	no data ± no data	no data ± no data	no data ± no data	no data ± no data	no data ± no data	no data ± no data	no data ± no data
CATSPERB	67.73 ± 0.418	46.28 ± 1.486	63.26 ± 0.196	no data ± no data	no data ± no data	no data ± no data	no data ± no data	no data ± no data	no data ± no data	no data ± no data	no data ± no data	no data ± no data	no data ± no data
CATSPERG	2.41 ± 0.457	13.96 ± 3.093	10.91 ± 0.350	no data ± no data	no data ± no data	18.88 ± 0.572	39.10 ± 0.697	56.32 ± 0.311	no data ± no data	no data ± no data	no data ± no data	no data ± no data	no data ± no data
CAV1	53.79 ± 0.855	74.28 ± 0.249	89.72 ± 0.067	76.10 ± 0.168	no data ± no data	33.07 ± 1.312	89.97 ± 0.146	97.19 ± 0.023	29.66 ± 1.338	25.43 ± 0.198	68.83 ± 0.187	22.93 ± 1.661	88.77 ± 0.083
CAV2	81.55 ± 0.108	85.97 ± 0.144	88.39 ± 0.053	51.08 ± 0.716	122 ±	11.12 ± 2.293	80.73 ± 0.245	76.33 ± 0.672	25.40 ± 1.234	4.45 ± 3.946	32.85 ± 0.584	31.46 ± 0.972	43.26 ± 0.950
CAV3	78.62 ± 0.318	37.45 ± 1.066	35.92 ± 0.186	53.20 ± 0.680	no data ± no data	18.82 ± 0.625	9.68 ± 1.386	5.77 ± 0.642	2.06 ± 0.939	4.10 ± 0.823	2.60 ± 0.905	6.16 ± 0.003	6.74 ± 0.288
CBARA1	63.80 ± 0.409	77.67 ± 0.013	85.22 ± 0.026	53.46 ± 0.649	65.5 ±	82.88 ± 0.025	68.58 ± 0.701	53.22 ± 0.484	70.38 ± 0.224	71.85 ± 0.084	59.75 ± 0.109	86.94 ± 0.150	25.58 ± 0.768
CCBP2	81.34 ± 0.131	80.81 ± 0.200	61.14 ± 0.118	50.16 ± 0.623	no data ± no data	50.20 ± 0.400	47.64 ± 1.046	51.30 ± 0.203	14.08 ± 0.737	28.79 ± 1.655	52.95 ± 0.208	43.18 ± 0.564	60.77 ± 0.197
CCDC107	63.76 ± 0.171	76.35 ± 0.044	47.24 ± 0.259	no data ± no data	28.5 ±	75.16 ± 0.235	34.30 ± 1.060	56.91 ± 0.402	64.92 ± 0.376	65.37 ± 0.062	41.24 ± 0.150	69.04 ± 0.168	50.33 ± 0.219
CCDC108	80.56 ± 0.205	10.45 ± 0.613	42.76 ± 0.174	no data ± no data	no data ± no data	17.71 ± 0.271	33.32 ± 1.084	22.43 ± 0.515	no data ± no data	no data ± no data	no data ± no data	no data ± no data	no data ± no data
CCDC109A	57.12 ± 0.387	84.70 ± 0.217	79.44 ± 0.043	no data ± no data	no data ± no data	75.37 ± 0.037	77.06 ± 0.134	82.47 ± 0.057	0.23 ± 0.125	0.53 ± 0.362	no data ± no data	4.44 ± 2.196	no data ± no data
CCDC109B	54.40 ± 0.614	12.13 ± 1.641	87.13 ± 0.041	no data ± no data	no data ± no data	66.48 ± 0.220	61.51 ± 0.519	37.53 ± 0.492	73.41 ± 0.619	71.72 ± 0.077	no data ± no data	39.85 ± 0.068	no data ± no data
CCDC136	58.78 ± 0.422	73.85 ± 0.336	49.90 ± 0.089	no data ± no data	no data ± no data	72.87 ± 0.049	42.63 ± 1.496	60.47 ± 0.158	20.82 ± 0.195	21.99 ± 1.015	2.27 ± 1.428	23.81 ± 0.543	1.64 ± 2.013
CCDC51	88.96 ± 0.103	67.34 ± 0.460	75.28 ± 0.049	no data ± no data	no data ± no data	65.07 ± 0.046	40.15 ± 0.864	44.77 ± 0.290	60.56 ± 0.026	60.59 ± 0.211	64.27 ± 0.028	63.91 ± 0.194	60.28 ± 0.190
CCDC56	97.23 ± 0.184	98.28 ± 0.008	98.27 ± 0.004	no data ± no data	173 ±	98.20 ± 0.012	95.28 ± 0.063	96.90 ± 0.029	no data ± no data	no data ± no data	no data ± no data	no data ± no data	no data ± no data
CCDC90A	58.58 ± 0.576	87.75 ± 0.065	85.36 ± 0.041	no data ± no data	no data ± no data	93.84 ± 0.010	98.80 ± 0.003	95.74 ± 0.058	55.28 ± 0.130	64.24 ± 0.227	no data ± no data	57.27 ± 0.006	no data ± no data
CCDC90B	86.37 ± 0.387	81.54 ± 0.272	91.47 ± 0.023	no data ± no data	5 ±	79.42 ± 0.254	84.12 ± 0.037	86.08 ± 0.115	81.60 ± 0.091	92.60 ± 0.002	89.58 ± 0.016	78.29 ± 0.080	50.53 ± 0.263
CCKAR	70.33 ± 0.239	30.44 ± 1.044	43.44 ± 0.135	75.26 ± 0.355	no data ± no data	26.18 ± 0.557	84.24 ± 0.229	98.99 ± 0.020	58.90 ± 0.108	58.80 ± 0.104	75.53 ± 0.182	95.39 ± 0.012	98.65 ± 0.009
CCKBR	62.32 ± 0.293	59.80 ± 0.320	61.46 ± 0.077	74.34 ± 0.146	no data ± no data	50.68 ± 0.316	41.50 ± 0.580	29.84 ± 0.426	11.46 ± 1.474	24.80 ± 2.265	25.80 ± 0.509	15.06 ± 1.964	67.33 ± 0.272
CCPG1	71.66 ± 0.222	95.74 ± 0.044	90.97 ± 0.069	65.11 ± 0.319	23 ±	84.59 ± 0.034	97.38 ± 0.045	86.57 ± 0.192	89.91 ± 0.020	76.88 ± 0.078	87.79 ± 0.042	92.08 ± 0.011	93.34 ± 0.031
CCR1	96.22 ± 0.323	36.76 ± 0.126	53.94 ± 0.077	15.38 ± 0.096	no data ± no data	20.67 ± 0.753	10.71 ± 1.989	42.15 ± 0.388	6.27 ± 1.306	19.24 ± 0.014	10.11 ± 1.116	14.38 ± 4.446	5.14 ± 0.365
CCR10	71.35 ± 0.232	35.95 ± 0.911	43.27 ± 0.224	no data ± no data	no data ± no data	36.88 ± 1.247	21.78 ± 0.997	23.21 ± 0.521	2.13 ± 0.553	13.24 ± 1.045	no data ± no data	12.27 ± 4.254	no data ± no data
CCR2	no data ± no data	no data ± no data	no data ± no data	no data ± no data	no data ± no data	32.30 ± 0.514	61.77 ± 0.921	38.80 ± 0.291	14.92 ± 2.655	22.39 ± 0.863	17.51 ± 0.112	11.57 ± 1.033	29.29 ± 0.594
CCR3	21.39 ± 0.560	24.81 ± 2.033	19.98 ± 0.337	31.18 ± 1.395	no data ± no data	9.33 ± 0.795	23.54 ± 1.163	10.68 ± 0.494	16.35 ± 1.044	25.76 ± 1.556	26.94 ± 0.287	7.68 ± 0.174	67.20 ± 0.243
CCR4	70.10 ± 0.210	50.13 ± 0.292	18.36 ± 0.407	2.61 ± 0.187	no data ± no data	24.14 ± 0.906	28.68 ± 0.798	19.42 ± 0.328	2.69 ± 0.408	26.93 ± 0.082	25.90 ± 0.319	8.73 ± 2.475	40.19 ± 0.366
CCR5	4.57 ± 0.242	55.41 ± 0.885	50.17 ± 0.202	4.54 ± 3.079	no data ± no data	27.19 ± 0.737	45.46 ± 0.681	44.83 ± 0.233	21.03 ± 1.030	20.24 ± 0.359	12.38 ± 0.824	12.46 ± 1.641	16.71 ± 0.635
CCR6	15.52 ± 0.488	7.64 ± 1.065	15.75 ± 0.417	21.99 ± 0.671	no data ± no data	38.62 ± 1.183	68.72 ± 0.281	44.85 ± 0.689	44.86 ± 0.007	49.79 ± 0.316	64.40 ± 0.093	43.25 ± 0.404	49.74 ± 0.212
CCR7	65.89 ± 0.259	77.31 ± 0.080	56.54 ± 0.143	51.53 ± 0.156	no data ± no data	10.34 ± 0.559	24.40 ± 2.475	17.34 ± 1.000	no data ± no data	no data ± no data	no data ± no data	no data ± no data	no data ± no data
CCR8	35.99 ± 0.354	2.15 ± 0.622	19.36 ± 0.300	4.86 ± 0.697	no data ± no data	11.82 ± 1.421	33.37 ± 0.380	19.44 ± 0.812	no data ± no data	no data ± no data	no data ± no data	no data ± no data	no data ± no data
CCR9	34.80 ± 0.363	18.76 ± 0.493	27.81 ± 0.321	19.26 ± 0.374	no data ± no data	92.61 ± 0.026	89.39 ± 0.047	94.23 ± 0.024	no data ± no data	no data ± no data	no data ± no data	no data ± no data	no data ± no data
CCRL1	36.15 ± 0.482	14.31 ± 0.585	46.40 ± 0.241	no data ± no data	no data ± no data	57.64 ± 0.071	72.07 ± 0.434	27.16 ± 1.571	no data ± no data	no data ± no data	no data ± no data	no data ± no data	no data ± no data
CCRL2	90.42 ± 0.531	15.27 ± 3.135	31.79 ± 0.204	55.59 ± 0.117	no data ± no data	31.24 ± 0.355	82.63 ± 0.154	50.23 ± 0.316	58.10 ± 0.189	30.71 ± 0.059	no data ± no data	14.28 ± 4.327	no data ± no data
CD101	86.79 ± 0.119	73.67 ± 0.458	54.25 ± 0.148	9.00 ± 1.516	3 ±	no data ± no data	no data ± no data	no data ± no data	no data ± no data	no data ± no data	no data ± no data	no data ± no data	no data ± no data
CD151	93.08 ± 0.108	91.90 ± 0.098	89.75 ± 0.048	71.95 ± 0.243	no data ± no data	83.74 ± 0.179	93.21 ± 0.068	95.46 ± 0.024	92.99 ± 0.004	97.23 ± 0.003	97.00 ± 0.008	94.31 ± 0.045	96.65 ± 0.018
CD163	31.96 ± 0.518	68.78 ± 0.536	51.80 ± 0.306	43.37 ± 0.300	no data ± no data	11.55 ± 0.509	49.81 ± 0.393	59.88 ± 0.362	26.70 ± 0.597	23.23 ± 0.066	no data ± no data	27.49 ± 0.733	no data ± no data
CD163L1	57.37 ± 0.363	34.15 ± 0.527	34.64 ± 0.198	no data ± no data	no data ± no data	no data ± no data	no data ± no data	no data ± no data	no data ± no data	no data ± no data	no data ± no data	no data ± no data	no data ± no data
CD164	97.77 ± 0.087	97.74 ± 0.002	98.48 ± 0.012	86.37 ± 0.023	78.5 ±	97.84 ± 0.032	99.79 ± 0.001	99.18 ± 0.003	99.67 ± 0.000	99.70 ± 0.000	99.71 ± 0.001	99.90 ± 0.000	98.92 ± 0.002
CD164L2	no data ± no data	no data ± no data	no data ± no data	no data ± no data	no data ± no data	79.69 ± 0.045	21.44 ± 1.343	26.97 ± 0.387	no data ± no data	no data ± no data	no data ± no data	no data ± no data	no data ± no data
CD180	89.85 ± 0.103	9.09 ± 0.470	22.82 ± 0.195	14.72 ± 1.285	no data ± no data	43.06 ± 0.239	52.31 ± 0.395	60.56 ± 0.172	no data ± no data	no data ± no data	no data ± no data	no data ± no data	no data ± no data
CD19	29.44 ± 0.320	18.25 ± 2.096	23.22 ± 0.414	78.01 ± 0.016	no data ± no data	14.01 ± 1.692	3.96 ± 0.160	5.92 ± 0.586	no data ± no data	no data ± no data	no data ± no data	no data ± no data	no data ± no data
CD1A	69.50 ± 0.187	52.73 ± 0.868	41.82 ± 0.247	56.71 ± 0.340	no data ± no data	no data ± no data	no data ± no data	no data ± no data	no data ± no data	no data ± no data	no data ± no data	no data ± no data	no data ± no data
CD1B	8.38 ± 0.481	32.63 ± 0.351	22.05 ± 0.302	4.28 ± 0.492	no data ± no data	no data ± no data	no data ± no data	no data ± no data	no data ± no data	no data ± no data	no data ± no data	no data ± no data	no data ± no data
CD1C	50.16 ± 0.319	39.52 ± 0.333	28.02 ± 0.250	44.78 ± 0.050	no data ± no data	no data ± no data	no data ± no data	no data ± no data	no data ± no data	no data ± no data	no data ± no data	no data ± no data	no data ± no data
CD1D	2.77 ± 0.781	13.18 ± 2.070	30.44 ± 0.385	51.80 ± 0.948	no data ± no data	24.67 ± 0.760	68.83 ± 0.147	64.26 ± 0.392	55.47 ± 0.500	53.89 ± 0.193	50.08 ± 0.295	26.18 ± 3.235	51.02 ± 0.646
CD1E	61.00 ± 0.176	36.30 ± 0.100	14.62 ± 0.235	6.38 ± 1.282	no data ± no data	no data ± no data	no data ± no data	no data ± no data	no data ± no data	no data ± no data	no data ± no data	no data ± no data	no data ± no data
CD2	68.85 ± 0.228	53.31 ± 0.721	48.29 ± 0.148	67.32 ± 0.189	no data ± no data	8.41 ± 1.499	27.22 ± 1.104	33.66 ± 0.768	2.31 ± 0.348	25.49 ± 0.035	17.18 ± 0.503	34.01 ± 1.390	40.46 ± 0.364
CD200	9.70 ± 0.639	37.73 ± 0.340	91.08 ± 0.049	87.96 ± 0.017	34 ±	69.37 ± 0.409	96.34 ± 0.027	85.51 ± 0.054	98.10 ± 0.021	97.73 ± 0.013	90.67 ± 0.026	95.96 ± 0.050	61.63 ± 0.296
CD200R1	no data ± no data	no data ± no data	57.60 ± 0.095	no data ± no data	no data ± no data	8.77 ± 1.040	18.37 ± 0.735	30.32 ± 0.689	21.32 ± 0.058	22.74 ± 0.113	6.53 ± 1.197	15.33 ± 5.511	24.39 ± 0.708
Cd200r2	no data ± no data	no data ± no data	no data ± no data	no data ± no data	no data ± no data	no data ± no data	no data ± no data	no data ± no data	13.06 ± 0.169	40.95 ± 0.354	no data ± no data	22.85 ± 1.034	no data ± no data
CD207	14.16 ± 0.634	23.42 ± 0.575	28.29 ± 0.248	no data ± no data	no data ± no data	22.95 ± 0.502	28.50 ± 1.774	34.97 ± 0.382	no data ± no data	no data ± no data	no data ± no data	no data ± no data	no data ± no data
CD22	93.25 ± 0.061	67.60 ± 0.601	56.17 ± 0.090	74.42 ± 0.763	no data ± no data	55.38 ± 0.085	62.61 ± 0.508	73.62 ± 0.231	49.31 ± 0.740	50.73 ± 0.383	no data ± no data	50.65 ± 0.319	no data ± no data
CD226	39.07 ± 0.373	19.52 ± 0.194	16.65 ± 0.272	0.53 ± 4.121	no data ± no data	1.44 ± 2.943	23.70 ± 1.773	31.14 ± 1.014	no data ± no data	no data ± no data	no data ± no data	no data ± no data	no data ± no data
CD24	no data ± no data	no data ± no data	no data ± no data	no data ± no data	no data ± no data	98.03 ± 0.021	98.24 ± 0.023	99.45 ± 0.004	88.31 ± 0.084	7.67 ± 2.921	92.84 ± 0.040	99.59 ± 0.033	92.33 ± 0.099
CD247	13.86 ± 0.339	18.81 ± 0.740	25.48 ± 0.298	37.73 ± 0.095	no data ± no data	65.44 ± 0.023	63.07 ± 0.610	80.72 ± 0.080	40.87 ± 0.679	36.84 ± 0.334	46.47 ± 0.142	42.16 ± 0.241	75.76 ± 0.137
CD248	83.73 ± 0.117	54.38 ± 0.701	72.85 ± 0.097	no data ± no data	no data ± no data	9.77 ± 0.764	28.88 ± 2.176	70.01 ± 0.564	41.39 ± 0.131	15.17 ± 2.996	32.98 ± 0.181	7.00 ± 2.541	29.32 ± 0.574
CD27	63.03 ± 0.253	52.12 ± 0.041	40.06 ± 0.242	28.00 ± 0.230	no data ± no data	20.67 ± 0.902	21.80 ± 2.854	15.89 ± 0.458	no data ± no data	no data ± no data	no data ± no data	no data ± no data	no data ± no data
CD274	77.37 ± 0.232	74.64 ± 0.623	75.51 ± 0.076	no data ± no data	no data ± no data	48.35 ± 0.548	70.71 ± 0.192	25.71 ± 0.753	no data ± no data	no data ± no data	no data ± no data	no data ± no data	no data ± no data
CD276	81.10 ± 0.172	89.98 ± 0.007	85.67 ± 0.049	no data ± no data	no data ± no data	51.76 ± 0.390	59.00 ± 0.334	62.90 ± 0.387	68.36 ± 0.063	63.27 ± 0.037	66.22 ± 0.132	49.88 ± 0.307	68.63 ± 0.165
CD28	33.47 ± 0.227	7.29 ± 0.105	22.50 ± 0.231	7.92 ± 0.736	no data ± no data	14.68 ± 1.030	38.25 ± 1.282	32.74 ± 0.559	22.10 ± 0.180	32.52 ± 0.408	23.18 ± 0.319	35.28 ± 0.257	41.85 ± 0.154
CD300A	76.97 ± 0.219	28.74 ± 0.100	59.43 ± 0.120	40.67 ± 0.516	no data ± no data	40.96 ± 0.791	40.91 ± 0.602	59.56 ± 0.315	no data ± no data	no data ± no data	no data ± no data	no data ± no data	no data ± no data
CD300C	53.55 ± 0.218	24.64 ± 0.379	44.65 ± 0.164	65.05 ± 0.112	no data ± no data	no data ± no data	no data ± no data	no data ± no data	no data ± no data	no data ± no data	no data ± no data	no data ± no data	no data ± no data
CD300E	no data ± no data	no data ± no data	no data ± no data	no data ± no data	no data ± no data	no data ± no data	no data ± no data	no data ± no data	no data ± no data	no data ± no data	no data ± no data	no data ± no data	no data ± no data
CD300LB	no data ± no data	no data ± no data	35.00 ± 0.226	no data ± no data	no data ± no data	38.54 ± 0.082	53.78 ± 0.519	52.81 ± 0.410	no data ± no data	no data ± no data	no data ± no data	no data ± no data	no data ± no data
CD300LF	35.44 ± 0.196	46.84 ± 0.610	37.27 ± 0.218	no data ± no data	no data ± no data	20.00 ± 1.316	62.80 ± 0.428	70.40 ± 0.186	no data ± no data	no data ± no data	no data ± no data	no data ± no data	no data ± no data
CD300LG	67.46 ± 0.279	52.57 ± 0.131	39.69 ± 0.403	no data ± no data	no data ± no data	19.46 ± 3.153	28.70 ± 2.230	30.89 ± 0.588	no data ± no data	no data ± no data	no data ± no data	no data ± no data	no data ± no data
CD302	23.66 ± 0.807	70.95 ± 0.730	80.40 ± 0.135	73.15 ± 0.164	no data ± no data	17.20 ± 0.603	66.64 ± 0.065	75.55 ± 0.131	64.22 ± 0.350	14.74 ± 0.159	37.48 ± 0.150	9.54 ± 10.831	27.16 ± 0.446
CD320	30.70 ± 0.230	48.92 ± 0.790	73.59 ± 0.107	no data ± no data	188 ±	72.88 ± 0.302	54.61 ± 1.447	77.32 ± 0.072	77.56 ± 0.177	79.46 ± 0.093	77.80 ± 0.032	90.36 ± 0.077	90.03 ± 0.025
CD33	11.12 ± 0.296	3.76 ± 0.577	6.24 ± 0.184	26.31 ± 0.832	17 ±	41.70 ± 2.448	72.09 ± 0.173	69.38 ± 0.273	no data ± no data	no data ± no data	no data ± no data	no data ± no data	no data ± no data
CD34	30.67 ± 0.338	53.44 ± 0.111	59.82 ± 0.164	63.43 ± 0.076	8.5 ±	45.54 ± 0.812	63.06 ± 0.700	84.77 ± 0.365	no data ± no data	no data ± no data	no data ± no data	no data ± no data	no data ± no data
CD36	92.14 ± 0.070	90.95 ± 0.196	70.43 ± 0.067	23.14 ± 2.400	no data ± no data	15.54 ± 0.778	29.29 ± 1.953	73.01 ± 0.403	57.90 ± 0.074	39.26 ± 0.748	72.93 ± 0.099	50.29 ± 0.336	89.46 ± 0.103
CD36	92.14 ± 0.070	90.95 ± 0.196	70.43 ± 0.067	23.14 ± 2.400	no data ± no data	15.54 ± 0.778	29.29 ± 1.953	73.01 ± 0.403	57.90 ± 0.074	39.26 ± 0.748	72.93 ± 0.099	50.29 ± 0.336	89.46 ± 0.103
CD37	25.49 ± 0.654	31.56 ± 0.728	21.21 ± 0.355	49.90 ± 0.260	3 ±	46.42 ± 0.788	42.89 ± 0.703	39.95 ± 0.451	15.28 ± 0.138	34.77 ± 0.498	9.97 ± 1.138	18.23 ± 1.171	39.97 ± 0.911
CD3E	32.56 ± 0.431	60.10 ± 0.145	44.95 ± 0.298	72.32 ± 0.148	no data ± no data	22.94 ± 0.224	33.37 ± 0.746	41.50 ± 0.362	25.97 ± 0.646	13.00 ± 2.173	5.61 ± 2.293	41.47 ± 0.747	31.36 ± 0.565
CD3G	14.36 ± 0.378	5.15 ± 0.190	8.81 ± 0.241	1.89 ± 0.641	no data ± no data	13.49 ± 1.740	10.34 ± 0.546	20.73 ± 0.907	37.26 ± 0.510	5.46 ± 0.500	33.84 ± 0.310	5.97 ± 0.684	45.21 ± 1.226
CD4	28.50 ± 0.210	36.49 ± 0.404	46.86 ± 0.213	26.74 ± 0.557	no data ± no data	11.42 ± 0.415	14.72 ± 0.638	32.90 ± 0.496	42.04 ± 2.503	25.45 ± 0.964	39.75 ± 0.267	9.18 ± 0.547	70.04 ± 0.159
CD40	95.49 ± 0.026	89.76 ± 0.153	80.70 ± 0.057	87.24 ± 0.072	58.5 ±	42.21 ± 0.384	39.12 ± 0.185	32.75 ± 0.582	33.68 ± 1.044	8.10 ± 1.368	33.67 ± 1.428	50.87 ± 0.525	6.51 ± 0.362
CD44	97.28 ± 0.065	98.66 ± 0.003	98.66 ± 0.005	73.33 ± 0.185	589 ±	94.16 ± 0.009	86.99 ± 0.204	80.23 ± 0.210	76.61 ± 0.023	23.29 ± 0.428	86.81 ± 0.064	55.22 ± 0.106	26.39 ± 0.566
CD46	48.43 ± 0.706	93.67 ± 0.173	97.97 ± 0.017	94.99 ± 0.003	38 ±	49.00 ± 0.258	29.02 ± 0.201	55.73 ± 0.206	22.56 ± 0.364	31.94 ± 0.747	34.96 ± 0.116	2.16 ± 1.432	58.55 ± 0.151
CD47	99.11 ± 0.100	88.78 ± 0.200	96.78 ± 0.015	60.57 ± 0.443	72.5 ±	95.11 ± 0.035	89.54 ± 0.128	88.27 ± 0.194	77.85 ± 0.093	95.21 ± 0.013	86.32 ± 0.012	92.73 ± 0.007	93.67 ± 0.036
CD48	79.66 ± 0.142	35.48 ± 0.226	47.94 ± 0.161	30.58 ± 1.307	no data ± no data	5.26 ± 1.825	15.74 ± 1.410	29.72 ± 0.662	63.96 ± 0.178	74.16 ± 0.056	47.26 ± 0.209	65.79 ± 0.204	61.03 ± 0.170
CD5	64.58 ± 0.180	50.56 ± 0.528	54.27 ± 0.140	48.46 ± 0.099	no data ± no data	36.14 ± 0.562	36.59 ± 0.808	47.09 ± 0.251	24.86 ± 0.557	54.64 ± 0.046	30.70 ± 0.092	27.65 ± 0.518	56.10 ± 0.258
CD52	12.31 ± 0.303	7.04 ± 0.247	22.06 ± 0.264	1.90 ± 0.848	no data ± no data	25.03 ± 1.283	69.20 ± 0.213	55.82 ± 0.423	1.50 ± 2.517	18.86 ± 1.338	9.44 ± 0.484	5.72 ± 4.513	23.89 ± 0.476
CD53	97.05 ± 0.127	68.91 ± 0.107	74.31 ± 0.057	47.48 ± 0.205	no data ± no data	22.04 ± 1.797	63.40 ± 0.298	73.05 ± 0.141	41.88 ± 0.087	19.97 ± 3.179	55.50 ± 0.056	31.77 ± 0.104	57.75 ± 0.367
CD58	88.01 ± 0.286	61.18 ± 0.223	83.19 ± 0.054	49.97 ± 0.243	no data ± no data	no data ± no data	no data ± no data	no data ± no data	no data ± no data	no data ± no data	no data ± no data	no data ± no data	no data ± no data
CD6	40.91 ± 0.393	33.49 ± 0.860	54.04 ± 0.150	77.62 ± 0.101	no data ± no data	19.89 ± 1.430	20.90 ± 1.103	10.11 ± 0.367	8.53 ± 0.167	43.57 ± 0.218	no data ± no data	30.56 ± 1.836	no data ± no data
CD63	95.18 ± 0.064	99.42 ± 0.006	99.55 ± 0.001	95.35 ± 0.035	3359.5 ±	no data ± no data	no data ± no data	no data ± no data	99.57 ± 0.006	99.86 ± 0.001	99.89 ± 0.001	99.92 ± 0.000	99.08 ± 0.002
CD69	83.69 ± 0.914	24.92 ± 1.222	18.47 ± 0.586	4.13 ± 0.558	no data ± no data	22.72 ± 0.236	38.87 ± 0.262	32.77 ± 0.263	6.91 ± 0.501	3.92 ± 1.366	no data ± no data	74.85 ± 2.125	no data ± no data
CD7	52.49 ± 0.259	16.88 ± 0.618	29.71 ± 0.231	43.83 ± 0.498	no data ± no data	10.66 ± 0.299	31.44 ± 1.325	9.81 ± 0.311	20.95 ± 0.067	39.68 ± 0.009	no data ± no data	31.62 ± 0.250	no data ± no data
CD72	19.04 ± 0.414	18.75 ± 1.079	60.00 ± 0.133	29.50 ± 0.373	no data ± no data	23.28 ± 0.970	53.98 ± 0.366	51.19 ± 0.312	no data ± no data	no data ± no data	no data ± no data	no data ± no data	no data ± no data
CD74	96.69 ± 0.087	78.38 ± 0.227	92.63 ± 0.050	66.02 ± 0.086	1233 ±	49.49 ± 0.089	80.67 ± 0.154	78.68 ± 0.167	78.14 ± 0.150	26.86 ± 0.634	59.56 ± 0.105	57.20 ± 0.146	95.05 ± 0.069
CD79A	68.49 ± 0.153	58.82 ± 1.603	50.94 ± 0.156	39.45 ± 0.152	no data ± no data	32.23 ± 1.006	54.62 ± 0.385	56.87 ± 0.336	no data ± no data	no data ± no data	no data ± no data	no data ± no data	no data ± no data
CD79B	88.65 ± 0.099	54.57 ± 1.179	39.41 ± 0.177	13.55 ± 0.086	no data ± no data	18.63 ± 1.162	30.74 ± 2.259	35.81 ± 0.433	4.33 ± 0.666	4.23 ± 1.059	5.16 ± 1.059	3.07 ± 0.293	48.75 ± 0.764
CD80	78.36 ± 0.146	68.81 ± 0.728	59.89 ± 0.118	10.58 ± 0.264	no data ± no data	50.23 ± 0.271	49.36 ± 0.619	64.48 ± 0.274	28.22 ± 0.518	3.47 ± 3.785	3.41 ± 0.284	1.98 ± 2.578	36.41 ± 0.740
CD81	88.68 ± 0.154	98.21 ± 0.010	98.49 ± 0.008	99.73 ±	1329 ±	94.30 ± 0.021	95.99 ± 0.030	97.39 ± 0.020	98.40 ± 0.003	99.19 ± 0.004	98.93 ± 0.007	98.95 ± 0.001	98.41 ± 0.007
CD82	76.76 ± 0.158	56.67 ± 1.042	79.47 ± 0.060	no data ± no data	no data ± no data	83.31 ± 0.150	80.92 ± 0.004	86.88 ± 0.198	65.65 ± 0.332	71.53 ± 0.092	62.05 ± 0.055	78.60 ± 0.105	81.07 ± 0.109
CD83	97.20 ± 0.227	45.05 ± 0.196	66.94 ± 0.065	81.42 ± 0.103	no data ± no data	12.23 ± 1.456	62.18 ± 0.305	56.85 ± 0.133	95.96 ± 0.095	65.63 ± 0.153	80.44 ± 0.067	80.99 ± 0.252	76.96 ± 0.242
CD84	78.17 ± 0.125	49.29 ± 0.254	49.25 ± 0.113	26.38 ± 1.355	no data ± no data	30.83 ± 0.980	43.07 ± 0.148	47.30 ± 0.311	no data ± no data	no data ± no data	no data ± no data	no data ± no data	no data ± no data
CD86	78.21 ± 0.239	8.63 ± 0.436	35.38 ± 0.217	33.73 ± 0.739	no data ± no data	24.47 ± 0.482	41.31 ± 0.743	33.03 ± 0.472	6.99 ± 0.794	11.08 ± 1.235	21.97 ± 0.133	4.40 ± 1.451	31.14 ± 1.106
CD8A	60.95 ± 0.323	45.21 ± 0.222	51.21 ± 0.167	63.82 ± 0.028	no data ± no data	57.30 ± 0.572	85.34 ± 0.083	83.71 ± 0.151	24.67 ± 0.213	30.36 ± 0.821	5.05 ± 0.308	32.61 ± 0.885	14.84 ± 0.576
CD8B	39.58 ± 0.288	40.79 ± 0.453	32.51 ± 0.202	70.00 ± 0.436	no data ± no data	94.29 ± 0.034	89.86 ± 0.047	92.60 ± 0.100	2.30 ± 0.211	15.75 ± 0.074	25.19 ± 0.434	3.07 ± 2.053	67.78 ± 0.220
CD9	69.49 ± 0.597	92.30 ± 0.157	96.03 ± 0.012	86.94 ± 0.136	154 ±	75.03 ± 0.086	54.09 ± 0.581	61.28 ± 0.518	47.83 ± 0.377	1.50 ± 1.298	40.19 ± 0.183	7.82 ± 1.343	57.28 ± 0.258
CD93	72.36 ± 0.123	62.29 ± 0.310	86.93 ± 0.079	4.32 ± 0.836	no data ± no data	28.95 ± 0.812	82.79 ± 0.043	84.66 ± 0.149	27.17 ± 0.089	35.41 ± 0.501	31.71 ± 0.172	41.34 ± 0.070	81.43 ± 0.121
CD96	30.79 ± 0.531	13.68 ± 0.698	20.44 ± 0.460	28.91 ± 0.442	no data ± no data	32.22 ± 0.518	70.55 ± 0.406	55.64 ± 0.372	63.16 ± 0.115	32.23 ± 0.751	no data ± no data	55.30 ± 0.256	no data ± no data
CD97	93.80 ± 0.067	56.96 ± 0.080	61.45 ± 0.092	67.41 ± 0.276	no data ± no data	52.25 ± 0.229	62.46 ± 0.281	82.61 ± 0.102	48.57 ± 0.176	45.89 ± 0.036	39.85 ± 0.070	29.04 ± 0.264	61.26 ± 0.213
CD99	98.53 ± 0.024	97.71 ± 0.034	99.32 ± 0.004	98.28 ± 0.005	4868.5 ±	no data ± no data	no data ± no data	no data ± no data	51.57 ± 0.294	83.65 ± 0.002	60.88 ± 0.148	58.57 ± 0.656	71.61 ± 0.328
CD99L2	43.40 ± 0.323	84.17 ± 0.179	89.18 ± 0.046	no data ± no data	no data ± no data	75.71 ± 0.018	87.79 ± 0.056	85.80 ± 0.079	94.86 ± 0.048	84.12 ± 0.096	78.97 ± 0.059	86.06 ± 0.046	94.65 ± 0.037
CDCP1	66.22 ± 0.168	40.36 ± 1.368	68.59 ± 0.091	no data ± no data	110 ±	67.41 ± 0.522	89.22 ± 0.023	82.55 ± 0.097	no data ± no data	no data ± no data	no data ± no data	no data ± no data	no data ± no data
CDH1	95.62 ± 0.103	98.45 ± 0.001	98.94 ± 0.003	75.94 ± 0.073	no data ± no data	90.28 ± 0.177	94.21 ± 0.005	94.46 ± 0.075	98.04 ± 0.017	92.68 ± 0.010	87.52 ± 0.067	96.11 ± 0.017	70.42 ± 0.348
CDH10	66.04 ± 0.230	34.91 ± 0.769	83.56 ± 0.088	no data ± no data	no data ± no data	25.55 ± 1.308	21.52 ± 1.207	31.22 ± 0.912	5.04 ± 2.509	24.06 ± 0.147	0.68 ± 0.556	19.64 ± 0.553	2.95 ± 0.730
CDH11	13.05 ± 0.708	26.75 ± 1.496	81.69 ± 0.084	16.76 ± 2.317	no data ± no data	33.28 ± 0.348	30.04 ± 1.004	80.59 ± 0.385	68.37 ± 0.243	66.70 ± 0.076	67.44 ± 0.150	45.78 ± 0.132	29.11 ± 0.380
CDH12	7.73 ± 0.594	5.06 ± 3.157	31.76 ± 0.319	23.60 ± 1.137	no data ± no data	no data ± no data	no data ± no data	no data ± no data	no data ± no data	no data ± no data	no data ± no data	no data ± no data	no data ± no data
CDH15	28.38 ± 0.276	41.58 ± 1.849	28.12 ± 0.227	41.48 ± 0.226	11 ±	41.72 ± 0.434	67.24 ± 0.302	56.43 ± 0.266	50.58 ± 0.651	47.00 ± 0.311	no data ± no data	44.44 ± 0.289	no data ± no data
CDH16	3.67 ± 0.387	1.96 ± 2.715	6.83 ± 0.407	45.81 ± 0.013	no data ± no data	27.62 ± 0.977	41.71 ± 0.564	50.50 ± 0.374	14.26 ± 1.101	8.29 ± 0.039	4.65 ± 1.031	12.72 ± 0.815	11.49 ± 0.331
CDH17	99.99 ± 0.001	94.49 ± 0.213	94.97 ± 0.051	18.61 ± 1.822	no data ± no data	5.97 ± 0.762	35.48 ± 2.368	30.69 ± 0.801	12.80 ± 1.981	37.39 ± 1.059	35.82 ± 0.174	20.61 ± 0.628	56.38 ± 0.643
CDH18	57.23 ± 0.200	38.89 ± 0.449	56.89 ± 0.112	49.67 ± 0.040	no data ± no data	10.92 ± 5.792	9.02 ± 1.646	1.60 ± 0.630	no data ± no data	no data ± no data	no data ± no data	no data ± no data	no data ± no data
CDH19	11.00 ± 0.494	17.27 ± 3.070	51.67 ± 0.125	11.14 ± 1.135	no data ± no data	no data ± no data	no data ± no data	no data ± no data	no data ± no data	no data ± no data	no data ± no data	no data ± no data	no data ± no data
CDH2	2.05 ± 0.733	7.42 ± 4.082	65.20 ± 0.160	66.30 ± 0.480	no data ± no data	89.78 ± 0.085	90.78 ± 0.021	49.36 ± 1.214	79.01 ± 0.133	63.26 ± 0.116	61.67 ± 0.173	66.52 ± 0.297	39.04 ± 0.150
CDH20	16.35 ± 0.525	11.31 ± 3.920	17.24 ± 0.428	no data ± no data	no data ± no data	30.82 ± 0.135	58.04 ± 0.605	18.43 ± 0.461	4.09 ± 1.642	18.00 ± 5.551	no data ± no data	2.19 ± 2.305	no data ± no data
CDH22	78.03 ± 0.220	37.79 ± 0.277	71.26 ± 0.082	76.25 ± 0.283	no data ± no data	69.48 ± 0.077	66.07 ± 0.173	75.11 ± 0.115	92.81 ± 0.021	15.65 ± 2.250	80.71 ± 0.198	99.51 ± 0.000	48.92 ± 0.471
CDH23	57.82 ± 0.183	70.44 ± 0.088	19.14 ± 0.250	no data ± no data	no data ± no data	45.29 ± 0.357	40.40 ± 0.475	44.84 ± 0.542	39.43 ± 0.360	33.97 ± 0.915	38.23 ± 0.242	32.52 ± 0.352	42.93 ± 0.202
CDH24	57.67 ± 0.207	64.23 ± 0.687	49.31 ± 0.190	no data ± no data	no data ± no data	no data ± no data	no data ± no data	no data ± no data	no data ± no data	no data ± no data	no data ± no data	no data ± no data	no data ± no data
CDH26	47.02 ± 0.190	77.75 ± 0.339	53.22 ± 0.100	no data ± no data	no data ± no data	5.06 ± 0.920	47.09 ± 0.153	51.18 ± 0.308	no data ± no data	no data ± no data	no data ± no data	no data ± no data	no data ± no data
CDH3	20.86 ± 0.470	6.01 ± 1.049	59.37 ± 0.201	34.25 ± 0.700	no data ± no data	37.77 ± 0.438	33.19 ± 0.430	48.10 ± 0.327	43.94 ± 1.108	44.10 ± 0.481	44.74 ± 0.202	54.79 ± 0.275	61.33 ± 0.241
CDH4	45.77 ± 0.396	34.48 ± 0.466	45.96 ± 0.112	76.17 ± 0.041	no data ± no data	90.71 ± 0.030	66.78 ± 0.329	60.02 ± 0.208	48.78 ± 0.578	40.30 ± 0.352	no data ± no data	46.86 ± 0.278	no data ± no data
CDH5	21.69 ± 0.491	32.52 ± 0.511	59.45 ± 0.158	51.28 ± 0.479	no data ± no data	27.33 ± 1.014	54.30 ± 0.062	67.21 ± 0.534	24.82 ± 0.230	39.63 ± 2.613	47.19 ± 0.138	48.05 ± 0.075	56.09 ± 0.359
CDH6	57.94 ± 0.290	19.98 ± 0.385	58.88 ± 0.136	10.16 ± 0.650	no data ± no data	65.51 ± 0.190	32.44 ± 0.696	61.82 ± 0.187	40.61 ± 0.115	71.66 ± 0.043	32.46 ± 0.100	44.78 ± 0.321	33.93 ± 0.146
CDH7	1.84 ± 0.446	2.43 ± 1.430	2.70 ± 0.311	no data ± no data	no data ± no data	58.47 ± 0.108	66.61 ± 0.165	42.91 ± 0.306	40.63 ± 1.483	47.20 ± 0.412	43.14 ± 0.090	41.34 ± 0.460	38.89 ± 0.301
CDH8	44.98 ± 0.327	21.90 ± 0.030	37.39 ± 0.237	23.07 ± 1.052	no data ± no data	42.88 ± 0.560	78.84 ± 0.377	14.94 ± 1.908	no data ± no data	no data ± no data	no data ± no data	no data ± no data	no data ± no data
CDH9	16.76 ± 0.685	24.20 ± 1.611	12.63 ± 0.416	no data ± no data	no data ± no data	16.33 ± 0.986	58.06 ± 0.299	29.64 ± 0.662	no data ± no data	no data ± no data	no data ± no data	no data ± no data	no data ± no data
CDHR1	10.57 ± 0.417	8.27 ± 1.584	21.36 ± 0.358	37.84 ± 0.636	12.5 ±	97.37 ± 0.027	95.61 ± 0.060	50.54 ± 0.578	56.12 ± 0.052	83.46 ± 0.064	55.18 ± 0.162	57.55 ± 0.110	40.12 ± 0.203
CDHR3	39.69 ± 0.342	58.90 ± 2.435	43.07 ± 0.236	no data ± no data	no data ± no data	10.18 ± 0.556	30.54 ± 0.836	44.38 ± 0.530	no data ± no data	no data ± no data	no data ± no data	no data ± no data	no data ± no data
CDHR5	86.49 ± 0.280	1.16 ± 0.057	19.18 ± 0.299	no data ± no data	16 ±	54.35 ± 0.421	33.15 ± 0.641	63.42 ± 0.448	34.72 ± 0.334	42.37 ± 0.357	28.95 ± 0.155	19.88 ± 1.097	69.28 ± 0.262
CDIPT	99.63 ± 0.080	98.13 ± 0.005	97.41 ± 0.009	96.00 ± 0.024	151.5 ±	94.24 ± 0.033	97.74 ± 0.012	97.03 ± 0.022	87.74 ± 0.014	93.36 ± 0.030	92.68 ± 0.019	94.99 ± 0.012	91.08 ± 0.040
CDKAL1	33.07 ± 0.462	27.81 ± 3.138	19.06 ± 0.290	no data ± no data	no data ± no data	72.85 ± 0.071	71.57 ± 0.217	73.94 ± 0.154	73.37 ± 0.098	72.29 ± 0.019	65.71 ± 0.105	66.77 ± 0.089	74.96 ± 0.075
CDON	47.71 ± 0.242	77.29 ± 0.097	76.20 ± 0.071	28.36 ± 0.722	no data ± no data	74.72 ± 0.059	88.12 ± 0.036	85.67 ± 0.181	16.50 ± 2.378	29.92 ± 0.385	22.97 ± 0.097	13.29 ± 1.484	44.74 ± 0.306
CEACAM1	84.86 ± 0.175	47.18 ± 0.719	70.83 ± 0.086	75.60 ± 0.123	56.5 ±	70.96 ± 0.291	61.33 ± 0.499	55.51 ± 0.309	53.63 ± 0.054	87.62 ± 0.004	48.46 ± 0.125	60.70 ± 0.230	35.85 ± 0.293
CEACAM16	no data ± no data	no data ± no data	no data ± no data	no data ± no data	no data ± no data	50.28 ± 0.215	35.99 ± 1.193	33.38 ± 0.323	65.77 ± 0.092	26.58 ± 1.338	no data ± no data	16.62 ± 0.033	no data ± no data
CEACAM19	77.21 ± 0.146	72.27 ± 0.861	47.56 ± 0.103	no data ± no data	no data ± no data	no data ± no data	no data ± no data	no data ± no data	no data ± no data	no data ± no data	no data ± no data	no data ± no data	no data ± no data
CEACAM21	14.39 ± 0.232	49.69 ± 0.099	27.36 ± 0.244	no data ± no data	no data ± no data	75.65 ± 0.161	55.84 ± 1.045	84.90 ± 0.149	no data ± no data	no data ± no data	no data ± no data	no data ± no data	no data ± no data
CEACAM3	88.82 ± 0.108	63.59 ± 0.314	60.06 ± 0.090	51.85 ± 1.051	no data ± no data	no data ± no data	no data ± no data	no data ± no data	11.26 ± 0.001	16.24 ± 1.088	0.45 ± 0.785	13.98 ± 3.018	1.24 ± 0.706
CEACAM4	77.32 ± 0.153	56.81 ± 0.656	48.98 ± 0.146	44.35 ± 1.784	no data ± no data	30.58 ± 1.456	64.49 ± 0.431	25.12 ± 0.789	11.10 ± 2.016	63.09 ± 0.122	5.87 ± 1.087	5.53 ± 1.693	16.51 ± 1.813
CECR6	5.65 ± 0.243	30.47 ± 0.356	38.32 ± 0.235	no data ± no data	no data ± no data	65.58 ± 0.112	36.85 ± 0.386	31.29 ± 0.579	no data ± no data	no data ± no data	no data ± no data	no data ± no data	no data ± no data
CELSR1	21.47 ± 0.373	7.21 ± 0.292	30.11 ± 0.257	9.45 ± 2.318	30 ±	41.92 ± 0.593	14.32 ± 0.932	69.54 ± 0.783	no data ± no data	no data ± no data	no data ± no data	no data ± no data	no data ± no data
CELSR2	88.83 ± 0.100	66.42 ± 0.239	63.98 ± 0.048	65.25 ± 0.110	no data ± no data	61.41 ± 0.110	78.62 ± 0.098	80.96 ± 0.110	70.99 ± 0.105	63.84 ± 0.157	36.76 ± 0.139	57.57 ± 0.029	44.45 ± 0.143
CELSR3	78.28 ± 0.192	50.06 ± 0.454	77.44 ± 0.073	88.46 ± 0.025	4 ±	79.86 ± 0.069	81.92 ± 0.098	39.87 ± 0.349	83.46 ± 0.005	71.10 ± 0.038	71.31 ± 0.119	85.18 ± 0.010	73.97 ± 0.127
CEND1	84.48 ± 0.116	27.54 ± 0.380	40.25 ± 0.147	no data ± no data	no data ± no data	40.37 ± 0.731	29.98 ± 0.824	49.92 ± 0.271	12.06 ± 3.527	27.09 ± 0.064	34.36 ± 0.261	19.69 ± 1.599	66.45 ± 0.281
CEPT1	83.76 ± 0.172	63.83 ± 0.227	75.07 ± 0.049	no data ± no data	14.5 ±	81.90 ± 0.168	93.67 ± 0.024	93.61 ± 0.019	86.21 ± 0.072	85.93 ± 0.006	88.52 ± 0.010	89.77 ± 0.092	93.62 ± 0.032
CFTR	35.59 ± 0.617	34.05 ± 0.157	43.13 ± 0.256	98.54 ± 0.007	1004.5 ±	23.35 ± 1.276	38.54 ± 0.491	32.32 ± 0.427	no data ± no data	no data ± no data	no data ± no data	no data ± no data	no data ± no data
CH25H	33.19 ± 0.414	36.39 ± 0.757	46.16 ± 0.133	38.19 ± 0.429	no data ± no data	24.11 ± 0.250	49.21 ± 0.703	62.59 ± 0.182	49.52 ± 0.263	20.17 ± 0.175	no data ± no data	24.86 ± 0.528	no data ± no data
CHIC1	47.46 ± 0.588	37.77 ± 3.100	71.10 ± 0.132	no data ± no data	no data ± no data	92.98 ± 0.020	93.20 ± 0.144	53.34 ± 0.794	no data ± no data	no data ± no data	no data ± no data	no data ± no data	no data ± no data
CHIC2	13.00 ± 0.712	63.21 ± 0.453	81.49 ± 0.049	no data ± no data	no data ± no data	86.53 ± 0.098	90.55 ± 0.015	93.37 ± 0.034	65.01 ± 0.058	63.64 ± 0.148	no data ± no data	45.41 ± 0.484	no data ± no data
CHL1	9.40 ± 0.508	0.50 ± 1.372	51.32 ± 0.549	45.62 ± 0.580	no data ± no data	43.24 ± 0.475	5.72 ± 2.396	12.29 ± 0.883	no data ± no data	no data ± no data	no data ± no data	no data ± no data	no data ± no data
CHODL	61.07 ± 0.401	13.39 ± 1.610	43.44 ± 0.285	no data ± no data	no data ± no data	7.62 ± 1.170	37.50 ± 0.699	45.64 ± 0.236	no data ± no data	no data ± no data	no data ± no data	no data ± no data	no data ± no data
CHPT1	89.69 ± 0.224	89.17 ± 0.050	88.08 ± 0.022	no data ± no data	no data ± no data	51.90 ± 0.399	35.13 ± 0.534	53.27 ± 0.377	84.86 ± 0.121	57.03 ± 0.164	28.12 ± 0.489	60.82 ± 0.195	1.39 ± 2.556
CHRFAM7A	12.63 ± 0.714	23.39 ± 3.383	15.97 ± 0.511	no data ± no data	no data ± no data	no data ± no data	no data ± no data	no data ± no data	no data ± no data	no data ± no data	no data ± no data	no data ± no data	no data ± no data
CHRM1	16.46 ± 0.585	46.96 ± 1.812	21.59 ± 0.418	no data ± no data	no data ± no data	49.87 ± 0.242	79.53 ± 0.044	73.78 ± 0.234	4.96 ± 2.424	14.16 ± 3.228	3.43 ± 0.514	2.63 ± 0.550	7.81 ± 0.339
CHRM2	48.92 ± 0.371	24.75 ± 0.673	14.06 ± 0.473	no data ± no data	no data ± no data	no data ± no data	no data ± no data	no data ± no data	22.88 ± 1.097	20.25 ± 0.208	38.77 ± 0.139	32.27 ± 1.189	43.42 ± 0.426
CHRM3	10.73 ± 0.487	68.65 ± 0.465	61.49 ± 0.106	65.31 ± 0.268	no data ± no data	37.61 ± 1.242	33.85 ± 0.818	42.45 ± 0.662	59.69 ± 0.039	48.60 ± 0.161	56.85 ± 0.078	63.35 ± 0.003	78.80 ± 0.070
CHRM4	22.02 ± 0.377	46.40 ± 0.913	31.15 ± 0.239	no data ± no data	no data ± no data	19.41 ± 0.841	17.15 ± 2.579	4.13 ± 0.435	37.31 ± 0.276	20.91 ± 3.385	8.56 ± 0.853	19.48 ± 2.063	2.33 ± 0.984
CHRM5	39.08 ± 0.313	41.70 ± 0.442	36.72 ± 0.429	no data ± no data	no data ± no data	no data ± no data	no data ± no data	no data ± no data	25.67 ± 0.285	34.66 ± 2.278	48.83 ± 0.100	23.04 ± 0.319	64.70 ± 0.186
CHRNA1	48.98 ± 0.366	4.94 ± 0.086	27.05 ± 0.337	7.93 ± 0.254	no data ± no data	27.17 ± 1.048	21.63 ± 0.902	38.83 ± 0.366	8.26 ± 3.478	1.36 ± 0.504	28.23 ± 0.147	12.55 ± 1.021	55.51 ± 0.176
CHRNA10	63.94 ± 0.306	34.80 ± 0.707	35.63 ± 0.230	no data ± no data	20 ±	no data ± no data	no data ± no data	no data ± no data	21.94 ± 1.809	12.85 ± 2.173	10.74 ± 0.912	13.02 ± 1.583	13.20 ± 0.548
CHRNA2	72.85 ± 0.207	50.08 ± 1.114	51.78 ± 0.106	62.99 ± 0.138	no data ± no data	12.01 ± 1.154	4.65 ± 1.449	9.72 ± 0.289	25.29 ± 0.539	29.31 ± 1.349	28.52 ± 0.294	38.83 ± 0.052	78.00 ± 0.152
CHRNA3	41.35 ± 0.280	40.80 ± 0.949	49.33 ± 0.163	7.19 ± 2.571	no data ± no data	45.43 ± 0.321	12.88 ± 1.761	33.54 ± 0.626	18.87 ± 0.350	13.84 ± 1.810	3.85 ± 2.093	3.43 ± 4.733	16.95 ± 0.539
CHRNA4	61.71 ± 0.172	20.88 ± 0.571	20.74 ± 0.207	24.58 ± 0.232	no data ± no data	49.10 ± 0.135	62.08 ± 0.762	38.25 ± 0.481	17.66 ± 0.857	36.40 ± 0.139	16.75 ± 0.382	22.45 ± 2.835	22.93 ± 0.431
CHRNA5	40.44 ± 0.423	34.93 ± 0.320	58.42 ± 0.073	27.64 ± 0.199	no data ± no data	37.03 ± 0.506	31.22 ± 0.826	8.33 ± 0.749	34.46 ± 1.109	31.21 ± 0.816	18.71 ± 0.339	23.61 ± 0.482	14.07 ± 0.975
CHRNA6	91.09 ± 0.125	43.56 ± 0.329	41.59 ± 0.120	6.13 ± 4.068	no data ± no data	35.70 ± 0.691	32.18 ± 1.490	50.61 ± 0.554	6.40 ± 0.137	11.76 ± 0.195	23.77 ± 0.492	5.39 ± 0.797	36.49 ± 0.577
CHRNA7	72.44 ± 0.365	21.37 ± 1.259	43.16 ± 0.198	42.16 ± 0.524	13 ±	36.36 ± 0.581	26.36 ± 0.970	49.42 ± 0.376	8.04 ± 0.134	28.57 ± 1.386	56.42 ± 0.062	24.28 ± 3.149	73.78 ± 0.342
CHRNA9	39.59 ± 0.444	28.95 ± 0.261	23.94 ± 0.284	no data ± no data	no data ± no data	18.02 ± 2.063	14.44 ± 0.797	3.12 ± 0.652	9.08 ± 0.983	9.15 ± 0.747	7.37 ± 1.060	0.33 ± 1.376	34.28 ± 0.082
CHRNB1	20.54 ± 0.251	52.59 ± 0.178	59.25 ± 0.111	64.24 ± 0.041	no data ± no data	47.01 ± 0.327	64.10 ± 0.465	41.32 ± 0.965	53.17 ± 0.093	21.50 ± 1.569	23.25 ± 0.243	39.75 ± 0.004	30.39 ± 0.180
CHRNB2	96.83 ± 0.088	41.47 ± 0.156	50.53 ± 0.137	44.73 ± 0.925	no data ± no data	73.49 ± 0.014	68.20 ± 0.432	54.09 ± 0.307	10.22 ± 2.934	16.39 ± 1.907	11.32 ± 0.988	0.87 ± 0.177	36.12 ± 0.163
CHRNB3	65.25 ± 0.132	34.13 ± 0.954	46.72 ± 0.140	57.89 ± 0.455	no data ± no data	17.26 ± 1.814	22.75 ± 0.715	25.60 ± 0.679	0.48 ± 0.918	0.56 ± 1.008	0.58 ± 0.249	0.86 ± 2.473	0.29 ± 0.473
CHRNB4	44.13 ± 0.497	14.59 ± 3.955	22.78 ± 0.333	86.77 ± 0.072	no data ± no data	72.34 ± 0.078	63.61 ± 0.359	57.69 ± 0.468	37.01 ± 0.163	28.11 ± 0.928	27.33 ± 0.445	24.70 ± 1.250	35.21 ± 0.367
CHRND	53.32 ± 0.268	8.58 ± 0.155	14.18 ± 0.235	32.86 ± 0.236	no data ± no data	17.24 ± 0.385	50.94 ± 0.419	33.74 ± 0.820	39.58 ± 0.235	26.83 ± 1.541	20.87 ± 0.385	32.19 ± 0.764	19.43 ± 0.670
CHRNE	97.37 ± 0.072	95.03 ± 0.074	91.24 ± 0.026	69.86 ± 0.043	no data ± no data	10.29 ± 0.548	20.53 ± 0.596	19.80 ± 0.748	36.77 ± 0.359	17.68 ± 1.468	6.99 ± 0.245	17.36 ± 2.300	33.27 ± 0.349
CHRNG	94.48 ± 0.061	22.80 ± 4.160	47.18 ± 0.120	no data ± no data	no data ± no data	23.63 ± 0.723	28.57 ± 1.003	34.76 ± 0.265	7.79 ± 1.168	11.53 ± 0.253	13.27 ± 0.265	10.38 ± 0.035	10.22 ± 0.127
CHST15	87.27 ± 0.578	85.22 ± 0.579	83.95 ± 0.040	91.75 ± 0.026	no data ± no data	20.18 ± 1.427	66.36 ± 0.447	59.19 ± 0.694	58.60 ± 0.794	19.06 ± 1.382	no data ± no data	16.04 ± 0.861	no data ± no data
CISD2	96.04 ± 0.145	94.46 ± 0.010	88.52 ± 0.026	no data ± no data	34 ±	91.48 ± 0.008	89.90 ± 0.116	86.05 ± 0.067	88.82 ± 0.133	81.11 ± 0.030	86.02 ± 0.029	90.78 ± 0.018	81.80 ± 0.267
CKAP4	98.32 ± 0.158	96.56 ± 0.074	94.54 ± 0.018	97.22 ± 0.009	62.5 ±	86.39 ± 0.191	88.17 ± 0.025	92.86 ± 0.116	58.05 ± 0.044	61.34 ± 0.073	47.71 ± 0.127	64.26 ± 0.191	81.17 ± 0.105
CKLF	96.00 ± 0.360	91.90 ± 0.417	87.72 ± 0.028	no data ± no data	no data ± no data	74.17 ± 0.239	90.63 ± 0.103	91.25 ± 0.067	10.13 ± 2.482	57.59 ± 0.301	47.57 ± 0.059	35.85 ± 0.262	11.10 ± 1.131
CLCA2	32.99 ± 0.573	12.10 ± 0.569	26.90 ± 0.332	6.34 ± 1.361	no data ± no data	24.23 ± 0.408	15.52 ± 1.080	25.06 ± 0.469	71.36 ± 0.298	54.50 ± 0.112	no data ± no data	46.89 ± 0.633	no data ± no data
CLCA4	58.39 ± 0.919	6.58 ± 3.352	10.86 ± 0.576	no data ± no data	no data ± no data	34.07 ± 0.808	37.28 ± 0.593	52.48 ± 0.159	44.81 ± 1.147	17.88 ± 1.731	17.82 ± 0.141	32.93 ± 0.094	7.38 ± 1.078
CLCC1	25.22 ± 0.663	38.83 ± 1.085	69.02 ± 0.115	60.09 ± 0.275	10 ±	72.87 ± 0.088	53.75 ± 0.785	67.97 ± 0.139	71.73 ± 0.012	72.22 ± 0.169	54.20 ± 0.355	77.17 ± 0.020	45.33 ± 1.334
CLCN1	60.54 ± 0.381	41.70 ± 0.154	34.73 ± 0.204	25.47 ± 0.244	no data ± no data	28.17 ± 0.840	29.74 ± 0.652	30.73 ± 0.406	30.07 ± 0.767	33.41 ± 0.621	37.79 ± 0.158	34.86 ± 0.103	59.61 ± 0.123
CLCN2	84.62 ± 0.311	64.68 ± 0.625	53.57 ± 0.062	39.13 ± 0.765	30 ±	34.55 ± 0.465	28.14 ± 2.165	13.13 ± 1.024	51.51 ± 0.593	56.47 ± 0.274	50.83 ± 0.487	38.13 ± 1.048	34.13 ± 0.496
CLCN4	81.99 ± 0.114	28.27 ± 0.405	66.41 ± 0.085	60.18 ± 0.097	no data ± no data	82.18 ± 0.046	94.36 ± 0.061	87.20 ± 0.063	50.38 ± 0.064	30.01 ± 0.010	34.49 ± 0.185	30.43 ± 0.685	67.29 ± 0.226
CLCN5	85.10 ± 0.606	25.65 ± 0.677	46.59 ± 0.105	40.92 ± 1.162	no data ± no data	88.61 ± 0.187	92.26 ± 0.035	96.83 ± 0.011	22.69 ± 0.217	24.51 ± 0.296	30.29 ± 0.221	26.25 ± 0.693	60.89 ± 0.128
CLCN6	63.94 ± 0.356	45.84 ± 0.412	62.09 ± 0.077	70.05 ± 0.134	no data ± no data	52.89 ± 0.299	61.47 ± 0.216	59.70 ± 0.217	5.61 ± 0.094	48.72 ± 0.120	no data ± no data	8.95 ± 0.340	no data ± no data
CLCN7	72.28 ± 0.180	64.60 ± 0.603	77.04 ± 0.056	69.95 ± 0.022	51 ±	82.86 ± 0.082	52.11 ± 0.729	53.76 ± 0.530	73.29 ± 0.024	78.25 ± 0.086	81.76 ± 0.020	77.43 ± 0.152	60.65 ± 0.434
CLCNKA	67.68 ± 0.266	21.36 ± 0.447	37.49 ± 0.254	22.54 ± 0.343	no data ± no data	61.95 ± 0.041	25.64 ± 0.337	47.81 ± 0.186	34.53 ± 0.207	26.56 ± 0.430	34.75 ± 0.019	43.49 ± 0.240	60.49 ± 0.249
CLCNKB	18.29 ± 0.255	8.76 ± 0.795	38.40 ± 0.125	13.76 ± 0.403	no data ± no data	31.59 ± 0.706	28.72 ± 1.244	62.86 ± 0.300	38.77 ± 0.984	35.83 ± 0.548	32.69 ± 0.240	26.34 ± 0.806	56.93 ± 0.332
CLDN1	84.07 ± 0.073	96.68 ± 0.070	96.60 ± 0.022	no data ± no data	22.5 ±	57.77 ± 0.123	26.62 ± 1.169	27.61 ± 0.747	24.53 ± 0.151	42.64 ± 0.363	19.64 ± 0.566	27.17 ± 0.388	42.38 ± 0.532
CLDN10	98.13 ± 0.060	98.44 ± 0.029	96.89 ± 0.026	82.70 ± 0.061	287 ±	37.87 ± 0.266	62.00 ± 0.398	92.92 ± 0.072	24.17 ± 0.660	17.87 ± 0.122	16.55 ± 0.212	3.59 ± 2.271	94.90 ± 0.026
CLDN11	16.37 ± 0.866	24.16 ± 3.035	49.32 ± 0.146	15.37 ± 5.012	no data ± no data	42.21 ± 0.771	36.79 ± 0.831	48.30 ± 0.441	11.62 ± 1.153	19.94 ± 0.299	28.16 ± 0.255	3.46 ± 0.139	52.59 ± 0.294
CLDN12	68.06 ± 0.273	88.15 ± 0.051	94.60 ± 0.041	no data ± no data	7.5 ±	94.75 ± 0.011	95.50 ± 0.063	91.50 ± 0.078	no data ± no data	no data ± no data	no data ± no data	no data ± no data	no data ± no data
CLDN14	57.25 ± 0.191	47.54 ± 0.259	54.66 ± 0.080	34.38 ± 0.070	no data ± no data	42.43 ± 0.300	20.98 ± 0.882	52.23 ± 0.244	2.94 ± 1.086	35.73 ± 0.650	no data ± no data	33.94 ± 0.231	no data ± no data
CLDN15	66.01 ± 0.252	46.25 ± 1.489	58.99 ± 0.095	no data ± no data	17 ±	43.57 ± 0.230	58.40 ± 0.243	70.25 ± 0.225	21.23 ± 0.017	51.26 ± 0.026	no data ± no data	3.63 ± 7.152	no data ± no data
CLDN16	8.55 ± 0.556	9.54 ± 0.200	21.96 ± 0.281	no data ± no data	no data ± no data	19.03 ± 0.959	38.01 ± 0.900	23.26 ± 0.420	10.76 ± 4.109	14.37 ± 0.259	5.83 ± 0.384	2.29 ± 0.643	12.52 ± 0.957
CLDN17	35.06 ± 0.236	58.41 ± 1.864	29.06 ± 0.217	no data ± no data	no data ± no data	no data ± no data	no data ± no data	no data ± no data	no data ± no data	no data ± no data	no data ± no data	no data ± no data	no data ± no data
CLDN18	99.65 ± 0.192	38.31 ± 0.164	59.68 ± 0.134	10.65 ± 0.110	no data ± no data	38.42 ± 0.256	54.52 ± 0.521	58.07 ± 0.190	6.83 ± 0.088	8.83 ± 0.677	no data ± no data	28.94 ± 1.621	no data ± no data
CLDN19	no data ± no data	no data ± no data	61.28 ± 0.105	no data ± no data	no data ± no data	26.65 ± 1.074	53.34 ± 1.079	56.38 ± 0.638	43.25 ± 1.047	36.63 ± 0.387	12.21 ± 0.163	39.58 ± 1.451	27.53 ± 0.531
CLDN2	95.84 ± 0.239	50.40 ± 0.894	74.42 ± 0.088	no data ± no data	33 ±	40.30 ± 0.178	38.51 ± 0.939	63.73 ± 0.171	no data ± no data	no data ± no data	no data ± no data	no data ± no data	no data ± no data
CLDN20	no data ± no data	no data ± no data	34.56 ± 0.263	no data ± no data	no data ± no data	no data ± no data	no data ± no data	no data ± no data	no data ± no data	no data ± no data	no data ± no data	no data ± no data	no data ± no data
CLDN23	95.97 ± 0.369	54.86 ± 0.098	62.01 ± 0.105	no data ± no data	no data ± no data	39.92 ± 1.090	62.19 ± 0.299	45.25 ± 0.218	no data ± no data	no data ± no data	no data ± no data	no data ± no data	no data ± no data
CLDN3	56.54 ± 0.316	86.91 ± 0.148	85.83 ± 0.033	24.28 ± 0.749	no data ± no data	44.67 ± 0.370	39.56 ± 0.926	81.55 ± 0.267	62.19 ± 0.023	27.99 ± 0.348	18.15 ± 0.290	55.38 ± 0.909	90.09 ± 0.094
CLDN4	71.87 ± 0.215	78.74 ± 0.475	82.27 ± 0.070	86.20 ± 0.076	no data ± no data	42.19 ± 0.640	77.20 ± 0.096	55.73 ± 0.430	85.28 ± 0.166	16.80 ± 1.365	65.26 ± 0.112	64.45 ± 0.153	26.72 ± 0.405
CLDN5	90.81 ± 0.181	55.03 ± 0.442	57.78 ± 0.179	28.37 ± 0.260	no data ± no data	35.42 ± 0.297	59.03 ± 0.825	69.08 ± 0.391	9.97 ± 5.380	6.98 ± 0.737	26.60 ± 0.263	27.54 ± 0.332	46.80 ± 0.519
CLDN6	78.94 ± 0.160	53.70 ± 0.365	41.44 ± 0.195	no data ± no data	no data ± no data	34.50 ± 0.294	48.45 ± 0.410	71.77 ± 0.487	no data ± no data	no data ± no data	no data ± no data	no data ± no data	no data ± no data
CLDN7	90.00 ± 0.074	90.68 ± 0.042	93.93 ± 0.026	77.34 ± 0.009	371.5 ±	61.77 ± 1.012	92.92 ± 0.076	91.32 ± 0.070	50.91 ± 0.402	8.08 ± 0.677	22.48 ± 0.933	78.81 ± 0.057	20.90 ± 0.486
CLDN8	16.43 ± 0.448	14.82 ± 0.775	18.92 ± 0.445	14.83 ± 1.942	no data ± no data	6.58 ± 0.920	39.29 ± 1.089	85.65 ± 0.154	30.04 ± 1.168	1.47 ± 4.703	no data ± no data	10.80 ± 7.964	no data ± no data
CLDN9	74.38 ± 0.182	52.80 ± 0.846	55.55 ± 0.057	74.34 ± 0.030	no data ± no data	62.08 ± 0.117	41.86 ± 0.514	82.05 ± 0.147	no data ± no data	no data ± no data	no data ± no data	no data ± no data	no data ± no data
CLDND1	11.69 ± 0.889	48.41 ± 0.516	87.86 ± 0.032	93.69 ± 0.022	25.5 ±	87.75 ± 0.179	88.07 ± 0.049	87.66 ± 0.098	94.32 ± 0.061	95.87 ± 0.006	89.62 ± 0.033	96.58 ± 0.018	92.39 ± 0.056
CLDND2	16.03 ± 0.360	31.28 ± 0.776	49.62 ± 0.231	no data ± no data	no data ± no data	33.77 ± 0.491	32.51 ± 0.683	37.32 ± 0.546	no data ± no data	no data ± no data	no data ± no data	no data ± no data	no data ± no data
CLEC10A	31.07 ± 0.316	34.18 ± 0.075	27.26 ± 0.246	45.18 ± 0.475	no data ± no data	20.77 ± 0.441	53.65 ± 0.082	43.44 ± 0.513	5.80 ± 1.117	1.20 ± 0.698	3.52 ± 0.638	9.76 ± 1.160	49.24 ± 0.125
CLEC12A	4.87 ± 0.652	9.60 ± 0.330	16.09 ± 0.334	no data ± no data	no data ± no data	no data ± no data	no data ± no data	no data ± no data	no data ± no data	no data ± no data	no data ± no data	no data ± no data	no data ± no data
CLEC12B	13.63 ± 0.835	18.73 ± 0.471	7.81 ± 0.532	no data ± no data	no data ± no data	39.46 ± 0.547	19.17 ± 1.303	11.34 ± 0.283	no data ± no data	no data ± no data	no data ± no data	no data ± no data	no data ± no data
CLEC14A	55.27 ± 0.160	24.74 ± 0.252	42.29 ± 0.277	no data ± no data	no data ± no data	20.01 ± 1.689	55.99 ± 0.473	63.28 ± 0.467	22.58 ± 3.110	10.88 ± 2.592	no data ± no data	15.02 ± 7.069	no data ± no data
CLEC17A	no data ± no data	no data ± no data	no data ± no data	no data ± no data	no data ± no data	no data ± no data	no data ± no data	no data ± no data	no data ± no data	no data ± no data	no data ± no data	no data ± no data	no data ± no data
CLEC1A	43.39 ± 0.341	45.64 ± 0.501	50.79 ± 0.149	no data ± no data	no data ± no data	53.87 ± 0.113	59.34 ± 0.256	53.63 ± 0.176	no data ± no data	no data ± no data	no data ± no data	no data ± no data	no data ± no data
CLEC1B	42.09 ± 0.266	30.40 ± 0.271	28.92 ± 0.187	no data ± no data	no data ± no data	24.69 ± 0.916	18.27 ± 1.100	37.03 ± 0.638	10.32 ± 1.943	20.11 ± 0.146	no data ± no data	16.94 ± 2.109	no data ± no data
CLEC2D	5.78 ± 1.024	17.08 ± 1.302	20.38 ± 0.432	no data ± no data	no data ± no data	no data ± no data	no data ± no data	no data ± no data	no data ± no data	no data ± no data	no data ± no data	no data ± no data	no data ± no data
CLEC4A	76.02 ± 0.784	17.35 ± 0.384	35.24 ± 0.338	no data ± no data	no data ± no data	17.42 ± 0.411	58.08 ± 0.331	52.14 ± 0.169	14.89 ± 0.089	24.87 ± 0.154	no data ± no data	1.52 ± 0.313	no data ± no data
CLEC4F	no data ± no data	no data ± no data	42.53 ± 0.206	no data ± no data	no data ± no data	39.00 ± 0.685	36.82 ± 1.494	24.73 ± 0.647	3.30 ± 0.103	12.22 ± 0.631	23.27 ± 0.426	6.86 ± 1.540	51.77 ± 0.462
CLEC4G	no data ± no data	no data ± no data	4.49 ± 0.412	no data ± no data	no data ± no data	42.59 ± 0.130	17.83 ± 1.539	40.19 ± 0.548	no data ± no data	no data ± no data	no data ± no data	no data ± no data	no data ± no data
CLEC4M	77.47 ± 0.194	41.62 ± 0.041	37.49 ± 0.161	10.84 ± 1.889	no data ± no data	16.38 ± 0.694	19.45 ± 1.400	37.30 ± 0.469	no data ± no data	no data ± no data	no data ± no data	no data ± no data	no data ± no data
CLEC7A	83.45 ± 0.433	27.46 ± 0.500	45.98 ± 0.137	no data ± no data	no data ± no data	30.74 ± 1.007	75.63 ± 0.288	62.06 ± 0.128	41.92 ± 0.756	9.80 ± 1.991	no data ± no data	30.17 ± 0.778	no data ± no data
CLEC9A	no data ± no data	no data ± no data	no data ± no data	no data ± no data	no data ± no data	no data ± no data	no data ± no data	no data ± no data	no data ± no data	no data ± no data	no data ± no data	no data ± no data	no data ± no data
CLMN	57.94 ± 0.493	80.79 ± 0.011	81.92 ± 0.079	no data ± no data	no data ± no data	12.69 ± 0.571	26.91 ± 1.238	57.43 ± 0.330	41.08 ± 0.597	37.36 ± 0.913	no data ± no data	39.66 ± 0.078	no data ± no data
CLMP	16.50 ± 0.875	27.76 ± 4.480	58.41 ± 0.081	no data ± no data	no data ± no data	24.50 ± 0.626	49.17 ± 0.211	57.35 ± 0.645	37.12 ± 0.819	28.89 ± 0.056	59.42 ± 0.053	47.85 ± 0.379	35.38 ± 1.411
CLN6	66.57 ± 0.164	52.10 ± 0.039	67.06 ± 0.102	no data ± no data	no data ± no data	95.02 ± 0.031	84.66 ± 0.087	78.92 ± 0.369	55.40 ± 0.299	52.42 ± 0.231	61.75 ± 0.099	69.63 ± 0.029	73.16 ± 0.091
CLPTM1	29.40 ± 0.173	62.32 ± 0.025	83.04 ± 0.069	49.77 ± 0.071	88.5 ±	94.45 ± 0.016	79.75 ± 0.083	86.77 ± 0.192	81.82 ± 0.086	89.26 ± 0.004	87.61 ± 0.044	89.56 ± 0.026	93.40 ± 0.013
CLPTM1L	14.84 ± 0.385	98.94 ± 0.018	96.01 ± 0.016	no data ± no data	12.5 ±	97.34 ± 0.006	95.74 ± 0.012	98.21 ± 0.015	93.97 ± 0.015	97.27 ± 0.013	97.98 ± 0.007	98.81 ± 0.007	96.22 ± 0.014
CLRN1	no data ± no data	no data ± no data	33.10 ± 0.230	no data ± no data	no data ± no data	3.73 ± 0.268	46.64 ± 1.006	21.05 ± 0.620	no data ± no data	no data ± no data	no data ± no data	no data ± no data	no data ± no data
CLRN3	80.17 ± 0.386	15.71 ± 0.032	44.16 ± 0.317	no data ± no data	no data ± no data	11.94 ± 0.849	50.49 ± 0.574	46.97 ± 0.482	51.94 ± 0.196	6.99 ± 0.315	48.84 ± 0.044	48.33 ± 0.066	44.10 ± 0.687
CLSTN1	96.39 ± 0.150	85.06 ± 0.024	92.49 ± 0.022	96.11 ± 0.007	300.5 ±	88.26 ± 0.038	89.06 ± 0.067	92.39 ± 0.071	83.93 ± 0.066	91.15 ± 0.015	88.44 ± 0.030	93.54 ± 0.034	76.64 ± 0.212
CLSTN2	24.43 ± 0.373	48.74 ± 1.284	28.05 ± 0.298	7.91 ± 2.557	no data ± no data	59.81 ± 0.139	67.78 ± 0.138	63.54 ± 0.143	16.00 ± 1.194	53.12 ± 0.066	28.74 ± 0.172	45.65 ± 0.483	12.50 ± 1.580
CLSTN3	63.56 ± 0.173	58.75 ± 0.420	60.33 ± 0.095	97.06 ± 0.034	no data ± no data	66.93 ± 0.022	49.52 ± 0.472	62.60 ± 0.244	30.86 ± 1.667	55.25 ± 0.220	32.31 ± 0.071	11.50 ± 2.417	45.65 ± 0.370
CMKLR1	68.73 ± 0.194	21.11 ± 1.162	41.21 ± 0.158	15.12 ± 0.859	no data ± no data	39.46 ± 0.602	32.48 ± 1.083	34.66 ± 0.620	14.22 ± 1.041	22.03 ± 1.156	10.17 ± 0.655	16.42 ± 1.021	33.19 ± 0.168
CMTM1	23.00 ± 0.555	26.61 ± 0.088	47.41 ± 0.129	no data ± no data	6 ±	no data ± no data	no data ± no data	no data ± no data	no data ± no data	no data ± no data	no data ± no data	no data ± no data	no data ± no data
CMTM2	52.21 ± 0.363	51.90 ± 0.419	36.93 ± 0.316	no data ± no data	no data ± no data	10.31 ± 1.605	12.36 ± 1.194	9.42 ± 0.607	no data ± no data	no data ± no data	no data ± no data	no data ± no data	no data ± no data
CMTM3	48.16 ± 0.417	64.33 ± 0.204	75.67 ± 0.046	no data ± no data	20.5 ±	91.20 ± 0.008	95.00 ± 0.009	94.84 ± 0.029	26.46 ± 0.367	8.76 ± 0.212	45.52 ± 0.204	37.59 ± 0.041	45.82 ± 0.402
CMTM4	76.00 ± 0.661	97.33 ± 0.042	96.25 ± 0.018	no data ± no data	no data ± no data	no data ± no data	no data ± no data	no data ± no data	74.94 ± 0.069	92.62 ± 0.011	81.68 ± 0.128	92.89 ± 0.043	79.58 ± 0.249
CMTM5	65.84 ± 0.159	80.41 ± 0.187	55.64 ± 0.169	no data ± no data	no data ± no data	63.72 ± 0.014	76.49 ± 0.071	82.70 ± 0.088	1.66 ± 2.248	8.65 ± 4.218	no data ± no data	12.42 ± 0.169	no data ± no data
CMTM6	97.88 ± 0.224	96.57 ± 0.005	98.26 ± 0.010	no data ± no data	93.5 ±	77.39 ± 0.163	87.02 ± 0.037	79.94 ± 0.122	95.79 ± 0.004	83.11 ± 0.052	92.44 ± 0.014	93.58 ± 0.014	74.34 ± 0.360
CMTM7	94.88 ± 0.238	97.08 ± 0.047	88.78 ± 0.045	no data ± no data	9.5 ±	13.36 ± 2.179	33.98 ± 0.567	72.91 ± 0.193	89.90 ± 0.045	96.45 ± 0.006	75.34 ± 0.088	92.76 ± 0.013	84.31 ± 0.119
CMTM8	95.44 ± 0.150	59.61 ± 1.431	45.25 ± 0.206	no data ± no data	38 ±	65.25 ± 0.124	60.91 ± 0.722	88.63 ± 0.082	78.70 ± 0.063	73.29 ± 0.209	45.27 ± 0.116	39.13 ± 0.288	69.64 ± 0.203
CNGA1	84.51 ± 0.299	33.87 ± 0.957	56.18 ± 0.133	50.87 ± 0.222	no data ± no data	3.12 ± 0.561	28.96 ± 2.989	6.70 ± 0.606	3.85 ± 0.939	61.86 ± 0.063	19.57 ± 0.269	10.57 ± 0.898	25.77 ± 0.226
CNGA3	0.70 ± 0.551	23.10 ± 5.019	34.27 ± 0.296	42.05 ± 0.345	no data ± no data	no data ± no data	no data ± no data	no data ± no data	9.09 ± 1.975	15.13 ± 0.266	14.62 ± 1.109	8.18 ± 1.864	43.35 ± 0.650
CNGA4	no data ± no data	no data ± no data	33.33 ± 0.198	no data ± no data	no data ± no data	20.72 ± 0.896	32.75 ± 3.259	28.47 ± 0.535	17.83 ± 4.220	27.80 ± 0.108	24.66 ± 0.373	35.60 ± 0.299	69.39 ± 0.162
CNGB3	51.58 ± 0.255	20.04 ± 0.408	40.91 ± 0.234	no data ± no data	no data ± no data	40.32 ± 0.132	48.38 ± 0.390	39.61 ± 0.404	no data ± no data	no data ± no data	no data ± no data	no data ± no data	no data ± no data
CNIH	68.56 ± 0.193	92.42 ± 0.156	96.60 ± 0.011	95.87 ± 0.044	no data ± no data	97.07 ± 0.011	95.82 ± 0.043	95.51 ± 0.049	93.78 ± 0.027	95.05 ± 0.013	90.49 ± 0.013	95.85 ± 0.004	92.81 ± 0.044
CNIH2	78.38 ± 0.136	47.71 ± 1.632	63.99 ± 0.206	no data ± no data	no data ± no data	79.15 ± 0.129	49.32 ± 1.087	54.82 ± 0.315	81.00 ± 0.049	90.37 ± 0.025	74.27 ± 0.224	79.60 ± 0.028	44.82 ± 0.439
CNIH3	21.77 ± 0.502	49.83 ± 0.254	55.09 ± 0.128	37.82 ± 0.047	no data ± no data	18.42 ± 1.210	33.26 ± 0.961	17.35 ± 0.717	no data ± no data	no data ± no data	no data ± no data	no data ± no data	no data ± no data
CNIH4	87.25 ± 0.322	96.01 ± 0.046	97.17 ± 0.007	no data ± no data	25 ±	87.27 ± 0.051	77.04 ± 0.227	83.88 ± 0.174	76.28 ± 0.158	80.62 ± 0.081	69.85 ± 0.059	75.97 ± 0.181	33.21 ± 0.286
CNNM2	76.56 ± 0.187	69.24 ± 0.293	67.14 ± 0.042	48.41 ± 0.120	9.5 ±	68.73 ± 0.258	18.32 ± 1.271	34.25 ± 0.266	63.37 ± 0.332	54.44 ± 0.169	no data ± no data	75.84 ± 0.087	no data ± no data
CNNM4	80.93 ± 0.187	50.41 ± 0.140	60.48 ± 0.083	no data ± no data	22 ±	77.36 ± 0.042	66.45 ± 0.462	46.98 ± 0.161	82.76 ± 0.033	60.68 ± 0.188	60.70 ± 0.195	82.18 ± 0.064	14.31 ± 0.147
CNOT1	95.80 ± 0.028	93.73 ± 0.035	94.74 ± 0.022	83.02 ± 0.167	135 ±	93.03 ± 0.037	92.70 ± 0.020	91.63 ± 0.020	85.91 ± 0.002	87.80 ± 0.009	79.35 ± 0.047	86.45 ± 0.007	72.51 ± 0.180
CNR1	27.49 ± 0.713	16.42 ± 0.004	37.34 ± 0.157	42.18 ± 0.816	6 ±	70.86 ± 0.074	60.82 ± 0.249	38.19 ± 0.314	44.41 ± 0.276	39.52 ± 1.058	31.16 ± 0.447	38.97 ± 0.348	43.65 ± 0.354
CNR2	66.26 ± 0.472	75.43 ± 0.341	56.24 ± 0.146	38.36 ± 0.749	no data ± no data	21.95 ± 1.198	9.10 ± 0.331	13.78 ± 0.794	16.95 ± 1.554	10.08 ± 0.143	13.38 ± 0.941	13.41 ± 0.002	44.98 ± 0.566
CNST	53.24 ± 0.446	74.97 ± 0.475	74.70 ± 0.093	no data ± no data	5.5 ±	86.65 ± 0.021	90.59 ± 0.043	79.20 ± 0.092	no data ± no data	no data ± no data	no data ± no data	no data ± no data	no data ± no data
CNTNAP1	79.59 ± 0.174	85.23 ± 0.387	58.10 ± 0.077	no data ± no data	no data ± no data	42.99 ± 0.350	13.33 ± 1.064	24.47 ± 0.716	16.32 ± 0.797	19.95 ± 0.678	13.18 ± 0.194	11.67 ± 0.604	13.31 ± 0.162
CNTNAP2	23.93 ± 0.369	12.65 ± 0.442	33.40 ± 0.213	40.14 ± 0.135	no data ± no data	64.22 ± 0.292	94.54 ± 0.046	46.83 ± 0.216	no data ± no data	no data ± no data	no data ± no data	no data ± no data	no data ± no data
CNTNAP3	68.92 ± 0.536	27.60 ± 0.264	42.25 ± 0.167	no data ± no data	no data ± no data	no data ± no data	no data ± no data	no data ± no data	no data ± no data	no data ± no data	no data ± no data	no data ± no data	no data ± no data
CNTNAP4	37.86 ± 0.359	70.16 ± 0.675	48.11 ± 0.286	no data ± no data	no data ± no data	37.74 ± 0.128	52.49 ± 0.159	64.06 ± 0.237	no data ± no data	no data ± no data	no data ± no data	no data ± no data	no data ± no data
CNTNAP5	no data ± no data	no data ± no data	49.33 ± 0.206	no data ± no data	32 ±	no data ± no data	no data ± no data	no data ± no data	no data ± no data	no data ± no data	no data ± no data	no data ± no data	no data ± no data
COL17A1	15.76 ± 0.351	10.43 ± 0.540	2.84 ± 0.197	9.73 ± 0.283	no data ± no data	15.33 ± 1.068	16.17 ± 2.763	5.01 ± 0.731	5.59 ± 0.013	8.51 ± 0.290	no data ± no data	3.72 ± 2.725	no data ± no data
COL25A1	83.33 ± 0.132	72.74 ± 0.061	42.42 ± 0.258	no data ± no data	no data ± no data	37.54 ± 0.934	36.63 ± 0.739	61.55 ± 0.198	no data ± no data	no data ± no data	no data ± no data	no data ± no data	no data ± no data
COLEC12	57.11 ± 0.903	40.10 ± 0.765	46.42 ± 0.128	no data ± no data	9 ±	6.07 ± 3.793	16.13 ± 1.757	59.09 ± 0.672	63.10 ± 0.274	41.10 ± 0.121	39.71 ± 0.059	17.22 ± 0.947	50.60 ± 0.167
COQ2	72.23 ± 0.225	43.34 ± 0.548	72.25 ± 0.067	57.58 ± 0.452	16.5 ±	91.47 ± 0.014	93.66 ± 0.044	93.00 ± 0.040	69.32 ± 0.131	70.86 ± 0.064	no data ± no data	70.82 ± 0.064	no data ± no data
CORIN	20.22 ± 0.543	51.79 ± 0.492	16.56 ± 0.300	no data ± no data	no data ± no data	12.16 ± 0.978	43.97 ± 0.890	30.22 ± 1.139	no data ± no data	no data ± no data	no data ± no data	no data ± no data	no data ± no data
COX8C	3.76 ± 0.945	24.73 ± 0.223	5.42 ± 0.491	no data ± no data	18 ±	61.47 ± 0.368	61.24 ± 0.434	87.94 ± 0.107	no data ± no data	no data ± no data	no data ± no data	no data ± no data	no data ± no data
CPD	89.83 ± 0.329	86.60 ± 0.098	94.34 ± 0.039	91.93 ± 0.050	47 ±	77.89 ± 0.293	93.93 ± 0.020	90.32 ± 0.041	92.77 ± 0.031	97.72 ± 0.004	88.54 ± 0.024	96.98 ± 0.015	82.92 ± 0.084
CR1	77.37 ± 0.141	47.26 ± 0.652	42.31 ± 0.123	9.16 ± 2.038	no data ± no data	no data ± no data	no data ± no data	no data ± no data	no data ± no data	no data ± no data	no data ± no data	no data ± no data	no data ± no data
CR2	26.49 ± 0.466	21.97 ± 0.129	26.64 ± 0.621	9.32 ± 0.703	no data ± no data	27.57 ± 0.630	35.91 ± 0.649	29.72 ± 0.525	20.39 ± 1.151	13.56 ± 1.518	no data ± no data	13.04 ± 0.786	no data ± no data
CRB1	7.55 ± 0.425	25.54 ± 0.326	36.15 ± 0.206	no data ± no data	no data ± no data	55.90 ± 0.080	56.44 ± 0.389	59.45 ± 0.138	no data ± no data	no data ± no data	no data ± no data	no data ± no data	no data ± no data
CRB2	no data ± no data	no data ± no data	22.27 ± 0.382	no data ± no data	no data ± no data	no data ± no data	no data ± no data	no data ± no data	no data ± no data	no data ± no data	no data ± no data	no data ± no data	no data ± no data
CRB3	83.38 ± 0.118	80.35 ± 0.125	80.24 ± 0.043	no data ± no data	no data ± no data	81.59 ± 0.042	76.92 ± 0.117	82.64 ± 0.158	66.20 ± 0.172	76.81 ± 0.001	no data ± no data	84.17 ± 0.063	no data ± no data
CRELD1	58.00 ± 0.306	61.80 ± 0.551	74.16 ± 0.068	78.42 ± 0.034	63.5 ±	86.46 ± 0.019	68.99 ± 0.192	74.09 ± 0.146	63.43 ± 0.202	79.57 ± 0.123	60.72 ± 0.083	77.47 ± 0.057	70.62 ± 0.574
CRHR1	54.59 ± 0.367	37.46 ± 0.145	33.53 ± 0.199	41.98 ± 0.267	no data ± no data	67.94 ± 0.116	70.02 ± 0.330	74.54 ± 0.200	11.68 ± 0.897	82.32 ± 0.062	26.37 ± 0.388	4.56 ± 0.776	49.33 ± 0.154
CRHR2	23.07 ± 0.273	43.51 ± 0.179	35.44 ± 0.168	82.15 ± 0.020	no data ± no data	35.07 ± 0.558	30.43 ± 0.861	45.73 ± 0.441	38.42 ± 0.193	34.76 ± 0.509	38.10 ± 0.217	37.80 ± 0.932	63.39 ± 0.197
CRIM1	60.35 ± 0.752	83.49 ± 0.019	88.41 ± 0.038	82.91 ± 0.019	no data ± no data	4.11 ± 1.898	18.71 ± 0.709	48.17 ± 0.576	96.55 ± 0.008	65.32 ± 0.150	no data ± no data	79.69 ± 0.272	no data ± no data
CRLF2	64.11 ± 0.291	42.29 ± 2.041	13.99 ± 0.230	no data ± no data	no data ± no data	76.98 ± 0.146	77.06 ± 0.170	76.07 ± 0.075	65.19 ± 0.094	85.12 ± 0.051	66.34 ± 0.142	75.79 ± 0.033	67.12 ± 0.154
CRLS1	59.52 ± 0.242	95.08 ± 0.057	92.11 ± 0.015	no data ± no data	no data ± no data	82.51 ± 0.036	74.58 ± 0.615	79.91 ± 0.072	87.76 ± 0.021	70.14 ± 0.093	57.47 ± 0.306	70.12 ± 0.188	53.27 ± 0.225
CRTAM	36.94 ± 0.502	1.78 ± 3.336	9.94 ± 0.579	7.40 ± 5.200	no data ± no data	14.72 ± 1.363	22.26 ± 0.714	44.15 ± 0.421	no data ± no data	no data ± no data	no data ± no data	no data ± no data	no data ± no data
CSF1	95.61 ± 0.049	57.78 ± 0.381	70.92 ± 0.060	98.61 ± 0.004	no data ± no data	67.93 ± 0.171	53.48 ± 0.739	80.08 ± 0.180	79.45 ± 0.032	71.29 ± 0.097	69.23 ± 0.140	81.25 ± 0.025	80.85 ± 0.187
CSF1R	35.87 ± 0.507	52.25 ± 0.234	60.45 ± 0.060	37.15 ± 0.110	no data ± no data	49.50 ± 0.419	95.56 ± 0.009	97.29 ± 0.010	46.08 ± 0.156	44.32 ± 0.150	47.97 ± 0.145	49.07 ± 0.248	79.46 ± 0.207
CSF2RA	53.33 ± 0.263	40.85 ± 0.191	33.39 ± 0.164	15.83 ± 1.917	no data ± no data	63.86 ± 0.052	69.63 ± 0.218	44.35 ± 0.702	96.89 ± 0.021	95.92 ± 0.013	88.87 ± 0.055	93.24 ± 0.009	81.72 ± 0.093
CSF2RB	81.72 ± 0.246	42.19 ± 0.090	50.31 ± 0.090	28.73 ± 4.101	no data ± no data	37.74 ± 0.472	44.47 ± 0.924	58.99 ± 0.926	47.67 ± 0.289	43.96 ± 0.062	43.28 ± 0.145	46.00 ± 0.098	60.93 ± 0.124
CSF3R	40.21 ± 0.407	27.10 ± 1.916	47.11 ± 0.191	37.20 ± 0.601	no data ± no data	38.25 ± 0.838	67.12 ± 0.286	68.55 ± 0.352	no data ± no data	no data ± no data	no data ± no data	no data ± no data	no data ± no data
CSMD1	7.04 ± 0.983	6.19 ± 1.475	33.00 ± 0.233	no data ± no data	no data ± no data	28.76 ± 1.025	34.63 ± 1.197	42.13 ± 0.296	6.66 ± 0.231	11.86 ± 7.851	no data ± no data	6.64 ± 0.319	no data ± no data
CSMD2	76.01 ± 0.151	84.67 ± 0.224	57.19 ± 0.223	no data ± no data	no data ± no data	54.70 ± 0.174	49.46 ± 0.527	40.51 ± 0.469	no data ± no data	no data ± no data	no data ± no data	no data ± no data	no data ± no data
CSMD3	43.71 ± 0.613	68.59 ± 2.579	30.05 ± 0.358	no data ± no data	no data ± no data	40.64 ± 0.486	62.41 ± 0.068	63.81 ± 0.244	no data ± no data	no data ± no data	no data ± no data	no data ± no data	no data ± no data
CSPG4	54.53 ± 0.595	7.38 ± 1.688	25.35 ± 0.384	68.58 ± 0.646	no data ± no data	46.07 ± 0.540	43.03 ± 1.245	65.80 ± 0.107	39.24 ± 0.381	15.75 ± 0.857	35.11 ± 0.131	55.31 ± 0.073	42.45 ± 0.672
CSPG5	33.35 ± 0.349	12.83 ± 0.155	39.07 ± 0.115	57.50 ± 0.172	no data ± no data	58.75 ± 0.119	72.32 ± 0.124	73.69 ± 0.191	4.10 ± 1.013	27.32 ± 1.200	11.62 ± 0.846	12.42 ± 2.297	28.06 ± 0.566
CTAGE5	91.27 ± 0.619	45.48 ± 0.090	66.85 ± 0.114	87.98 ± 0.050	no data ± no data	88.19 ± 0.048	91.40 ± 0.026	91.83 ± 0.130	97.04 ± 0.023	76.33 ± 0.053	94.73 ± 0.038	94.61 ± 0.027	94.55 ± 0.028
CTLA4	51.00 ± 0.313	71.57 ± 0.378	33.12 ± 0.261	no data ± no data	no data ± no data	25.53 ± 1.526	32.45 ± 1.865	10.48 ± 0.641	34.23 ± 0.192	19.19 ± 2.425	10.92 ± 0.705	29.20 ± 0.411	22.27 ± 0.816
CTXN3	7.68 ± 0.391	72.34 ± 0.522	31.60 ± 0.382	no data ± no data	no data ± no data	no data ± no data	no data ± no data	no data ± no data	no data ± no data	no data ± no data	no data ± no data	no data ± no data	no data ± no data
CUZD1	56.78 ± 0.220	65.72 ± 1.269	66.29 ± 0.047	no data ± no data	no data ± no data	29.83 ± 0.217	96.44 ± 0.044	96.33 ± 0.329	62.08 ± 0.603	4.44 ± 0.572	10.68 ± 0.371	21.82 ± 1.845	99.82 ± 0.000
CWH43	41.75 ± 0.357	31.08 ± 0.711	17.51 ± 0.399	no data ± no data	no data ± no data	16.12 ± 1.058	24.38 ± 1.192	27.25 ± 0.519	9.23 ± 0.776	0.06 ± 1.407	no data ± no data	7.14 ± 6.078	no data ± no data
CX3CL1	70.55 ± 0.406	67.66 ± 0.063	75.73 ± 0.073	72.86 ± 0.065	no data ± no data	51.97 ± 0.069	45.92 ± 0.297	47.88 ± 0.337	31.05 ± 1.027	11.66 ± 0.171	26.11 ± 0.473	8.34 ± 0.818	25.72 ± 0.463
CX3CR1	58.18 ± 0.410	14.12 ± 2.679	30.41 ± 0.361	40.82 ± 0.401	no data ± no data	27.00 ± 0.857	58.73 ± 0.579	63.90 ± 0.131	24.82 ± 1.244	40.48 ± 0.117	34.45 ± 0.191	48.19 ± 0.349	55.04 ± 0.465
CXADR	96.63 ± 0.182	94.34 ± 0.084	96.75 ± 0.040	38.76 ± 1.587	no data ± no data	78.13 ± 0.019	76.65 ± 0.120	84.41 ± 0.145	96.91 ± 0.042	94.00 ± 0.041	75.22 ± 0.040	90.09 ± 0.161	35.91 ± 0.706
CXCL16	78.64 ± 0.237	91.00 ± 0.117	87.60 ± 0.047	no data ± no data	no data ± no data	57.20 ± 0.067	45.05 ± 0.418	76.86 ± 0.150	no data ± no data	no data ± no data	no data ± no data	no data ± no data	no data ± no data
CXCR1	57.92 ± 0.380	47.99 ± 1.969	23.52 ± 0.195	51.75 ± 0.188	no data ± no data	no data ± no data	no data ± no data	no data ± no data	9.17 ± 0.476	21.19 ± 2.954	29.86 ± 0.142	24.64 ± 0.046	37.97 ± 0.559
CXCR2	70.72 ± 0.743	2.26 ± 0.390	11.61 ± 0.451	70.80 ± 0.014	no data ± no data	16.55 ± 0.127	26.80 ± 0.878	18.37 ± 0.317	22.13 ± 0.457	18.31 ± 1.899	22.15 ± 0.769	19.26 ± 0.441	42.87 ± 0.211
CXCR3	51.46 ± 0.218	11.19 ± 0.381	27.06 ± 0.244	78.04 ± 0.228	no data ± no data	52.77 ± 0.159	62.00 ± 0.251	61.53 ± 0.171	28.04 ± 1.846	17.90 ± 0.110	35.97 ± 0.063	40.80 ± 0.046	67.49 ± 0.209
CXCR4	76.62 ± 0.142	59.81 ± 0.373	78.03 ± 0.085	33.41 ± 2.122	20.5 ±	24.92 ± 0.816	44.45 ± 0.414	28.62 ± 0.712	44.48 ± 0.175	40.66 ± 0.251	84.34 ± 0.079	54.06 ± 0.163	53.43 ± 0.746
CXCR5	22.67 ± 0.247	36.50 ± 3.186	16.64 ± 0.324	59.29 ± 0.076	no data ± no data	10.65 ± 0.770	36.36 ± 1.196	23.14 ± 0.675	12.91 ± 2.246	16.94 ± 0.627	33.45 ± 0.272	43.99 ± 1.006	77.39 ± 0.323
CXCR6	49.36 ± 0.413	38.87 ± 0.585	33.56 ± 0.186	37.12 ± 0.387	no data ± no data	27.86 ± 0.462	63.23 ± 0.362	34.89 ± 0.216	no data ± no data	no data ± no data	no data ± no data	no data ± no data	no data ± no data
CXCR7	57.46 ± 0.597	68.67 ± 0.272	78.38 ± 0.063	51.41 ± 0.268	26.5 ±	17.97 ± 2.902	73.90 ± 0.493	65.26 ± 0.193	66.09 ± 0.465	37.67 ± 0.015	50.13 ± 0.283	31.66 ± 0.251	54.20 ± 0.313
CXorf1	5.49 ± 0.421	1.70 ± 0.326	4.62 ± 0.354	17.46 ± 2.835	no data ± no data	no data ± no data	no data ± no data	no data ± no data	no data ± no data	no data ± no data	no data ± no data	no data ± no data	no data ± no data
CXorf59	no data ± no data	no data ± no data	44.83 ± 0.212	no data ± no data	no data ± no data	no data ± no data	no data ± no data	no data ± no data	no data ± no data	no data ± no data	no data ± no data	no data ± no data	no data ± no data
CYB561	95.11 ± 0.319	85.24 ± 0.159	89.56 ± 0.042	56.07 ± 0.671	no data ± no data	89.05 ± 0.038	97.08 ± 0.025	87.33 ± 0.160	87.30 ± 0.034	92.51 ± 0.030	80.61 ± 0.119	91.45 ± 0.053	94.04 ± 0.021
CYB561D1	82.03 ± 0.192	95.70 ± 0.038	86.69 ± 0.041	no data ± no data	no data ± no data	62.24 ± 0.258	50.70 ± 0.607	24.19 ± 0.887	no data ± no data	no data ± no data	no data ± no data	no data ± no data	no data ± no data
CYB561D2	64.70 ± 0.188	71.84 ± 0.022	77.23 ± 0.048	86.39 ± 0.001	37 ±	71.47 ± 0.188	59.06 ± 0.220	67.81 ± 0.155	48.28 ± 0.224	80.02 ± 0.015	64.83 ± 0.090	84.27 ± 0.185	51.21 ± 0.456
CYBASC3	85.80 ± 0.140	95.38 ± 0.086	85.91 ± 0.046	no data ± no data	33.5 ±	71.50 ± 0.095	66.34 ± 0.534	83.77 ± 0.111	61.54 ± 0.120	66.71 ± 0.024	68.45 ± 0.160	70.49 ± 0.010	79.35 ± 0.108
CYBRD1	77.92 ± 0.560	69.93 ± 0.631	84.26 ± 0.093	no data ± no data	37 ±	32.16 ± 0.681	47.35 ± 0.263	62.74 ± 0.159	33.29 ± 0.159	42.86 ± 0.082	45.52 ± 0.103	35.64 ± 1.077	35.67 ± 0.380
CYHR1	77.14 ± 0.210	95.34 ± 0.019	80.20 ± 0.061	83.85 ± 0.033	55 ±	80.32 ± 0.015	71.86 ± 0.123	80.20 ± 0.303	no data ± no data	no data ± no data	no data ± no data	no data ± no data	no data ± no data
CYP2U1	83.36 ± 0.071	70.57 ± 2.240	84.95 ± 0.048	no data ± no data	no data ± no data	38.99 ± 0.830	51.92 ± 1.265	41.84 ± 0.284	71.16 ± 0.102	48.63 ± 0.303	no data ± no data	55.57 ± 0.113	no data ± no data
CYP51A1	72.82 ± 0.270	59.59 ± 0.810	86.56 ± 0.058	86.06 ± 0.033	no data ± no data	87.82 ± 0.158	89.69 ± 0.029	77.00 ± 0.196	98.09 ± 0.003	98.89 ± 0.002	95.13 ± 0.015	98.60 ± 0.007	74.21 ± 0.111
CYSLTR1	46.30 ± 0.675	55.21 ± 0.626	43.15 ± 0.197	no data ± no data	no data ± no data	8.12 ± 1.349	31.41 ± 1.012	37.46 ± 0.288	2.21 ± 0.283	15.06 ± 0.639	24.02 ± 0.450	3.17 ± 0.174	56.42 ± 0.410
CYSLTR2	62.77 ± 0.364	42.51 ± 1.652	36.35 ± 0.172	no data ± no data	no data ± no data	27.44 ± 0.580	44.33 ± 0.168	45.89 ± 0.352	9.10 ± 2.399	2.18 ± 2.371	7.20 ± 0.608	7.98 ± 5.417	21.17 ± 0.653
CYYR1	53.82 ± 0.348	74.01 ± 0.728	86.47 ± 0.081	no data ± no data	no data ± no data	14.96 ± 1.274	11.15 ± 0.950	31.07 ± 0.322	27.34 ± 0.519	7.06 ± 0.546	33.10 ± 0.355	6.06 ± 0.316	41.07 ± 0.273
DAD1	no data ± no data	97.23 ± 0.012	97.67 ± 0.006	96.82 ± 0.002	519 ±	97.98 ± 0.005	98.88 ± 0.020	98.51 ± 0.025	93.01 ± 0.011	92.42 ± 0.011	98.11 ± 0.005	98.69 ± 0.001	98.58 ± 0.002
DAG1	96.54 ± 0.155	96.51 ± 0.035	95.36 ± 0.011	88.51 ± 0.053	107.5 ±	89.25 ± 0.025	94.78 ± 0.026	96.96 ± 0.011	81.97 ± 0.021	86.47 ± 0.015	69.11 ± 0.041	85.91 ± 0.038	86.26 ± 0.189
DAGLA	43.60 ± 0.229	57.50 ± 0.487	51.59 ± 0.145	72.66 ± 0.206	12.5 ±	77.77 ± 0.073	76.26 ± 0.149	78.79 ± 0.248	19.18 ± 1.805	14.03 ± 0.043	no data ± no data	45.09 ± 0.177	no data ± no data
DARC	63.75 ± 0.172	53.15 ± 1.045	16.35 ± 0.300	77.55 ± 0.117	no data ± no data	51.33 ± 0.081	64.92 ± 0.125	76.72 ± 0.158	no data ± no data	no data ± no data	no data ± no data	no data ± no data	no data ± no data
DCAKD	74.04 ± 0.260	85.63 ± 0.051	69.09 ± 0.101	no data ± no data	no data ± no data	76.66 ± 0.121	37.82 ± 0.239	57.20 ± 0.436	62.11 ± 0.091	76.10 ± 0.084	68.28 ± 0.058	45.39 ± 1.665	82.16 ± 0.204
DCBLD1	58.90 ± 0.413	79.03 ± 0.387	83.00 ± 0.068	no data ± no data	no data ± no data	64.22 ± 0.209	69.86 ± 0.205	78.85 ± 0.109	no data ± no data	no data ± no data	no data ± no data	no data ± no data	no data ± no data
DCBLD2	14.06 ± 0.642	76.29 ± 0.173	77.74 ± 0.051	51.44 ± 0.008	38.5 ±	61.06 ± 0.316	57.59 ± 0.394	71.09 ± 0.171	89.34 ± 0.009	87.06 ± 0.023	2.07 ± 0.360	80.19 ± 0.093	4.88 ± 0.728
DCC	25.21 ± 0.428	27.35 ± 1.945	24.54 ± 0.422	23.52 ± 2.877	no data ± no data	49.91 ± 0.141	26.10 ± 0.776	41.46 ± 0.591	13.94 ± 3.457	20.18 ± 2.067	25.60 ± 0.266	21.01 ± 1.230	32.85 ± 0.491
DCHS1	27.37 ± 0.607	62.06 ± 0.098	63.87 ± 0.104	22.19 ± 0.910	11 ±	38.21 ± 0.008	63.56 ± 1.176	46.74 ± 0.380	no data ± no data	no data ± no data	no data ± no data	no data ± no data	no data ± no data
DCHS2	44.50 ± 0.311	5.91 ± 0.451	16.05 ± 0.276	no data ± no data	no data ± no data	no data ± no data	no data ± no data	no data ± no data	no data ± no data	no data ± no data	no data ± no data	no data ± no data	no data ± no data
DCST2	58.78 ± 0.138	85.07 ± 0.028	59.17 ± 0.079	no data ± no data	no data ± no data	50.58 ± 0.477	47.27 ± 0.473	50.77 ± 0.490	no data ± no data	no data ± no data	no data ± no data	no data ± no data	no data ± no data
DCT	76.62 ± 0.123	48.70 ± 0.295	50.22 ± 0.146	15.50 ± 0.533	no data ± no data	25.71 ± 1.079	81.34 ± 0.058	54.41 ± 0.650	25.98 ± 0.455	32.72 ± 0.624	no data ± no data	32.55 ± 0.129	no data ± no data
DDR1	98.14 ± 0.040	95.84 ± 0.047	97.28 ± 0.010	95.41 ± 0.004	686 ±	85.10 ± 0.298	99.25 ± 0.006	94.98 ± 0.031	76.39 ± 0.034	79.10 ± 0.024	67.51 ± 0.033	81.68 ± 0.013	86.52 ± 0.119
DDR2	91.12 ± 0.094	67.40 ± 2.597	81.58 ± 0.041	0.80 ± 0.447	no data ± no data	63.46 ± 0.038	68.98 ± 0.337	82.02 ± 0.151	no data ± no data	no data ± no data	no data ± no data	no data ± no data	no data ± no data
DEGS1	85.04 ± 0.217	61.75 ± 0.481	89.59 ± 0.045	96.23 ± 0.003	no data ± no data	96.42 ± 0.037	99.32 ± 0.007	97.62 ± 0.015	92.29 ± 0.002	91.20 ± 0.005	94.22 ± 0.016	93.66 ± 0.029	94.66 ± 0.011
DEGS2	91.05 ± 0.096	55.46 ± 1.809	40.92 ± 0.184	no data ± no data	10 ±	78.41 ± 0.152	66.81 ± 0.694	55.59 ± 0.269	36.51 ± 0.023	25.25 ± 0.554	26.62 ± 0.372	23.73 ± 0.453	82.75 ± 0.235
DENND1B	no data ± no data	no data ± no data	27.52 ± 0.463	no data ± no data	no data ± no data	57.46 ± 0.113	38.00 ± 1.273	40.13 ± 0.222	no data ± no data	no data ± no data	no data ± no data	no data ± no data	no data ± no data
DGAT2	51.24 ± 0.123	72.53 ± 0.449	53.63 ± 0.193	no data ± no data	no data ± no data	72.01 ± 0.023	74.59 ± 0.148	81.11 ± 0.062	71.56 ± 0.026	67.00 ± 0.126	62.45 ± 0.102	57.17 ± 0.021	90.77 ± 0.076
DGCR2	90.55 ± 0.158	84.52 ± 0.286	87.60 ± 0.027	90.76 ± 0.094	no data ± no data	82.35 ± 0.140	78.44 ± 0.033	75.06 ± 0.126	87.04 ± 0.101	92.05 ± 0.029	89.29 ± 0.056	94.08 ± 0.021	87.90 ± 0.076
DIRC2	86.21 ± 0.099	95.46 ± 0.010	90.46 ± 0.022	no data ± no data	no data ± no data	86.16 ± 0.027	78.85 ± 0.128	72.45 ± 0.085	93.06 ± 0.074	90.94 ± 0.014	67.39 ± 0.090	76.98 ± 0.067	59.87 ± 0.130
DISP1	40.69 ± 0.659	66.89 ± 0.256	66.11 ± 0.107	no data ± no data	no data ± no data	61.77 ± 0.043	16.57 ± 0.817	44.79 ± 1.317	37.52 ± 0.098	7.30 ± 0.317	12.12 ± 1.174	38.08 ± 0.709	14.37 ± 0.273
DISP2	65.44 ± 0.302	81.81 ± 1.243	70.88 ± 0.126	no data ± no data	no data ± no data	93.50 ± 0.003	90.42 ± 0.121	75.82 ± 0.077	95.51 ± 0.005	93.20 ± 0.003	76.60 ± 0.081	89.87 ± 0.019	7.61 ± 0.367
DLK1	15.97 ± 0.586	74.93 ± 0.116	98.80 ± 0.017	96.82 ± 0.017	278 ±	66.46 ± 1.568	53.86 ± 0.209	86.49 ± 0.160	5.72 ± 1.761	7.95 ± 0.710	31.96 ± 0.216	23.70 ± 1.659	52.19 ± 0.153
DLK2	84.48 ± 0.229	37.92 ± 1.368	49.35 ± 0.138	no data ± no data	no data ± no data	47.29 ± 0.623	71.85 ± 0.247	67.30 ± 0.243	34.62 ± 1.233	3.92 ± 1.879	18.66 ± 0.141	19.57 ± 0.299	62.49 ± 0.625
DLL1	6.19 ± 0.444	78.09 ± 1.068	69.47 ± 0.071	no data ± no data	17.5 ±	73.21 ± 0.154	70.92 ± 0.186	77.76 ± 0.085	43.76 ± 0.019	16.52 ± 1.030	8.34 ± 0.320	6.09 ± 1.994	8.85 ± 0.248
DLL4	80.58 ± 0.131	61.86 ± 0.569	46.73 ± 0.166	no data ± no data	no data ± no data	50.12 ± 0.180	52.76 ± 0.302	64.34 ± 0.220	no data ± no data	no data ± no data	no data ± no data	no data ± no data	no data ± no data
DNAJB12	87.98 ± 0.145	79.00 ± 0.145	83.89 ± 0.027	83.52 ± 0.009	71.5 ±	69.84 ± 0.209	66.16 ± 0.164	81.04 ± 0.144	61.14 ± 0.173	57.08 ± 0.071	23.47 ± 0.290	53.84 ± 0.315	38.16 ± 0.483
DNAJC14	41.33 ± 0.318	87.65 ± 0.015	84.38 ± 0.028	no data ± no data	no data ± no data	77.09 ± 0.227	74.06 ± 0.097	72.65 ± 0.176	63.24 ± 0.108	71.86 ± 0.069	42.82 ± 0.202	70.24 ± 0.003	51.37 ± 0.123
DNAJC15	86.92 ± 0.592	89.69 ± 0.203	94.39 ± 0.017	no data ± no data	no data ± no data	91.09 ± 0.028	77.58 ± 0.113	88.49 ± 0.065	84.00 ± 0.023	85.66 ± 0.027	93.04 ± 0.043	91.94 ± 0.016	79.89 ± 0.128
DNAJC22	96.28 ± 0.026	78.98 ± 0.101	70.88 ± 0.044	35.92 ± 0.480	no data ± no data	77.34 ± 0.073	40.06 ± 0.731	71.00 ± 0.136	22.52 ± 1.382	94.70 ± 0.008	71.27 ± 0.068	76.71 ± 0.101	76.44 ± 0.204
DNAJC25	no data ± no data	no data ± no data	no data ± no data	no data ± no data	no data ± no data	no data ± no data	no data ± no data	no data ± no data	no data ± no data	no data ± no data	no data ± no data	no data ± no data	no data ± no data
DNAJC30	76.21 ± 0.180	94.95 ± 0.039	87.74 ± 0.043	no data ± no data	no data ± no data	78.32 ± 0.146	80.87 ± 0.073	86.01 ± 0.110	66.45 ± 0.042	72.49 ± 0.092	no data ± no data	74.35 ± 0.108	no data ± no data
DNAJC4	24.68 ± 0.289	90.77 ± 0.015	81.12 ± 0.053	76.20 ± 0.163	173.5 ±	73.70 ± 0.041	77.41 ± 0.070	77.86 ± 0.107	67.03 ± 0.012	66.50 ± 0.135	50.61 ± 0.239	68.19 ± 0.043	15.71 ± 0.908
DNAJC5	79.49 ± 0.180	93.66 ± 0.005	83.67 ± 0.044	no data ± no data	23.5 ±	90.46 ± 0.017	96.62 ± 0.013	95.75 ± 0.016	94.06 ± 0.016	93.47 ± 0.006	95.45 ± 0.013	93.84 ± 0.003	87.59 ± 0.087
DNER	28.77 ± 0.708	14.80 ± 0.789	71.77 ± 0.055	no data ± no data	no data ± no data	88.66 ± 0.078	96.43 ± 0.048	59.22 ± 0.192	no data ± no data	no data ± no data	no data ± no data	no data ± no data	no data ± no data
DOLK	68.87 ± 0.192	75.02 ± 0.342	73.02 ± 0.050	61.27 ± 0.284	no data ± no data	86.00 ± 0.049	84.87 ± 0.118	87.15 ± 0.046	75.98 ± 0.128	77.97 ± 0.029	83.94 ± 0.036	86.18 ± 0.112	62.33 ± 0.260
DPCR1	97.73 ± 0.452	29.35 ± 0.326	33.96 ± 0.329	no data ± no data	no data ± no data	no data ± no data	no data ± no data	no data ± no data	no data ± no data	no data ± no data	no data ± no data	no data ± no data	no data ± no data
DPP10	22.68 ± 0.378	52.36 ± 0.300	51.17 ± 0.325	no data ± no data	10 ±	70.10 ± 0.031	84.26 ± 0.201	25.26 ± 0.636	56.97 ± 0.562	72.41 ± 0.025	5.77 ± 0.345	16.12 ± 1.525	3.64 ± 0.381
DPP6	37.05 ± 0.298	65.29 ± 0.453	86.18 ± 0.043	50.75 ± 0.021	26 ±	74.03 ± 0.084	77.22 ± 0.162	66.66 ± 0.196	84.51 ± 0.032	89.42 ± 0.047	44.83 ± 0.125	53.26 ± 0.036	51.73 ± 0.149
DPP8	80.67 ± 0.344	81.85 ± 0.349	92.11 ± 0.052	no data ± no data	no data ± no data	81.48 ± 0.029	52.66 ± 0.346	70.15 ± 0.301	68.88 ± 0.025	57.80 ± 0.107	67.27 ± 0.060	66.99 ± 0.122	83.82 ± 0.052
DPY19L2	11.87 ± 0.759	52.19 ± 0.600	57.55 ± 0.114	no data ± no data	no data ± no data	1.12 ± 1.800	20.07 ± 0.908	15.43 ± 1.068	no data ± no data	no data ± no data	no data ± no data	no data ± no data	no data ± no data
DPY19L2	11.87 ± 0.759	52.19 ± 0.600	57.55 ± 0.114	no data ± no data	no data ± no data	1.12 ± 1.800	20.07 ± 0.908	15.43 ± 1.068	no data ± no data	no data ± no data	no data ± no data	no data ± no data	no data ± no data
DPY19L3	21.14 ± 0.689	87.10 ± 0.139	81.63 ± 0.081	no data ± no data	no data ± no data	62.05 ± 0.040	49.80 ± 0.528	59.65 ± 0.591	no data ± no data	no data ± no data	no data ± no data	no data ± no data	no data ± no data
DPY19L3	21.14 ± 0.689	87.10 ± 0.139	81.63 ± 0.081	no data ± no data	no data ± no data	62.05 ± 0.040	49.80 ± 0.528	59.65 ± 0.591	no data ± no data	no data ± no data	no data ± no data	no data ± no data	no data ± no data
DPY19L4	21.38 ± 0.913	74.01 ± 0.136	74.84 ± 0.093	52.07 ± 0.023	no data ± no data	no data ± no data	no data ± no data	no data ± no data	78.30 ± 0.087	75.24 ± 0.078	no data ± no data	82.18 ± 0.062	no data ± no data
Dram	no data ± no data	no data ± no data	no data ± no data	no data ± no data	no data ± no data	no data ± no data	no data ± no data	no data ± no data	no data ± no data	no data ± no data	no data ± no data	no data ± no data	no data ± no data
DRAM2	50.02 ± 0.484	95.60 ± 0.019	93.06 ± 0.052	no data ± no data	35.5 ±	80.87 ± 0.240	88.90 ± 0.046	93.24 ± 0.034	70.52 ± 0.206	80.96 ± 0.055	66.22 ± 0.154	74.11 ± 0.147	41.48 ± 0.316
DRD1	13.79 ± 0.540	6.99 ± 1.723	4.13 ± 0.486	21.87 ± 0.637	no data ± no data	29.99 ± 0.938	31.27 ± 0.294	31.18 ± 0.977	35.00 ± 0.009	13.56 ± 1.989	31.46 ± 0.136	38.54 ± 0.664	38.06 ± 0.139
DRD2	56.82 ± 0.189	62.76 ± 0.401	54.77 ± 0.093	74.14 ± 0.283	no data ± no data	33.60 ± 0.594	53.54 ± 0.303	40.09 ± 0.459	23.22 ± 1.691	30.74 ± 0.436	45.82 ± 0.171	10.74 ± 0.619	59.66 ± 0.294
DRD3	2.32 ± 0.561	0.95 ± 1.500	3.75 ± 0.497	68.83 ± 0.095	no data ± no data	26.65 ± 0.411	39.15 ± 0.635	53.06 ± 0.318	21.04 ± 0.278	36.05 ± 0.182	32.03 ± 0.283	17.05 ± 2.245	63.54 ± 0.227
DRD4	20.14 ± 0.322	3.42 ± 1.232	0.60 ± 0.226	65.21 ± 0.062	no data ± no data	37.69 ± 0.450	41.19 ± 1.040	38.98 ± 0.473	36.29 ± 0.528	31.79 ± 1.531	24.19 ± 0.248	30.87 ± 0.454	22.15 ± 1.233
DRD5	88.88 ± 0.073	70.80 ± 0.466	47.29 ± 0.229	18.06 ± 1.222	no data ± no data	no data ± no data	no data ± no data	no data ± no data	0.72 ± 1.564	17.97 ± 1.096	16.06 ± 0.507	2.10 ± 0.579	45.68 ± 0.510
DSC1	29.12 ± 0.452	18.89 ± 1.169	7.07 ± 0.496	5.83 ± 1.772	no data ± no data	22.17 ± 0.976	27.67 ± 0.562	26.13 ± 0.532	no data ± no data	no data ± no data	no data ± no data	no data ± no data	no data ± no data
DSC3	47.57 ± 0.574	24.11 ± 0.825	22.42 ± 0.290	22.42 ± 0.639	no data ± no data	31.07 ± 0.706	60.43 ± 0.526	54.26 ± 0.188	no data ± no data	no data ± no data	no data ± no data	no data ± no data	no data ± no data
DSCAM	55.32 ± 0.190	41.36 ± 0.033	37.67 ± 0.177	16.34 ± 1.240	no data ± no data	48.59 ± 0.467	62.02 ± 0.300	54.63 ± 0.402	52.88 ± 0.043	46.94 ± 0.406	34.37 ± 0.085	44.65 ± 0.277	19.40 ± 0.358
DSCAML1	62.63 ± 0.317	53.81 ± 0.339	70.89 ± 0.042	no data ± no data	no data ± no data	13.79 ± 1.701	2.13 ± 1.641	9.29 ± 1.093	29.76 ± 0.871	9.08 ± 0.010	25.73 ± 0.166	18.77 ± 0.710	48.21 ± 0.435
DSEL	60.88 ± 0.751	43.80 ± 0.729	46.80 ± 0.132	no data ± no data	11 ±	67.46 ± 0.086	88.98 ± 0.045	87.14 ± 0.046	70.11 ± 0.144	79.52 ± 0.001	no data ± no data	72.57 ± 0.102	no data ± no data
DUOX1	44.75 ± 0.476	7.99 ± 1.507	27.93 ± 0.242	no data ± no data	no data ± no data	41.60 ± 0.142	49.24 ± 0.667	46.28 ± 0.113	no data ± no data	no data ± no data	no data ± no data	no data ± no data	no data ± no data
DUOX2	95.36 ± 0.387	33.60 ± 2.408	80.78 ± 0.182	no data ± no data	590.5 ±	no data ± no data	no data ± no data	no data ± no data	25.50 ± 0.875	31.98 ± 0.615	45.11 ± 0.181	51.88 ± 0.447	56.30 ± 0.301
DUOXA1	no data ± no data	no data ± no data	24.33 ± 0.271	no data ± no data	no data ± no data	15.62 ± 0.636	18.36 ± 0.626	11.21 ± 0.177	49.38 ± 0.497	8.11 ± 0.336	no data ± no data	2.04 ± 1.075	no data ± no data
DUOXA2	95.91 ± 0.047	19.17 ± 0.310	76.87 ± 0.129	no data ± no data	100 ±	28.00 ± 1.130	39.12 ± 1.185	55.04 ± 0.330	no data ± no data	no data ± no data	no data ± no data	no data ± no data	no data ± no data
DYSF	85.11 ± 0.229	45.76 ± 0.102	59.86 ± 0.114	no data ± no data	no data ± no data	29.73 ± 1.021	26.69 ± 1.213	59.12 ± 0.261	10.29 ± 1.737	35.29 ± 0.131	no data ± no data	23.96 ± 0.003	no data ± no data
EBP	37.49 ± 0.317	85.35 ± 0.107	85.18 ± 0.044	75.37 ± 0.114	no data ± no data	91.82 ± 0.018	84.94 ± 0.014	88.38 ± 0.059	53.73 ± 0.034	85.02 ± 0.054	57.85 ± 0.111	64.92 ± 0.007	77.99 ± 0.102
ECE1	91.73 ± 0.062	68.96 ± 0.241	76.62 ± 0.061	49.39 ± 0.454	336.5 ±	93.56 ± 0.071	88.95 ± 0.312	79.87 ± 0.314	91.24 ± 0.035	84.31 ± 0.114	81.08 ± 0.037	90.13 ± 0.085	92.59 ± 0.027
ECE2	64.59 ± 0.374	96.11 ± 0.013	69.88 ± 0.084	93.85 ± 0.013	no data ± no data	73.97 ± 0.066	63.60 ± 0.852	32.14 ± 0.831	no data ± no data	no data ± no data	no data ± no data	no data ± no data	no data ± no data
ECEL1	31.66 ± 0.205	13.74 ± 0.183	44.02 ± 0.255	no data ± no data	30 ±	49.15 ± 0.486	26.99 ± 1.085	46.08 ± 0.453	29.89 ± 0.925	31.33 ± 0.147	23.10 ± 0.250	46.33 ± 0.751	23.31 ± 0.675
EDA	69.98 ± 0.163	60.86 ± 0.188	54.91 ± 0.086	76.33 ± 0.086	no data ± no data	34.37 ± 0.639	56.24 ± 0.192	48.17 ± 0.298	no data ± no data	no data ± no data	no data ± no data	no data ± no data	no data ± no data
EDA2R	53.64 ± 0.345	25.25 ± 1.806	34.95 ± 0.156	no data ± no data	no data ± no data	52.94 ± 0.129	57.00 ± 0.468	44.50 ± 0.335	no data ± no data	no data ± no data	no data ± no data	no data ± no data	no data ± no data
EDAR	85.63 ± 0.114	52.08 ± 0.515	56.01 ± 0.082	no data ± no data	no data ± no data	19.36 ± 1.273	15.01 ± 0.160	12.72 ± 0.488	no data ± no data	no data ± no data	no data ± no data	no data ± no data	no data ± no data
EDNRA	32.27 ± 0.614	26.77 ± 0.017	79.98 ± 0.079	55.68 ± 0.033	no data ± no data	2.55 ± 1.510	19.97 ± 1.514	51.00 ± 0.862	43.62 ± 0.102	45.77 ± 0.002	50.79 ± 0.105	37.83 ± 0.309	72.23 ± 0.124
EDNRB	46.27 ± 0.429	59.01 ± 0.585	83.27 ± 0.148	32.04 ± 1.015	no data ± no data	2.88 ± 1.009	93.28 ± 0.100	89.12 ± 0.084	41.04 ± 0.321	31.26 ± 0.400	83.81 ± 0.040	51.90 ± 0.207	60.79 ± 0.089
EFNB1	83.92 ± 0.167	18.55 ± 0.321	43.67 ± 0.146	66.72 ± 0.136	17 ±	65.69 ± 0.093	75.16 ± 0.156	80.72 ± 0.093	54.99 ± 0.294	63.08 ± 0.001	41.26 ± 0.136	47.93 ± 0.296	34.24 ± 0.911
EFNB2	94.30 ± 0.253	47.55 ± 0.298	81.29 ± 0.049	44.60 ± 0.922	38.5 ±	38.97 ± 0.433	50.51 ± 0.395	56.27 ± 0.620	no data ± no data	no data ± no data	no data ± no data	no data ± no data	no data ± no data
EFNB3	92.64 ± 0.133	42.64 ± 0.377	46.80 ± 0.169	80.42 ± 0.156	54 ±	39.62 ± 0.547	79.74 ± 0.090	67.87 ± 0.110	67.90 ± 0.155	48.34 ± 0.001	no data ± no data	20.99 ± 1.866	no data ± no data
EGF	23.18 ± 0.686	90.66 ± 0.071	65.57 ± 0.260	70.23 ± 0.049	no data ± no data	51.18 ± 0.162	90.64 ± 0.055	89.00 ± 0.201	74.68 ± 0.143	43.77 ± 0.098	39.34 ± 0.206	60.49 ± 0.006	93.16 ± 0.025
EGFR	74.60 ± 0.650	87.38 ± 0.017	81.22 ± 0.053	28.98 ± 0.167	5 ±	74.75 ± 0.052	79.45 ± 0.077	87.14 ± 0.120	75.60 ± 0.096	79.63 ± 0.098	78.75 ± 0.042	71.65 ± 0.083	73.05 ± 0.170
EI24	87.53 ± 0.097	93.74 ± 0.108	91.82 ± 0.018	99.31 ± 0.007	264 ±	92.85 ± 0.013	95.22 ± 0.034	94.70 ± 0.034	85.32 ± 0.026	94.18 ± 0.003	91.04 ± 0.013	92.37 ± 0.085	81.73 ± 0.114
ELFN2	no data ± no data	no data ± no data	74.49 ± 0.194	no data ± no data	no data ± no data	41.24 ± 1.494	28.46 ± 1.478	22.01 ± 0.791	45.14 ± 0.050	47.91 ± 0.589	52.81 ± 0.197	54.27 ± 0.137	72.97 ± 0.272
ELN	79.46 ± 0.170	41.82 ± 0.240	44.11 ± 0.178	60.71 ± 0.058	no data ± no data	49.32 ± 0.933	72.50 ± 0.176	87.17 ± 0.131	44.43 ± 0.254	39.90 ± 0.593	49.65 ± 0.096	31.79 ± 1.128	76.68 ± 0.197
ELOVL5	85.39 ± 0.317	64.59 ± 0.386	95.88 ± 0.019	95.33 ± 0.010	no data ± no data	97.85 ± 0.015	99.70 ± 0.003	97.10 ± 0.027	98.51 ± 0.020	91.15 ± 0.010	93.15 ± 0.013	92.30 ± 0.006	85.79 ± 0.113
ELOVL6	65.00 ± 0.375	25.87 ± 0.275	63.27 ± 0.093	19.94 ± 2.428	32.5 ±	72.06 ± 0.273	89.14 ± 0.072	83.95 ± 0.088	81.99 ± 0.074	69.62 ± 0.001	66.02 ± 0.084	71.50 ± 0.108	35.76 ± 0.288
ELOVL7	29.39 ± 0.461	88.24 ± 0.156	85.95 ± 0.081	no data ± no data	no data ± no data	60.09 ± 0.338	61.78 ± 0.281	72.57 ± 0.142	no data ± no data	no data ± no data	no data ± no data	no data ± no data	no data ± no data
EMB	71.54 ± 0.185	64.03 ± 0.158	87.44 ± 0.094	no data ± no data	no data ± no data	97.51 ± 0.007	99.24 ± 0.004	84.77 ± 0.127	95.53 ± 0.015	97.98 ± 0.001	97.56 ± 0.002	98.72 ± 0.000	69.22 ± 0.459
EMCN	9.01 ± 0.580	68.27 ± 1.509	71.43 ± 0.192	no data ± no data	no data ± no data	22.78 ± 0.708	76.32 ± 0.172	67.58 ± 1.139	54.86 ± 0.381	22.26 ± 0.867	74.19 ± 0.126	24.41 ± 0.665	73.37 ± 0.141
EML2	81.44 ± 0.164	75.99 ± 0.161	75.76 ± 0.071	73.55 ± 0.124	52 ±	86.52 ± 0.006	48.95 ± 0.523	64.79 ± 0.135	48.72 ± 0.267	22.38 ± 0.415	26.12 ± 0.574	48.41 ± 0.212	3.48 ± 0.678
EMP1	73.96 ± 0.537	42.26 ± 1.770	86.56 ± 0.064	40.79 ± 1.765	17.5 ±	31.22 ± 3.334	60.88 ± 0.804	90.45 ± 0.120	82.74 ± 0.290	29.07 ± 0.031	77.28 ± 0.134	43.83 ± 0.504	61.87 ± 0.418
EMP2	60.78 ± 0.425	70.12 ± 1.270	80.97 ± 0.055	89.54 ± 0.026	5 ±	43.34 ± 0.497	71.27 ± 0.106	74.61 ± 0.445	20.21 ± 0.039	19.83 ± 0.182	56.43 ± 0.082	29.34 ± 1.270	53.88 ± 0.216
EMP3	52.56 ± 0.332	41.91 ± 0.011	77.43 ± 0.085	36.17 ± 0.710	44 ±	32.22 ± 0.465	60.44 ± 0.148	71.07 ± 0.280	43.12 ± 0.008	44.54 ± 0.039	76.61 ± 0.110	38.73 ± 1.709	78.97 ± 0.220
EMR1	70.83 ± 0.323	37.53 ± 0.848	37.59 ± 0.307	19.98 ± 0.332	no data ± no data	48.37 ± 0.168	76.69 ± 0.109	84.97 ± 0.048	21.51 ± 0.267	0.29 ± 5.733	no data ± no data	6.91 ± 7.397	no data ± no data
EMR2	17.18 ± 0.582	12.70 ± 6.361	35.98 ± 0.269	21.29 ± 0.915	32.5 ±	no data ± no data	no data ± no data	no data ± no data	no data ± no data	no data ± no data	no data ± no data	no data ± no data	no data ± no data
EMR3	48.14 ± 0.706	3.94 ± 2.562	12.24 ± 0.329	no data ± no data	no data ± no data	32.82 ± 0.729	33.85 ± 1.938	59.46 ± 0.206	no data ± no data	no data ± no data	no data ± no data	no data ± no data	no data ± no data
ENG	52.93 ± 0.255	47.58 ± 1.835	74.23 ± 0.113	47.49 ± 1.258	54.5 ±	51.88 ± 0.127	46.09 ± 0.970	81.35 ± 0.220	24.87 ± 1.114	10.21 ± 0.650	48.09 ± 0.324	29.69 ± 1.896	66.51 ± 0.097
ENPP4	42.90 ± 0.585	70.36 ± 0.183	90.55 ± 0.056	78.32 ± 0.017	no data ± no data	88.53 ± 0.027	93.27 ± 0.005	87.20 ± 0.103	no data ± no data	no data ± no data	no data ± no data	no data ± no data	no data ± no data
ENPP5	6.00 ± 0.969	80.78 ± 0.224	90.94 ± 0.079	no data ± no data	38 ±	88.52 ± 0.141	80.16 ± 0.316	55.08 ± 0.424	96.31 ± 0.006	96.51 ± 0.013	95.53 ± 0.006	94.50 ± 0.004	53.33 ± 0.483
ENTPD1	57.91 ± 0.323	28.60 ± 0.784	42.78 ± 0.074	51.90 ± 0.733	no data ± no data	37.01 ± 0.504	47.00 ± 0.824	80.12 ± 0.219	8.96 ± 1.326	6.79 ± 0.442	43.44 ± 0.247	0.97 ± 1.083	68.63 ± 0.437
ENTPD2	74.16 ± 0.221	35.19 ± 0.016	34.13 ± 0.245	65.19 ± 0.537	20.5 ±	46.61 ± 0.627	81.02 ± 0.140	81.93 ± 0.191	22.54 ± 0.020	33.94 ± 0.103	58.65 ± 0.160	65.53 ± 0.032	67.62 ± 0.181
ENTPD3	63.11 ± 0.440	91.57 ± 0.085	93.91 ± 0.031	87.82 ± 0.044	no data ± no data	92.14 ± 0.011	85.39 ± 0.116	54.96 ± 0.253	89.98 ± 0.003	95.97 ± 0.010	no data ± no data	97.93 ± 0.006	no data ± no data
ENTPD7	48.54 ± 0.350	47.20 ± 0.348	57.33 ± 0.089	no data ± no data	no data ± no data	62.46 ± 0.095	85.87 ± 0.033	82.46 ± 0.113	no data ± no data	no data ± no data	no data ± no data	no data ± no data	no data ± no data
ENTPD8	no data ± no data	no data ± no data	no data ± no data	no data ± no data	no data ± no data	34.12 ± 1.141	35.56 ± 1.005	31.24 ± 0.891	no data ± no data	no data ± no data	no data ± no data	no data ± no data	no data ± no data
EPCAM	98.69 ± 0.019	97.96 ± 0.014	99.00 ± 0.003	85.81 ± 0.017	10 ±	72.93 ± 0.122	88.52 ± 0.146	90.58 ± 0.246	99.37 ± 0.007	98.15 ± 0.003	98.78 ± 0.002	98.79 ± 0.001	96.78 ± 0.011
EPGN	no data ± no data	no data ± no data	no data ± no data	no data ± no data	no data ± no data	28.02 ± 0.880	18.83 ± 0.771	30.12 ± 0.605	no data ± no data	no data ± no data	no data ± no data	no data ± no data	no data ± no data
EPHA1	33.23 ± 0.219	67.26 ± 0.509	60.78 ± 0.074	13.77 ± 0.136	no data ± no data	40.41 ± 0.390	34.82 ± 0.675	41.86 ± 0.540	11.15 ± 1.156	1.47 ± 2.219	no data ± no data	2.03 ± 1.902	no data ± no data
EPHA10	65.20 ± 0.249	58.65 ± 1.121	53.12 ± 0.183	no data ± no data	no data ± no data	12.66 ± 0.084	22.36 ± 0.498	16.86 ± 0.223	no data ± no data	no data ± no data	no data ± no data	no data ± no data	no data ± no data
EPHA2	83.88 ± 0.236	67.31 ± 0.100	68.78 ± 0.087	47.45 ± 0.044	75 ±	36.11 ± 1.121	18.26 ± 0.946	32.10 ± 0.427	no data ± no data	no data ± no data	no data ± no data	no data ± no data	no data ± no data
EPHA3	5.61 ± 0.856	31.99 ± 1.983	49.03 ± 0.265	8.52 ± 2.011	no data ± no data	10.70 ± 0.908	47.95 ± 0.716	71.84 ± 0.523	21.68 ± 1.341	27.89 ± 0.539	14.36 ± 0.717	25.23 ± 0.861	47.80 ± 0.443
EPHA4	26.90 ± 0.921	39.76 ± 0.304	42.85 ± 0.169	14.95 ± 0.411	no data ± no data	29.99 ± 0.610	62.86 ± 0.205	65.82 ± 0.213	37.44 ± 0.100	18.49 ± 1.418	32.07 ± 0.348	40.88 ± 0.982	15.06 ± 0.812
EPHA5	82.43 ± 0.128	32.57 ± 1.187	35.58 ± 0.150	16.59 ± 0.671	no data ± no data	98.54 ± 0.016	96.31 ± 0.053	94.32 ± 0.124	50.46 ± 0.141	11.41 ± 1.844	4.48 ± 0.687	17.99 ± 1.836	1.17 ± 0.727
EPHA7	29.49 ± 0.631	57.92 ± 2.719	27.22 ± 0.401	0.59 ± 6.013	no data ± no data	61.42 ± 0.106	75.52 ± 0.074	72.32 ± 0.223	30.30 ± 0.324	34.22 ± 0.256	23.13 ± 0.405	23.18 ± 1.661	53.08 ± 0.112
EPHA8	91.86 ± 0.080	90.91 ± 0.217	61.06 ± 0.218	no data ± no data	no data ± no data	51.77 ± 0.124	32.54 ± 0.837	36.83 ± 0.454	16.11 ± 0.030	36.11 ± 0.145	10.80 ± 0.522	37.41 ± 0.624	7.53 ± 0.617
EPHB1	69.93 ± 0.163	67.67 ± 0.504	51.87 ± 0.110	15.63 ± 0.470	no data ± no data	31.54 ± 0.817	64.82 ± 0.378	69.72 ± 0.250	32.63 ± 0.366	27.80 ± 0.417	no data ± no data	14.00 ± 0.602	no data ± no data
EPHB2	82.83 ± 0.250	54.29 ± 0.571	63.77 ± 0.078	57.58 ± 0.212	10 ±	50.08 ± 0.017	37.72 ± 0.813	69.37 ± 0.174	63.98 ± 0.142	54.46 ± 0.088	no data ± no data	48.02 ± 0.010	no data ± no data
EPHB3	93.37 ± 0.113	53.71 ± 0.072	49.40 ± 0.163	29.90 ± 0.554	5 ±	23.86 ± 0.810	27.19 ± 0.086	67.92 ± 0.350	49.61 ± 0.610	37.83 ± 0.779	no data ± no data	20.86 ± 0.318	no data ± no data
EPHB4	95.64 ± 0.117	73.27 ± 0.229	72.69 ± 0.063	62.48 ± 0.085	no data ± no data	18.43 ± 0.591	26.47 ± 0.858	54.93 ± 0.498	no data ± no data	no data ± no data	no data ± no data	no data ± no data	no data ± no data
EPHB6	66.15 ± 0.269	80.01 ± 0.621	61.19 ± 0.083	28.65 ± 2.791	44.5 ±	18.61 ± 1.734	41.11 ± 1.250	23.13 ± 0.448	43.51 ± 1.246	50.98 ± 0.001	no data ± no data	46.18 ± 0.493	no data ± no data
EPOR	93.34 ± 0.072	96.03 ± 0.004	90.15 ± 0.054	93.82 ± 0.002	40 ±	53.88 ± 0.107	65.58 ± 0.080	70.14 ± 0.358	42.67 ± 0.539	44.46 ± 0.129	45.13 ± 0.316	43.00 ± 0.101	47.90 ± 0.205
EPSTI1	75.15 ± 0.213	84.15 ± 0.175	85.64 ± 0.073	no data ± no data	no data ± no data	35.05 ± 0.269	47.52 ± 0.579	61.42 ± 0.130	21.75 ± 0.013	4.69 ± 4.493	no data ± no data	18.53 ± 0.685	no data ± no data
EPT1	83.60 ± 0.134	90.77 ± 0.109	84.36 ± 0.070	no data ± no data	no data ± no data	81.53 ± 0.018	83.87 ± 0.102	72.57 ± 0.080	75.48 ± 0.087	77.25 ± 0.052	no data ± no data	70.94 ± 0.102	no data ± no data
ERBB2	77.26 ± 0.292	90.38 ± 0.342	78.39 ± 0.055	18.74 ± 0.746	111.5 ±	18.73 ± 0.285	46.64 ± 1.003	32.63 ± 0.707	4.62 ± 0.954	16.88 ± 0.965	9.50 ± 0.717	18.63 ± 3.190	5.41 ± 0.559
ERBB3	98.93 ± 0.088	98.32 ± 0.010	93.29 ± 0.043	70.42 ± 0.044	92 ±	45.52 ± 0.321	74.36 ± 0.109	82.97 ± 0.090	59.97 ± 0.124	18.27 ± 0.256	34.37 ± 0.117	34.90 ± 0.256	67.03 ± 0.083
ERBB4	61.56 ± 0.464	61.55 ± 0.521	56.97 ± 0.268	22.38 ± 0.261	no data ± no data	16.65 ± 0.578	21.70 ± 1.482	51.93 ± 0.367	1.96 ± 1.574	9.71 ± 4.510	4.33 ± 0.884	5.80 ± 0.720	8.71 ± 0.352
EREG	30.80 ± 0.969	2.18 ± 2.765	23.29 ± 0.383	3.79 ± 2.309	no data ± no data	21.95 ± 2.675	48.10 ± 2.043	29.63 ± 0.373	40.19 ± 0.728	28.50 ± 4.586	43.43 ± 0.091	34.05 ± 0.252	57.53 ± 0.081
ERGIC3	80.68 ± 0.149	96.36 ± 0.064	95.57 ± 0.012	16.36 ± 1.324	6 ±	89.75 ± 0.019	90.32 ± 0.088	92.28 ± 0.075	90.33 ± 0.003	88.76 ± 0.008	83.51 ± 0.023	81.29 ± 0.064	96.16 ± 0.018
ERMAP	53.95 ± 0.380	24.70 ± 2.366	57.48 ± 0.080	no data ± no data	no data ± no data	31.86 ± 0.605	46.94 ± 0.498	66.11 ± 0.210	no data ± no data	no data ± no data	no data ± no data	no data ± no data	no data ± no data
ERMP1	70.25 ± 0.741	65.34 ± 0.038	77.64 ± 0.077	no data ± no data	no data ± no data	72.37 ± 0.237	86.18 ± 0.162	81.97 ± 0.090	74.49 ± 0.085	86.49 ± 0.031	62.63 ± 0.074	77.64 ± 0.080	70.73 ± 0.165
ERVFRD-1	no data ± no data	no data ± no data	1.95 ± 0.405	no data ± no data	no data ± no data	no data ± no data	no data ± no data	no data ± no data	no data ± no data	no data ± no data	no data ± no data	no data ± no data	no data ± no data
ESAM	20.25 ± 0.367	73.35 ± 0.303	68.10 ± 0.207	no data ± no data	no data ± no data	68.88 ± 0.014	80.03 ± 0.071	80.29 ± 0.204	35.95 ± 0.133	80.98 ± 0.052	62.63 ± 0.072	64.67 ± 0.106	68.73 ± 0.188
ESYT1	46.75 ± 0.355	92.38 ± 0.148	92.02 ± 0.019	87.97 ± 0.044	no data ± no data	91.09 ± 0.100	71.14 ± 0.010	69.45 ± 0.310	37.09 ± 0.461	47.92 ± 0.176	17.83 ± 0.643	42.86 ± 1.143	72.89 ± 0.353
ESYT2	89.62 ± 0.294	90.99 ± 0.019	86.31 ± 0.053	no data ± no data	no data ± no data	84.99 ± 0.055	75.45 ± 0.151	79.27 ± 0.151	91.38 ± 0.003	86.64 ± 0.038	86.27 ± 0.062	86.18 ± 0.038	82.00 ± 0.121
ESYT3	21.75 ± 0.786	20.05 ± 0.263	25.63 ± 0.413	no data ± no data	no data ± no data	53.91 ± 0.100	70.87 ± 0.247	65.89 ± 0.185	58.53 ± 0.336	69.03 ± 0.108	no data ± no data	47.65 ± 0.210	no data ± no data
ETNK1	26.67 ± 0.978	60.19 ± 0.105	87.70 ± 0.059	no data ± no data	53 ±	94.81 ± 0.022	96.65 ± 0.037	92.00 ± 0.064	97.39 ± 0.020	94.58 ± 0.013	93.34 ± 0.025	98.29 ± 0.007	84.07 ± 0.102
EVC2	67.90 ± 0.362	47.52 ± 0.473	39.92 ± 0.158	no data ± no data	no data ± no data	29.20 ± 0.365	35.27 ± 1.295	67.39 ± 0.221	no data ± no data	no data ± no data	no data ± no data	no data ± no data	no data ± no data
EVI2A	63.32 ± 0.279	21.52 ± 1.056	45.21 ± 0.081	3.52 ± 0.658	no data ± no data	35.14 ± 0.384	57.20 ± 0.144	69.46 ± 0.169	no data ± no data	no data ± no data	no data ± no data	no data ± no data	no data ± no data
EVI2B	67.31 ± 0.574	23.51 ± 0.412	41.21 ± 0.306	1.74 ± 0.679	24.5 ±	10.46 ± 1.064	12.28 ± 1.121	23.27 ± 0.526	no data ± no data	no data ± no data	no data ± no data	no data ± no data	no data ± no data
F11R	99.68 ± 0.504	98.10 ±	98.27 ± 0.004	no data ± no data	8.5 ±	77.48 ± 0.163	87.28 ± 0.141	89.33 ± 0.142	90.86 ± 0.096	93.22 ± 0.029	93.75 ± 0.039	89.42 ± 0.035	92.06 ± 0.024
F2R	9.01 ± 0.995	13.17 ± 0.395	65.43 ± 0.138	7.87 ± 3.590	no data ± no data	70.50 ± 0.050	96.78 ± 0.022	93.89 ± 0.065	67.84 ± 0.190	84.91 ± 0.024	87.10 ± 0.053	52.58 ± 0.025	71.85 ± 0.197
F2RL1	88.71 ± 0.203	88.45 ± 0.373	92.33 ± 0.047	46.82 ± 0.267	97 ±	57.35 ± 0.386	69.83 ± 0.194	56.58 ± 0.554	50.81 ± 0.097	47.71 ± 0.059	47.56 ± 0.091	54.72 ± 0.529	59.18 ± 0.347
F2RL2	9.30 ± 0.732	39.71 ± 0.134	58.18 ± 0.153	5.26 ± 0.986	no data ± no data	51.27 ± 0.258	60.87 ± 0.234	69.12 ± 0.233	18.90 ± 2.762	3.13 ± 0.234	27.72 ± 0.272	20.87 ± 1.508	38.71 ± 0.606
F2RL3	9.78 ± 0.572	10.44 ± 1.764	25.53 ± 0.256	62.29 ± 0.038	no data ± no data	24.43 ± 0.683	11.01 ± 0.447	9.32 ± 0.614	3.46 ± 0.290	8.50 ± 1.784	4.13 ± 0.671	6.80 ± 1.639	15.56 ± 0.966
F3	58.71 ± 0.241	81.94 ± 1.246	85.71 ± 0.055	64.74 ± 0.026	5 ±	50.24 ± 0.804	62.26 ± 0.133	50.08 ± 0.688	79.49 ± 0.072	49.82 ± 0.187	78.06 ± 0.045	85.46 ± 0.178	36.47 ± 0.427
FA2H	93.73 ± 0.059	65.05 ± 0.031	75.84 ± 0.085	no data ± no data	no data ± no data	58.73 ± 0.082	43.94 ± 0.578	72.30 ± 0.173	74.01 ± 0.104	55.01 ± 0.086	61.39 ± 0.075	81.94 ± 0.083	28.93 ± 0.639
FADS1	79.24 ± 0.095	85.12 ± 0.371	89.67 ± 0.034	85.93 ± 0.041	no data ± no data	96.21 ± 0.010	61.68 ± 0.941	90.45 ± 0.075	80.46 ± 0.179	98.24 ± 0.008	74.14 ± 0.060	83.06 ± 0.153	87.13 ± 0.092
FADS2	85.54 ± 0.138	23.64 ± 1.774	76.00 ± 0.067	56.27 ± 1.353	no data ± no data	90.10 ± 0.050	50.85 ± 0.530	70.12 ± 0.156	37.52 ± 0.678	86.85 ± 0.018	49.88 ± 0.097	43.08 ± 0.556	78.54 ± 0.179
FADS3	82.01 ± 0.193	74.81 ± 0.032	75.31 ± 0.066	87.05 ± 0.018	no data ± no data	20.79 ± 1.868	33.63 ± 2.047	76.26 ± 0.140	36.75 ± 1.906	70.62 ± 0.070	45.57 ± 0.058	53.80 ± 0.079	48.85 ± 0.186
FADS6	no data ± no data	no data ± no data	no data ± no data	no data ± no data	no data ± no data	86.51 ± 0.007	81.62 ± 0.116	76.23 ± 0.142	67.55 ± 0.023	80.08 ± 0.063	81.17 ± 0.039	78.30 ± 0.055	90.95 ± 0.064
FAIM2	62.30 ± 0.245	44.71 ± 0.802	45.20 ± 0.138	54.04 ± 0.294	no data ± no data	63.36 ± 0.078	68.80 ± 0.136	71.09 ± 0.155	28.55 ± 2.032	32.55 ± 0.532	30.34 ± 0.338	37.01 ± 0.870	63.47 ± 0.388
FAIM3	91.57 ± 0.068	86.97 ± 0.097	65.05 ± 0.093	30.40 ± 0.054	no data ± no data	38.49 ± 0.507	37.75 ± 0.845	45.26 ± 0.357	43.12 ± 0.856	13.79 ± 3.190	no data ± no data	1.63 ± 0.698	no data ± no data
FAM105A	42.08 ± 0.281	38.04 ± 0.186	74.65 ± 0.099	22.49 ± 3.022	no data ± no data	52.92 ± 0.212	67.70 ± 0.216	69.41 ± 0.201	50.53 ± 0.044	49.40 ± 0.070	no data ± no data	32.28 ± 1.917	no data ± no data
FAM134A	96.30 ± 0.154	92.83 ± 0.013	95.33 ± 0.014	no data ± no data	125.5 ±	93.45 ± 0.033	91.82 ± 0.097	92.24 ± 0.072	75.23 ± 0.082	82.24 ± 0.229	84.31 ± 0.012	84.90 ± 0.151	93.11 ± 0.016
FAM134B	87.29 ± 0.288	72.91 ± 0.108	89.55 ± 0.082	35.63 ± 0.360	no data ± no data	80.87 ± 0.280	92.88 ± 0.124	97.35 ± 0.115	92.80 ± 0.016	92.39 ± 0.019	83.34 ± 0.042	92.38 ± 0.074	94.19 ± 0.033
FAM134C	75.76 ± 0.232	96.70 ± 0.026	93.99 ± 0.018	92.02 ± 0.040	114.5 ±	80.59 ± 0.219	80.78 ± 0.353	86.01 ± 0.102	74.93 ± 0.148	77.32 ± 0.036	52.02 ± 0.271	68.25 ± 0.168	72.57 ± 0.083
FAM159A	4.33 ± 0.438	32.19 ± 1.560	16.86 ± 0.291	no data ± no data	no data ± no data	no data ± no data	no data ± no data	no data ± no data	no data ± no data	no data ± no data	no data ± no data	no data ± no data	no data ± no data
FAM162A	88.06 ± 0.419	99.37 ± 0.000	98.72 ± 0.007	no data ± no data	no data ± no data	88.53 ± 0.232	85.37 ± 0.037	94.76 ± 0.025	50.07 ± 0.381	56.59 ± 0.068	45.02 ± 0.226	61.11 ± 0.075	34.14 ± 0.154
FAM171A1	92.30 ± 0.128	92.40 ± 0.184	90.35 ± 0.029	92.49 ± 0.016	23 ±	67.14 ± 0.020	52.89 ± 0.973	64.87 ± 0.266	no data ± no data	no data ± no data	no data ± no data	no data ± no data	no data ± no data
FAM173B	50.51 ± 0.368	84.92 ± 0.090	77.72 ± 0.063	no data ± no data	6.5 ±	70.54 ± 0.074	74.51 ± 0.135	61.53 ± 0.277	85.43 ± 0.083	84.32 ± 0.098	76.52 ± 0.037	81.83 ± 0.053	44.75 ± 0.214
FAM174A	32.59 ± 0.954	89.35 ± 0.500	94.54 ± 0.021	no data ± no data	115 ±	88.03 ± 0.131	96.55 ± 0.006	93.33 ± 0.016	78.41 ± 0.215	62.99 ± 0.078	60.91 ± 0.081	60.09 ± 0.181	47.11 ± 0.449
FAM174B	77.56 ± 0.236	92.04 ± 0.150	87.14 ± 0.035	no data ± no data	19.5 ±	no data ± no data	no data ± no data	no data ± no data	no data ± no data	no data ± no data	no data ± no data	no data ± no data	no data ± no data
FAM176A	56.38 ± 0.297	91.14 ± 0.238	83.13 ± 0.042	no data ± no data	no data ± no data	18.89 ± 0.575	26.87 ± 1.658	46.12 ± 0.245	no data ± no data	no data ± no data	no data ± no data	no data ± no data	no data ± no data
FAM176B	94.51 ± 0.068	83.27 ± 0.039	69.09 ± 0.068	no data ± no data	no data ± no data	92.77 ± 0.008	69.66 ± 0.296	59.72 ± 0.857	43.22 ± 0.767	16.25 ± 1.859	47.52 ± 0.110	12.99 ± 1.460	44.47 ± 0.522
FAM187B	23.98 ± 0.291	28.66 ± 0.089	10.97 ± 0.356	no data ± no data	no data ± no data	22.92 ± 0.574	15.24 ± 0.688	29.20 ± 0.629	no data ± no data	no data ± no data	no data ± no data	no data ± no data	no data ± no data
FAM189A2	92.15 ± 0.090	71.66 ± 0.653	62.33 ± 0.063	69.19 ± 0.115	10.5 ±	60.89 ± 0.045	73.53 ± 0.163	83.61 ± 0.141	3.96 ± 2.821	48.50 ± 0.203	3.67 ± 0.627	20.60 ± 3.476	6.84 ± 0.787
FAM189B	93.53 ± 0.068	82.13 ± 0.241	83.24 ± 0.049	88.21 ± 0.069	no data ± no data	76.69 ± 0.165	72.59 ± 0.114	73.30 ± 0.104	78.22 ± 0.110	87.89 ± 0.070	73.53 ± 0.071	78.89 ± 0.075	84.09 ± 0.198
FAM18B1	69.19 ± 0.690	58.52 ± 1.243	92.54 ± 0.031	no data ± no data	no data ± no data	95.70 ± 0.009	98.56 ± 0.015	97.23 ± 0.021	96.63 ± 0.021	91.23 ± 0.103	93.47 ± 0.014	97.32 ± 0.026	89.65 ± 0.088
FAM18B2	no data ± no data	no data ± no data	66.53 ± 0.099	no data ± no data	30 ±	no data ± no data	no data ± no data	no data ± no data	no data ± no data	no data ± no data	no data ± no data	no data ± no data	no data ± no data
FAM200A	71.06 ± 0.267	70.40 ± 0.168	61.54 ± 0.074	no data ± no data	no data ± no data	no data ± no data	no data ± no data	no data ± no data	no data ± no data	no data ± no data	no data ± no data	no data ± no data	no data ± no data
FAM26E	50.77 ± 0.359	42.44 ± 0.437	33.28 ± 0.227	no data ± no data	no data ± no data	53.22 ± 0.080	19.27 ± 1.586	3.65 ± 1.208	no data ± no data	no data ± no data	no data ± no data	no data ± no data	no data ± no data
FAM26F	95.36 ± 0.693	7.51 ± 0.936	43.31 ± 0.120	no data ± no data	no data ± no data	1.66 ± 1.476	22.42 ± 1.506	1.11 ± 0.779	28.10 ± 0.328	28.00 ± 0.921	no data ± no data	30.50 ± 0.277	no data ± no data
FAM38A	46.08 ± 0.474	73.44 ± 0.528	73.69 ± 0.091	54.08 ± 0.206	no data ± no data	92.48 ± 0.011	81.27 ± 0.153	82.27 ± 0.200	no data ± no data	no data ± no data	no data ± no data	no data ± no data	no data ± no data
FAM38B	65.82 ± 0.269	58.80 ± 0.529	59.47 ± 0.081	no data ± no data	no data ± no data	no data ± no data	no data ± no data	no data ± no data	15.39 ± 1.165	7.09 ± 0.147	4.25 ± 0.152	8.89 ± 0.037	5.01 ± 0.593
FAM57A	83.44 ± 0.395	62.82 ± 0.101	81.19 ± 0.051	no data ± no data	no data ± no data	74.18 ± 0.040	55.62 ± 0.478	74.06 ± 0.164	no data ± no data	no data ± no data	no data ± no data	no data ± no data	no data ± no data
FAM57B	91.79 ± 0.116	23.16 ± 0.334	21.73 ± 0.181	no data ± no data	no data ± no data	76.42 ± 0.028	65.95 ± 0.198	30.33 ± 0.586	no data ± no data	no data ± no data	no data ± no data	no data ± no data	no data ± no data
FAM70A	3.83 ± 1.206	0.89 ± 5.905	47.00 ± 0.411	no data ± no data	no data ± no data	32.25 ± 0.276	95.47 ± 0.038	71.45 ± 0.361	11.03 ± 4.368	66.83 ± 0.092	no data ± no data	4.64 ± 1.796	no data ± no data
FAM70B	68.16 ± 0.284	70.58 ± 0.096	45.31 ± 0.200	no data ± no data	20.5 ±	no data ± no data	no data ± no data	no data ± no data	8.38 ± 0.569	6.53 ± 0.767	17.57 ± 0.047	68.07 ± 1.438	15.34 ± 0.112
FAM73A	30.70 ± 0.854	62.52 ± 0.286	81.08 ± 0.107	no data ± no data	no data ± no data	83.77 ± 0.030	71.68 ± 0.525	63.14 ± 0.320	no data ± no data	no data ± no data	no data ± no data	no data ± no data	no data ± no data
FAM74A1	no data ± no data	no data ± no data	no data ± no data	no data ± no data	no data ± no data	no data ± no data	no data ± no data	no data ± no data	no data ± no data	no data ± no data	no data ± no data	no data ± no data	no data ± no data
FAM75D1	25.27 ± 0.311	28.70 ± 0.567	16.20 ± 0.173	no data ± no data	no data ± no data	no data ± no data	no data ± no data	no data ± no data	no data ± no data	no data ± no data	no data ± no data	no data ± no data	no data ± no data
FAM8A1	88.91 ± 0.431	92.82 ± 0.152	93.50 ± 0.028	76.77 ± 0.387	49.5 ±	92.87 ± 0.010	98.40 ± 0.011	98.12 ± 0.010	no data ± no data	no data ± no data	no data ± no data	no data ± no data	no data ± no data
FANCM	27.03 ± 0.776	63.44 ± 0.356	44.08 ± 0.161	no data ± no data	no data ± no data	57.45 ± 0.220	58.50 ± 1.025	38.16 ± 0.903	no data ± no data	no data ± no data	no data ± no data	no data ± no data	no data ± no data
FAR1	4.20 ± 0.867	70.56 ± 0.132	79.73 ± 0.093	no data ± no data	no data ± no data	66.95 ± 0.530	77.41 ± 0.115	70.63 ± 0.213	88.45 ± 0.066	83.28 ± 0.089	no data ± no data	80.93 ± 0.119	no data ± no data
FAR2	34.10 ± 0.482	20.35 ± 1.889	44.45 ± 0.210	no data ± no data	27.5 ±	49.85 ± 0.098	49.17 ± 0.599	65.29 ± 0.139	no data ± no data	no data ± no data	no data ± no data	no data ± no data	no data ± no data
FASLG	49.85 ± 0.262	34.32 ± 1.098	30.06 ± 0.246	39.16 ± 1.468	no data ± no data	29.55 ± 1.354	26.49 ± 0.907	37.69 ± 0.328	41.16 ± 0.414	40.75 ± 0.039	45.50 ± 0.106	44.17 ± 0.298	61.42 ± 0.213
FAT2	51.14 ± 0.198	30.21 ± 0.347	26.85 ± 0.256	66.77 ± 0.240	no data ± no data	21.25 ± 1.179	11.24 ± 0.640	21.52 ± 0.623	14.84 ± 1.343	2.44 ± 2.114	21.91 ± 0.486	17.19 ± 3.572	28.83 ± 0.511
FAT4	34.19 ± 0.569	18.23 ± 0.892	41.44 ± 0.184	no data ± no data	no data ± no data	55.09 ± 0.096	46.03 ± 0.437	56.60 ± 0.604	no data ± no data	no data ± no data	no data ± no data	no data ± no data	no data ± no data
FATE1	89.26 ± 0.096	74.67 ± 0.082	52.08 ± 0.144	no data ± no data	no data ± no data	no data ± no data	no data ± no data	no data ± no data	no data ± no data	no data ± no data	no data ± no data	no data ± no data	no data ± no data
FCAR	15.23 ± 0.483	36.11 ± 0.110	28.07 ± 0.225	16.57 ± 0.246	no data ± no data	no data ± no data	no data ± no data	no data ± no data	no data ± no data	no data ± no data	no data ± no data	no data ± no data	no data ± no data
FCER1A	38.61 ± 0.481	18.51 ± 0.245	23.39 ± 0.248	19.72 ± 0.969	no data ± no data	20.17 ± 1.085	36.20 ± 0.399	29.53 ± 0.735	21.72 ± 0.351	5.69 ± 1.904	24.58 ± 0.193	30.47 ± 0.724	39.67 ± 0.230
FCGR1A	28.71 ± 0.444	34.49 ± 0.154	39.26 ± 0.215	11.27 ± 0.604	no data ± no data	45.83 ± 0.281	65.76 ± 0.306	66.78 ± 0.207	9.30 ± 0.394	26.48 ± 0.688	no data ± no data	6.60 ± 0.225	no data ± no data
FCGR1B	no data ± no data	no data ± no data	no data ± no data	no data ± no data	no data ± no data	no data ± no data	no data ± no data	no data ± no data	no data ± no data	no data ± no data	no data ± no data	no data ± no data	no data ± no data
FCGR2A	25.39 ± 0.536	28.85 ± 0.103	57.21 ± 0.146	53.80 ± 0.288	31.5 ±	6.51 ± 1.220	47.13 ± 0.425	68.43 ± 0.243	38.73 ± 0.403	3.46 ± 0.648	50.90 ± 0.213	20.49 ± 2.381	46.03 ± 0.142
FCGR2B	44.35 ± 0.276	16.71 ± 2.546	36.71 ± 0.226	50.20 ± 0.119	no data ± no data	64.42 ± 0.106	72.00 ± 0.302	82.47 ± 0.160	4.34 ± 1.038	12.19 ± 2.848	15.52 ± 2.202	0.49 ± 1.590	17.53 ± 1.488
FCGR2C	44.47 ± 0.288	43.74 ± 0.173	57.60 ± 0.069	no data ± no data	no data ± no data	no data ± no data	no data ± no data	no data ± no data	no data ± no data	no data ± no data	no data ± no data	no data ± no data	no data ± no data
FCGR3A	no data ± no data	no data ± no data	no data ± no data	no data ± no data	no data ± no data	44.43 ± 0.585	50.45 ± 0.436	58.62 ± 0.219	40.10 ± 0.370	32.74 ± 1.634	46.72 ± 0.043	52.57 ± 0.279	43.66 ± 0.501
FCGR3B	92.70 ± 0.244	36.08 ± 0.664	33.48 ± 0.288	67.50 ± 0.049	no data ± no data	no data ± no data	no data ± no data	no data ± no data	no data ± no data	no data ± no data	no data ± no data	no data ± no data	no data ± no data
FCGRT	69.55 ± 0.315	81.98 ± 0.308	79.90 ± 0.051	53.26 ± 0.356	61 ±	40.98 ± 0.186	62.93 ± 0.306	76.77 ± 0.332	51.18 ± 1.004	23.19 ± 0.777	60.43 ± 0.120	55.35 ± 0.375	95.24 ± 0.020
FCRL1	19.81 ± 0.752	51.97 ± 0.652	28.32 ± 0.453	no data ± no data	no data ± no data	8.48 ± 0.930	7.93 ± 1.511	24.77 ± 0.570	no data ± no data	no data ± no data	no data ± no data	no data ± no data	no data ± no data
FCRL2	39.23 ± 0.359	30.18 ± 0.449	37.18 ± 0.232	no data ± no data	no data ± no data	no data ± no data	no data ± no data	no data ± no data	no data ± no data	no data ± no data	no data ± no data	no data ± no data	no data ± no data
FCRL3	67.28 ± 0.111	51.79 ± 0.430	43.78 ± 0.254	no data ± no data	no data ± no data	no data ± no data	no data ± no data	no data ± no data	no data ± no data	no data ± no data	no data ± no data	no data ± no data	no data ± no data
FCRL4	13.32 ± 0.546	57.45 ± 0.829	20.35 ± 0.488	no data ± no data	no data ± no data	no data ± no data	no data ± no data	no data ± no data	no data ± no data	no data ± no data	no data ± no data	no data ± no data	no data ± no data
FCRL5	55.19 ± 0.269	76.96 ± 0.120	32.03 ± 0.226	no data ± no data	no data ± no data	no data ± no data	no data ± no data	no data ± no data	no data ± no data	no data ± no data	no data ± no data	no data ± no data	no data ± no data
FCRL6	no data ± no data	no data ± no data	no data ± no data	no data ± no data	no data ± no data	no data ± no data	no data ± no data	no data ± no data	17.77 ± 1.420	30.18 ± 0.856	15.69 ± 0.772	30.93 ± 0.202	13.48 ± 0.612
FER1L5	59.22 ± 0.223	64.09 ± 0.234	63.93 ± 0.093	no data ± no data	no data ± no data	88.73 ± 0.019	88.34 ± 0.082	89.22 ± 0.028	no data ± no data	no data ± no data	no data ± no data	no data ± no data	no data ± no data
FER1L6	no data ± no data	no data ± no data	no data ± no data	no data ± no data	no data ± no data	no data ± no data	no data ± no data	no data ± no data	91.66 ± 0.015	90.67 ± 0.023	82.92 ± 0.037	95.22 ± 0.008	55.10 ± 0.248
FFAR1	69.30 ± 0.304	20.90 ± 0.701	66.14 ± 0.240	no data ± no data	no data ± no data	no data ± no data	no data ± no data	no data ± no data	no data ± no data	no data ± no data	no data ± no data	no data ± no data	no data ± no data
FFAR2	27.15 ± 0.764	34.11 ± 0.583	34.34 ± 0.292	no data ± no data	no data ± no data	71.42 ± 0.256	87.28 ± 0.150	82.64 ± 0.064	33.94 ± 3.050	22.95 ± 1.366	no data ± no data	44.84 ± 0.189	no data ± no data
FFAR3	no data ± no data	no data ± no data	no data ± no data	no data ± no data	no data ± no data	no data ± no data	no data ± no data	no data ± no data	no data ± no data	no data ± no data	no data ± no data	no data ± no data	no data ± no data
FGFR1	72.32 ± 0.192	97.23 ± 0.010	89.90 ± 0.040	91.73 ± 0.024	40.5 ±	50.64 ± 0.379	37.72 ± 0.689	73.66 ± 0.269	87.77 ± 0.169	66.78 ± 0.205	56.38 ± 0.048	65.90 ± 0.243	90.70 ± 0.048
FGFR2	82.00 ± 0.277	74.23 ± 0.233	71.90 ± 0.130	72.92 ± 0.062	no data ± no data	66.97 ± 0.104	58.10 ± 0.789	90.31 ± 0.068	72.61 ± 0.140	45.09 ± 0.129	53.28 ± 0.119	52.29 ± 0.464	44.07 ± 0.527
FGFR3	98.79 ± 0.104	95.43 ± 0.223	79.65 ± 0.061	89.86 ± 0.079	62 ±	41.44 ± 0.474	54.37 ± 0.769	80.55 ± 0.261	84.61 ± 0.046	64.39 ± 0.070	13.88 ± 0.855	50.71 ± 0.262	38.90 ± 0.488
FGFRL1	72.97 ± 0.163	53.04 ± 0.089	61.15 ± 0.122	no data ± no data	no data ± no data	45.18 ± 0.683	74.19 ± 0.106	95.83 ± 0.014	15.78 ± 1.274	20.63 ± 0.127	54.99 ± 0.208	45.02 ± 0.246	90.39 ± 0.230
FIBCD1	83.98 ± 0.163	34.47 ± 0.669	18.08 ± 0.213	no data ± no data	no data ± no data	39.77 ± 1.261	20.48 ± 0.341	36.41 ± 0.580	no data ± no data	no data ± no data	no data ± no data	no data ± no data	no data ± no data
FKBP8	97.26 ± 0.041	57.53 ± 0.364	62.24 ± 0.075	30.72 ± 0.593	707 ±	89.37 ± 0.027	32.26 ± 0.536	50.98 ± 0.640	70.24 ± 0.156	76.63 ± 0.046	59.74 ± 0.104	82.43 ± 0.058	85.56 ± 0.050
FLJ16124	56.14 ± 0.270	46.42 ± 0.129	50.20 ± 0.160	51.32 ± 0.160	no data ± no data	no data ± no data	no data ± no data	no data ± no data	no data ± no data	no data ± no data	no data ± no data	no data ± no data	no data ± no data
FLJ35424	no data ± no data	no data ± no data	12.28 ± 0.464	no data ± no data	no data ± no data	no data ± no data	no data ± no data	no data ± no data	no data ± no data	no data ± no data	no data ± no data	no data ± no data	no data ± no data
FLJ35776	no data ± no data	no data ± no data	no data ± no data	no data ± no data	no data ± no data	22.35 ± 1.768	14.71 ± 0.953	31.28 ± 0.302	no data ± no data	no data ± no data	no data ± no data	no data ± no data	no data ± no data
FLJ39653	no data ± no data	no data ± no data	61.82 ± 0.087	no data ± no data	no data ± no data	no data ± no data	no data ± no data	no data ± no data	no data ± no data	no data ± no data	no data ± no data	no data ± no data	no data ± no data
FLJ45244	23.41 ± 0.603	40.38 ± 1.148	57.28 ± 0.072	no data ± no data	no data ± no data	no data ± no data	no data ± no data	no data ± no data	no data ± no data	no data ± no data	no data ± no data	no data ± no data	no data ± no data
FLRT1	49.65 ± 0.223	31.26 ± 0.566	54.40 ± 0.107	34.18 ± 0.788	no data ± no data	59.64 ± 0.148	36.01 ± 1.952	14.97 ± 0.800	no data ± no data	no data ± no data	no data ± no data	no data ± no data	no data ± no data
FLRT2	95.34 ± 0.363	97.87 ± 0.021	94.06 ± 0.061	92.64 ± 0.016	3 ±	40.29 ± 0.253	48.98 ± 0.519	88.36 ± 0.163	no data ± no data	no data ± no data	no data ± no data	no data ± no data	no data ± no data
FLRT3	96.57 ± 0.056	76.78 ± 0.318	91.16 ± 0.045	no data ± no data	41 ±	61.14 ± 0.187	10.00 ± 1.689	45.93 ± 0.525	62.66 ± 0.090	52.20 ± 0.253	no data ± no data	48.17 ± 0.259	no data ± no data
FLT3	18.92 ± 0.457	60.52 ± 0.120	44.12 ± 0.308	45.56 ± 0.331	no data ± no data	35.20 ± 0.531	54.96 ± 0.243	46.50 ± 0.514	7.28 ± 1.506	2.74 ± 0.922	no data ± no data	3.54 ± 1.314	no data ± no data
FLT3LG	17.81 ± 0.560	12.91 ± 0.227	22.49 ± 0.299	33.93 ± 0.268	no data ± no data	48.29 ± 0.256	35.20 ± 1.801	25.65 ± 0.675	no data ± no data	no data ± no data	no data ± no data	no data ± no data	no data ± no data
FLT4	57.90 ± 0.323	71.54 ± 0.714	35.01 ± 0.213	62.96 ± 0.158	no data ± no data	53.51 ± 0.176	76.47 ± 0.133	72.27 ± 0.187	20.06 ± 1.068	10.77 ± 0.283	10.39 ± 0.474	31.59 ± 1.319	11.45 ± 0.378
FLVCR1	39.54 ± 0.633	66.31 ± 0.419	76.48 ± 0.128	no data ± no data	no data ± no data	80.53 ± 0.038	80.78 ± 0.101	57.64 ± 0.226	no data ± no data	no data ± no data	no data ± no data	no data ± no data	no data ± no data
FLVCR2	78.48 ± 0.113	86.77 ± 0.009	65.96 ± 0.115	no data ± no data	no data ± no data	34.49 ± 0.767	39.83 ± 1.264	72.07 ± 0.170	13.12 ± 0.739	25.52 ± 1.710	6.25 ± 0.605	41.50 ± 0.117	12.03 ± 0.479
FMR1NB	no data ± no data	no data ± no data	6.80 ± 0.571	no data ± no data	no data ± no data	33.08 ± 1.007	29.92 ± 1.077	49.32 ± 0.208	no data ± no data	no data ± no data	no data ± no data	no data ± no data	no data ± no data
FNDC3A	58.20 ± 0.429	91.23 ± 0.197	96.17 ± 0.032	96.59 ± 0.013	116 ±	90.74 ± 0.129	98.49 ± 0.028	95.76 ± 0.018	96.68 ± 0.005	75.61 ± 0.002	21.50 ± 0.455	86.88 ± 0.004	42.53 ± 0.357
FNDC3B	87.45 ± 0.264	97.74 ± 0.015	97.42 ± 0.024	no data ± no data	140 ±	96.92 ± 0.002	98.71 ± 0.012	98.26 ± 0.006	97.62 ± 0.011	92.63 ± 0.001	94.66 ± 0.019	98.27 ± 0.011	88.18 ± 0.035
FNDC4	45.39 ± 0.143	71.91 ± 0.661	73.33 ± 0.087	no data ± no data	101 ±	9.17 ± 1.748	23.47 ± 2.275	42.25 ± 0.662	no data ± no data	no data ± no data	no data ± no data	no data ± no data	no data ± no data
FNDC5	79.95 ± 0.197	61.68 ± 0.973	55.13 ± 0.152	no data ± no data	no data ± no data	38.48 ± 0.457	19.09 ± 0.947	34.01 ± 0.503	49.29 ± 0.067	57.85 ± 0.292	45.88 ± 0.084	53.44 ± 0.055	69.90 ± 0.101
FNDC9	no data ± no data	no data ± no data	41.86 ± 0.217	no data ± no data	no data ± no data	31.22 ± 0.877	15.64 ± 1.228	7.85 ± 0.598	no data ± no data	no data ± no data	no data ± no data	no data ± no data	no data ± no data
FOLR1	99.96 ± 0.114	85.56 ± 0.195	96.30 ± 0.018	87.25 ± 0.064	no data ± no data	72.52 ± 0.350	68.30 ± 0.149	57.40 ± 0.252	41.36 ± 0.799	33.57 ± 0.010	41.46 ± 0.157	33.60 ± 0.279	68.24 ± 0.212
FPR1	96.02 ± 0.288	68.19 ± 0.829	44.40 ± 0.162	46.26 ± 1.347	no data ± no data	9.03 ± 0.441	23.13 ± 1.608	38.60 ± 0.356	no data ± no data	no data ± no data	no data ± no data	no data ± no data	no data ± no data
FPR2	47.18 ± 0.322	12.99 ± 1.924	22.80 ± 0.233	91.07 ± 0.155	no data ± no data	23.16 ± 1.891	46.94 ± 0.490	59.86 ± 0.175	no data ± no data	no data ± no data	no data ± no data	no data ± no data	no data ± no data
FPR3	68.02 ± 0.187	27.63 ± 0.393	41.74 ± 0.188	41.39 ± 0.244	no data ± no data	32.11 ± 1.166	42.22 ± 0.526	39.86 ± 0.647	no data ± no data	no data ± no data	no data ± no data	no data ± no data	no data ± no data
FRAS1	77.47 ± 0.588	97.00 ± 0.034	80.33 ± 0.110	no data ± no data	no data ± no data	74.83 ± 0.051	76.91 ± 0.059	71.39 ± 0.299	29.25 ± 1.071	15.17 ± 2.134	no data ± no data	39.86 ± 0.635	no data ± no data
FREM2	no data ± no data	no data ± no data	58.68 ± 0.411	no data ± no data	no data ± no data	19.42 ± 1.959	20.56 ± 0.733	60.54 ± 0.641	8.32 ± 0.473	5.43 ± 0.051	no data ± no data	26.15 ± 1.585	no data ± no data
FRRS1	no data ± no data	no data ± no data	11.47 ± 0.723	no data ± no data	no data ± no data	48.72 ± 0.449	80.58 ± 0.259	87.74 ± 0.122	26.22 ± 2.415	45.05 ± 0.194	no data ± no data	69.42 ± 0.104	no data ± no data
FSHR	3.00 ± 0.259	12.88 ± 0.254	4.19 ± 0.268	34.21 ± 0.209	no data ± no data	41.92 ± 0.313	42.01 ± 0.642	57.41 ± 0.303	no data ± no data	no data ± no data	no data ± no data	no data ± no data	no data ± no data
FXYD1	89.06 ± 0.109	55.97 ± 0.194	45.67 ± 0.230	56.47 ± 0.188	no data ± no data	19.29 ± 0.234	41.83 ± 0.563	70.15 ± 0.742	33.00 ± 0.464	52.00 ± 0.132	38.17 ± 0.175	41.99 ± 2.794	97.08 ± 0.005
FXYD2	97.60 ± 0.062	97.27 ± 0.077	97.75 ± 0.007	92.50 ± 0.027	1750 ±	10.58 ± 1.430	37.60 ± 1.205	30.08 ± 1.354	7.81 ± 0.879	14.72 ± 2.590	18.35 ± 0.578	14.77 ± 4.305	42.29 ± 0.320
FXYD3	98.22 ± 0.018	85.87 ± 0.150	80.02 ± 0.042	41.23 ± 0.394	no data ± no data	41.63 ± 0.658	62.82 ± 0.202	76.75 ± 0.143	71.98 ± 0.001	33.47 ± 0.394	63.81 ± 0.088	51.94 ± 0.188	92.45 ± 0.061
FXYD4	25.27 ± 0.426	21.28 ± 0.237	10.88 ± 0.357	no data ± no data	no data ± no data	52.98 ± 0.175	53.64 ± 0.438	61.36 ± 0.387	14.79 ± 0.240	36.60 ± 1.345	31.06 ± 0.486	52.62 ± 0.380	47.14 ± 0.356
FXYD5	59.19 ± 0.203	75.04 ± 0.400	92.52 ± 0.034	no data ± no data	386.5 ±	52.65 ± 0.104	77.90 ± 0.104	72.67 ± 0.185	28.63 ± 1.141	29.26 ± 0.575	69.66 ± 0.258	42.79 ± 0.548	51.93 ± 0.347
FXYD6	67.50 ± 0.306	69.48 ± 0.156	90.81 ± 0.027	no data ± no data	89.5 ±	46.40 ± 0.907	71.93 ± 0.266	62.61 ± 0.227	93.71 ± 0.024	91.72 ± 0.036	73.01 ± 0.159	66.40 ± 0.385	45.62 ± 0.130
FZD1	69.87 ± 0.377	62.21 ± 0.039	72.75 ± 0.059	2.19 ± 2.757	6.5 ±	67.89 ± 0.022	55.27 ± 0.492	81.37 ± 0.122	58.45 ± 0.169	29.91 ± 0.190	45.41 ± 0.328	13.97 ± 0.922	33.76 ± 0.234
FZD10	34.79 ± 0.471	28.96 ± 0.525	50.66 ± 0.186	no data ± no data	no data ± no data	66.11 ± 0.178	63.32 ± 0.642	51.66 ± 0.187	no data ± no data	no data ± no data	no data ± no data	no data ± no data	no data ± no data
FZD2	41.67 ± 0.269	59.90 ± 1.449	48.09 ± 0.177	24.98 ± 0.575	no data ± no data	37.01 ± 0.509	30.48 ± 0.502	71.61 ± 0.273	22.78 ± 0.530	51.18 ± 0.074	23.09 ± 0.280	28.39 ± 0.300	25.18 ± 0.470
FZD3	37.20 ± 0.569	19.11 ± 1.193	62.92 ± 0.127	no data ± no data	no data ± no data	73.02 ± 0.166	89.93 ± 0.030	79.75 ± 0.211	59.25 ± 0.098	47.73 ± 0.337	no data ± no data	62.59 ± 0.394	no data ± no data
FZD4	43.16 ± 0.376	83.49 ± 0.010	66.38 ± 0.072	no data ± no data	6 ±	65.97 ± 0.011	67.59 ± 0.319	83.18 ± 0.133	39.07 ± 0.259	31.30 ± 0.133	23.04 ± 0.768	30.92 ± 0.171	18.46 ± 0.986
FZD5	25.49 ± 0.345	13.23 ± 0.757	39.10 ± 0.217	53.97 ± 0.187	no data ± no data	40.54 ± 0.162	35.88 ± 1.022	46.12 ± 0.248	2.86 ± 0.673	4.77 ± 0.458	no data ± no data	12.92 ± 0.752	no data ± no data
FZD6	35.30 ± 0.549	57.61 ± 0.458	82.97 ± 0.107	43.71 ± 0.072	no data ± no data	61.29 ± 0.279	74.87 ± 0.247	82.06 ± 0.081	no data ± no data	no data ± no data	no data ± no data	no data ± no data	no data ± no data
FZD7	24.05 ± 0.546	25.63 ± 0.744	53.24 ± 0.079	37.13 ± 0.145	no data ± no data	72.39 ± 0.195	78.55 ± 0.081	71.22 ± 0.192	66.43 ± 0.189	58.69 ± 0.213	30.66 ± 0.230	61.70 ± 0.286	25.79 ± 0.441
FZD8	80.38 ± 0.086	80.23 ± 0.381	69.85 ± 0.057	no data ± no data	no data ± no data	45.79 ± 0.636	32.24 ± 0.340	38.84 ± 0.677	no data ± no data	no data ± no data	no data ± no data	no data ± no data	no data ± no data
FZD9	46.21 ± 0.291	19.26 ± 0.347	14.25 ± 0.291	31.96 ± 0.440	no data ± no data	23.51 ± 0.907	49.72 ± 0.257	49.05 ± 0.423	no data ± no data	no data ± no data	no data ± no data	no data ± no data	no data ± no data
G6PC2	65.94 ± 0.209	55.81 ± 0.438	92.76 ± 0.066	no data ± no data	12.5 ±	99.43 ± 0.005	99.80 ± 0.001	85.60 ± 0.128	no data ± no data	no data ± no data	no data ± no data	no data ± no data	no data ± no data
G6PC3	93.72 ± 0.151	84.21 ± 0.097	91.48 ± 0.023	no data ± no data	62 ±	81.11 ± 0.044	44.30 ± 0.746	60.15 ± 0.528	74.14 ± 0.039	83.09 ±	66.21 ± 0.060	86.01 ± 0.001	53.63 ± 0.393
GABBR1	63.43 ± 0.303	61.72 ± 0.428	62.31 ± 0.078	91.07 ± 0.069	no data ± no data	62.59 ± 0.439	86.67 ± 0.242	79.81 ± 0.252	89.69 ± 0.017	72.67 ± 0.053	80.22 ± 0.084	70.11 ± 0.094	61.38 ± 0.493
GABBR2	45.76 ± 0.278	33.10 ± 1.665	41.67 ± 0.158	14.86 ± 0.456	no data ± no data	no data ± no data	no data ± no data	no data ± no data	86.42 ± 0.086	86.50 ± 0.019	68.61 ± 0.022	76.39 ± 0.047	58.69 ± 0.238
GABRA1	30.15 ± 0.415	12.13 ± 0.219	25.06 ± 0.196	32.45 ± 0.238	no data ± no data	39.54 ± 0.124	57.75 ± 0.190	50.33 ± 0.242	18.59 ± 0.001	20.56 ± 0.046	no data ± no data	43.57 ± 0.080	no data ± no data
GABRA2	14.67 ± 0.660	9.11 ± 0.007	35.23 ± 0.240	10.30 ± 0.561	no data ± no data	7.67 ± 2.540	33.60 ± 0.413	24.52 ± 1.234	15.41 ± 0.700	21.26 ± 0.200	no data ± no data	10.02 ± 0.731	no data ± no data
GABRA3	8.21 ± 0.566	2.80 ± 2.060	3.29 ± 0.431	2.39 ± 1.325	no data ± no data	0.42 ± 2.172	41.69 ± 0.909	43.51 ± 0.374	1.51 ± 0.071	1.55 ± 1.772	17.28 ± 0.259	1.13 ± 1.441	6.17 ± 0.176
GABRA4	38.20 ± 0.368	36.28 ± 0.750	35.23 ± 0.173	no data ± no data	no data ± no data	28.35 ± 1.072	75.58 ± 0.146	89.10 ± 0.222	19.69 ± 0.749	69.50 ± 0.036	19.25 ± 0.145	17.44 ± 0.765	27.47 ± 0.529
GABRA5	59.19 ± 0.431	11.50 ± 0.498	38.48 ± 0.276	2.53 ± 2.217	no data ± no data	0.30 ± 2.196	23.01 ± 3.169	5.84 ± 1.057	39.82 ± 0.564	6.16 ± 0.193	21.33 ± 0.344	32.79 ± 2.757	29.55 ± 0.267
GABRA6	14.15 ± 0.529	14.01 ± 1.291	5.48 ± 0.556	23.16 ± 1.378	no data ± no data	14.77 ± 0.440	42.84 ± 0.155	44.86 ± 0.320	35.21 ± 0.398	40.68 ± 0.191	30.30 ± 0.231	12.16 ± 3.761	22.22 ± 1.212
GABRB1	16.40 ± 0.689	7.61 ± 1.090	20.38 ± 0.494	6.91 ± 0.401	no data ± no data	27.09 ± 0.715	20.90 ± 0.602	22.86 ± 0.594	90.29 ± 0.131	38.89 ± 1.848	38.81 ± 0.246	88.28 ± 0.077	11.77 ± 0.519
GABRB2	55.41 ± 0.353	60.27 ± 1.661	45.90 ± 0.278	47.02 ± 0.084	no data ± no data	47.13 ± 0.371	53.27 ± 0.565	52.67 ± 0.211	2.25 ± 0.214	3.69 ± 0.544	16.58 ± 0.167	19.47 ± 1.763	26.16 ± 0.870
GABRB3	85.33 ± 0.621	79.48 ± 0.229	92.97 ± 0.033	15.14 ± 1.189	56.5 ±	90.41 ± 0.017	91.05 ± 0.074	53.08 ± 0.161	47.66 ± 0.080	77.21 ± 0.014	33.53 ± 0.107	50.48 ± 0.069	18.73 ± 0.626
GABRD	56.80 ± 0.241	16.23 ± 1.846	20.23 ± 0.310	58.27 ± 0.503	no data ± no data	42.59 ± 0.232	21.44 ± 1.450	26.98 ± 0.883	49.03 ± 0.372	84.03 ± 0.072	41.70 ± 0.210	36.91 ± 0.607	52.40 ± 0.141
GABRE	42.48 ± 0.284	57.91 ± 0.540	47.96 ± 0.299	53.89 ± 0.631	40.5 ±	39.70 ± 0.132	59.64 ± 0.225	44.45 ± 0.602	24.51 ± 1.287	2.68 ± 2.063	39.02 ± 0.095	37.86 ± 0.820	59.18 ± 0.369
GABRG1	39.56 ± 0.511	42.52 ± 0.018	29.37 ± 0.231	no data ± no data	no data ± no data	27.44 ± 0.101	55.11 ± 2.154	24.15 ± 0.787	33.78 ± 0.552	31.73 ± 1.326	36.18 ± 0.019	26.99 ± 0.260	51.30 ± 0.194
GABRG2	15.08 ± 0.767	36.69 ± 0.810	50.15 ± 0.270	47.17 ± 0.408	no data ± no data	50.36 ± 0.211	17.36 ± 0.330	52.74 ± 0.312	65.51 ± 0.052	59.15 ± 0.048	no data ± no data	23.82 ± 4.280	no data ± no data
GABRG3	34.58 ± 0.474	13.18 ± 0.021	27.65 ± 0.295	50.70 ± 0.256	no data ± no data	19.44 ± 1.424	8.49 ± 0.881	18.93 ± 0.625	34.97 ± 0.105	29.30 ± 0.036	33.87 ± 0.217	36.53 ± 0.880	48.58 ± 0.211
GABRP	95.46 ± 0.320	4.62 ± 0.070	32.74 ± 0.324	23.56 ± 1.354	no data ± no data	52.30 ± 0.169	51.23 ± 0.945	74.76 ± 0.139	13.81 ± 2.428	19.90 ± 0.348	16.51 ± 0.056	8.87 ± 2.205	23.01 ± 0.292
GABRQ	69.21 ± 0.230	17.92 ± 0.544	32.53 ± 0.254	no data ± no data	no data ± no data	35.78 ± 0.445	21.91 ± 1.242	13.67 ± 0.579	39.28 ± 0.812	44.79 ± 0.016	26.45 ± 0.364	42.31 ± 0.949	69.93 ± 0.204
GABRR1	42.93 ± 0.151	15.69 ± 0.267	27.71 ± 0.395	21.68 ± 0.364	no data ± no data	12.23 ± 1.296	18.43 ± 0.494	16.63 ± 0.585	20.55 ± 2.361	20.47 ± 1.367	29.06 ± 0.175	30.28 ± 0.267	36.39 ± 0.319
GABRR2	76.96 ± 0.278	49.45 ± 0.191	44.22 ± 0.158	31.12 ± 0.416	no data ± no data	19.10 ± 0.607	42.03 ± 0.576	34.71 ± 0.437	7.40 ± 0.168	39.28 ± 0.110	34.28 ± 0.233	40.84 ± 1.869	65.37 ± 0.189
GALR1	5.29 ± 0.507	0.48 ± 0.653	15.85 ± 0.495	no data ± no data	no data ± no data	39.13 ± 0.214	53.79 ± 0.586	41.63 ± 0.550	32.98 ± 0.339	44.89 ± 0.244	14.84 ± 0.396	30.43 ± 1.817	16.67 ± 0.732
GALR2	4.82 ± 0.336	14.45 ± 1.064	17.59 ± 0.351	28.43 ± 0.204	no data ± no data	19.46 ± 1.325	5.41 ± 1.805	17.19 ± 0.507	31.59 ± 0.935	52.25 ± 0.044	38.07 ± 0.254	46.38 ± 0.681	50.26 ± 0.473
GALR3	70.22 ± 0.210	32.62 ± 1.089	32.02 ± 0.230	46.73 ± 0.117	no data ± no data	62.68 ± 0.156	30.07 ± 0.573	59.20 ± 0.542	5.84 ± 0.193	15.63 ± 1.047	13.49 ± 0.298	11.12 ± 1.236	26.57 ± 0.212
GCGR	17.84 ± 0.226	6.18 ± 0.359	35.87 ± 0.271	43.60 ± 0.372	5.5 ±	13.31 ± 0.545	69.28 ± 0.789	12.93 ± 0.279	40.48 ± 0.352	60.96 ± 0.060	27.58 ± 0.479	54.93 ± 0.119	5.63 ± 0.510
GDAP1	23.45 ± 0.869	76.96 ± 0.002	87.70 ± 0.089	no data ± no data	no data ± no data	92.64 ± 0.037	97.79 ± 0.030	39.42 ± 1.034	no data ± no data	no data ± no data	no data ± no data	no data ± no data	no data ± no data
GDAP1L1	76.27 ± 0.194	9.36 ± 0.252	48.62 ± 0.157	no data ± no data	23.5 ±	86.83 ± 0.100	66.67 ± 0.224	35.01 ± 0.839	65.91 ± 0.149	81.07 ± 0.037	no data ± no data	72.37 ± 0.028	no data ± no data
GDPD1	11.59 ± 0.806	59.25 ± 0.195	62.77 ± 0.141	no data ± no data	no data ± no data	74.54 ± 0.226	74.58 ± 0.147	79.85 ± 0.117	64.70 ± 0.096	77.63 ± 0.078	no data ± no data	60.66 ± 0.435	no data ± no data
GDPD2	77.54 ± 0.232	63.42 ± 1.722	20.22 ± 0.096	no data ± no data	no data ± no data	7.37 ± 1.950	4.52 ± 0.969	16.47 ± 0.810	9.16 ± 0.470	31.70 ± 1.905	no data ± no data	34.78 ± 0.582	no data ± no data
GDPD3	65.59 ± 0.419	24.69 ± 0.617	45.27 ± 0.224	no data ± no data	no data ± no data	39.28 ± 0.306	47.67 ± 1.127	29.59 ± 0.737	28.29 ± 0.824	27.28 ± 1.119	no data ± no data	16.55 ± 0.912	no data ± no data
GDPD4	no data ± no data	no data ± no data	no data ± no data	no data ± no data	no data ± no data	no data ± no data	no data ± no data	no data ± no data	no data ± no data	no data ± no data	no data ± no data	no data ± no data	no data ± no data
GDPD5	49.29 ± 0.233	86.91 ± 0.025	65.67 ± 0.053	43.55 ± 0.446	no data ± no data	46.32 ± 0.615	57.32 ± 0.659	86.09 ± 0.078	24.03 ± 0.733	44.54 ± 0.020	30.91 ± 0.458	26.41 ± 0.671	70.22 ± 0.236
GFRAL	no data ± no data	no data ± no data	no data ± no data	no data ± no data	no data ± no data	no data ± no data	no data ± no data	no data ± no data	no data ± no data	no data ± no data	no data ± no data	no data ± no data	no data ± no data
GGCX	89.31 ± 0.446	66.56 ± 0.095	75.32 ± 0.075	33.22 ± 0.204	no data ± no data	60.44 ± 0.047	49.54 ± 1.188	73.83 ± 0.292	74.20 ± 0.022	75.65 ± 0.023	54.08 ± 0.110	88.25 ± 0.011	82.69 ± 0.035
GGT1	97.93 ± 0.093	87.56 ± 0.109	82.58 ± 0.074	80.67 ± 0.002	19 ±	33.67 ± 0.539	75.79 ± 0.123	94.64 ± 0.322	44.39 ± 0.406	50.88 ± 0.035	49.16 ± 0.033	53.38 ± 0.601	98.65 ± 0.004
GGT7	33.59 ± 0.190	90.24 ± 0.068	70.08 ± 0.070	no data ± no data	no data ± no data	58.67 ± 0.059	21.03 ± 0.468	28.09 ± 0.927	37.74 ± 1.346	81.67 ± 0.006	59.26 ± 0.087	66.20 ± 0.001	59.86 ± 0.146
GHITM	95.38 ± 0.212	96.52 ± 0.015	98.11 ± 0.003	82.85 ± 0.026	313.5 ±	96.65 ± 0.041	95.83 ± 0.024	97.03 ± 0.008	92.54 ± 0.025	96.74 ± 0.007	98.08 ± 0.006	98.31 ± 0.003	95.86 ± 0.010
GHR	52.03 ± 0.357	63.87 ± 0.023	50.92 ± 0.242	43.61 ± 0.297	no data ± no data	94.68 ± 0.015	99.63 ± 0.002	98.32 ± 0.012	91.85 ± 0.017	84.38 ± 0.043	73.18 ± 0.108	95.19 ± 0.044	57.41 ± 0.179
GHRHR	60.72 ± 0.245	13.47 ± 0.373	36.30 ± 0.205	36.24 ± 1.366	no data ± no data	45.19 ± 0.213	65.23 ± 0.158	45.54 ± 0.277	41.26 ± 0.360	25.13 ± 1.903	43.80 ± 0.093	32.76 ± 0.574	71.52 ± 0.127
GHSR	48.80 ± 0.303	22.25 ± 0.815	20.55 ± 0.289	no data ± no data	no data ± no data	11.70 ± 1.600	33.93 ± 2.007	8.77 ± 0.918	41.21 ± 0.903	42.22 ± 0.318	40.46 ± 0.132	48.88 ± 0.140	60.79 ± 0.341
GIMAP2	25.30 ± 0.578	23.57 ± 2.510	41.11 ± 0.308	no data ± no data	no data ± no data	no data ± no data	no data ± no data	no data ± no data	no data ± no data	no data ± no data	no data ± no data	no data ± no data	no data ± no data
GIPR	57.74 ± 0.342	53.57 ± 0.703	75.75 ± 0.089	85.11 ± 0.032	no data ± no data	65.84 ± 0.029	21.12 ± 1.020	28.52 ± 0.785	96.41 ± 0.008	89.23 ± 0.042	84.36 ± 0.123	90.21 ± 0.005	69.29 ± 0.145
GJA1	20.69 ± 1.076	49.61 ± 1.213	93.54 ± 0.039	30.34 ± 1.073	52.5 ±	6.98 ± 1.733	92.09 ± 0.035	90.21 ± 0.165	59.90 ± 0.096	12.89 ± 0.344	85.01 ± 0.121	39.73 ± 0.104	85.70 ± 0.072
GJA10	no data ± no data	no data ± no data	32.50 ± 0.318	no data ± no data	no data ± no data	11.40 ± 1.023	28.57 ± 1.670	16.30 ± 0.484	no data ± no data	no data ± no data	no data ± no data	no data ± no data	no data ± no data
GJA3	46.46 ± 0.186	4.42 ± 0.095	2.24 ± 0.318	no data ± no data	no data ± no data	26.36 ± 0.625	31.28 ± 0.606	30.97 ± 0.725	12.62 ± 0.607	39.90 ± 0.181	13.07 ± 1.097	25.17 ± 1.275	31.41 ± 0.481
GJA4	7.61 ± 0.525	18.92 ± 1.585	57.58 ± 0.127	49.91 ± 0.014	no data ± no data	39.95 ± 0.205	29.92 ± 1.706	45.19 ± 0.671	37.51 ± 0.001	22.01 ± 2.327	58.29 ± 0.114	21.33 ± 2.021	73.56 ± 0.136
GJA5	43.64 ± 0.284	16.30 ± 1.321	21.57 ± 0.371	18.80 ± 0.669	no data ± no data	41.36 ± 0.754	31.97 ± 1.415	46.82 ± 0.252	38.56 ± 0.243	26.11 ± 1.092	37.43 ± 0.099	42.19 ± 0.096	71.90 ± 0.323
GJA8	19.00 ± 0.314	5.98 ± 1.301	26.53 ± 0.226	45.43 ± 0.418	no data ± no data	27.01 ± 1.264	28.70 ± 0.971	14.33 ± 0.667	no data ± no data	no data ± no data	no data ± no data	no data ± no data	no data ± no data
GJA9	94.24 ± 0.054	40.28 ± 0.326	31.73 ± 0.216	no data ± no data	no data ± no data	no data ± no data	no data ± no data	no data ± no data	no data ± no data	no data ± no data	no data ± no data	no data ± no data	no data ± no data
GJB1	83.93 ± 0.146	84.70 ± 0.039	77.48 ± 0.067	87.68 ± 0.063	26 ±	10.07 ± 0.843	29.09 ± 0.871	53.73 ± 0.667	12.44 ± 0.309	1.50 ± 0.384	5.49 ± 0.945	24.72 ± 0.585	92.80 ± 0.067
GJB2	66.19 ± 0.453	31.88 ± 1.404	45.55 ± 0.167	no data ± no data	no data ± no data	35.24 ± 0.887	44.45 ± 0.844	90.66 ± 0.126	35.48 ± 0.750	6.64 ± 0.762	24.48 ± 0.711	44.23 ± 0.156	86.51 ± 0.198
GJB3	81.52 ± 0.137	57.81 ± 0.270	55.60 ± 0.093	31.57 ± 0.188	no data ± no data	23.05 ± 1.695	20.61 ± 1.310	26.54 ± 0.928	11.79 ± 1.265	21.37 ± 0.983	33.20 ± 0.147	25.56 ± 0.251	61.56 ± 0.283
GJB4	58.33 ± 0.297	16.91 ± 0.457	13.01 ± 0.185	no data ± no data	no data ± no data	34.02 ± 0.753	45.79 ± 0.143	60.73 ± 0.273	19.43 ± 1.441	17.66 ± 4.102	37.70 ± 0.096	36.59 ± 1.111	54.05 ± 0.153
GJB5	16.36 ± 0.406	9.80 ± 0.565	3.15 ± 0.229	57.33 ± 0.268	no data ± no data	4.96 ± 0.291	11.93 ± 0.154	36.85 ± 0.910	34.25 ± 0.448	27.21 ± 0.908	43.00 ± 0.151	34.71 ± 0.674	52.97 ± 0.178
GJB6	2.67 ± 0.828	2.03 ± 1.795	1.08 ± 0.463	no data ± no data	no data ± no data	24.61 ± 1.502	29.46 ± 0.262	50.44 ± 0.288	19.65 ± 1.284	0.16 ± 1.423	12.12 ± 1.231	14.33 ± 3.239	15.82 ± 0.935
GJB7	no data ± no data	no data ± no data	no data ± no data	no data ± no data	no data ± no data	no data ± no data	no data ± no data	no data ± no data	no data ± no data	no data ± no data	no data ± no data	no data ± no data	no data ± no data
GJC1	6.91 ± 0.725	33.38 ± 1.006	61.01 ± 0.118	43.00 ± 0.259	no data ± no data	10.17 ± 1.526	54.84 ± 0.257	71.55 ± 0.231	no data ± no data	no data ± no data	no data ± no data	no data ± no data	no data ± no data
GJC2	57.81 ± 0.244	30.60 ± 0.345	17.66 ± 0.171	53.51 ± 0.559	no data ± no data	41.52 ± 0.379	18.98 ± 0.885	18.62 ± 0.661	8.54 ± 0.120	18.04 ± 0.859	13.52 ± 0.241	9.55 ± 0.966	18.14 ± 0.134
GJC3	no data ± no data	no data ± no data	no data ± no data	no data ± no data	no data ± no data	22.49 ± 1.545	50.76 ± 0.634	33.07 ± 0.666	no data ± no data	no data ± no data	no data ± no data	no data ± no data	no data ± no data
GJD2	76.40 ± 0.257	54.91 ± 0.188	53.25 ± 0.114	no data ± no data	no data ± no data	95.15 ± 0.013	97.96 ± 0.020	67.23 ± 0.126	34.44 ± 3.242	57.73 ± 0.111	50.25 ± 0.113	61.52 ± 0.228	13.40 ± 1.042
GJD3	62.13 ± 0.263	84.03 ± 0.305	58.85 ± 0.153	no data ± no data	no data ± no data	no data ± no data	no data ± no data	no data ± no data	no data ± no data	no data ± no data	no data ± no data	no data ± no data	no data ± no data
GJD4	14.04 ± 0.210	16.00 ± 0.185	10.46 ± 0.260	no data ± no data	no data ± no data	16.33 ± 1.065	12.32 ± 0.651	16.67 ± 0.682	57.38 ± 0.060	46.96 ± 0.071	no data ± no data	70.40 ± 0.255	no data ± no data
GLIPR1	27.07 ± 0.407	20.18 ± 0.424	67.42 ± 0.112	1.18 ± 0.900	6 ±	52.35 ± 0.237	69.38 ± 0.166	57.34 ± 0.328	44.70 ± 0.114	52.17 ± 0.153	55.19 ± 0.070	50.03 ± 0.219	54.96 ± 0.227
GLP1R	92.18 ± 0.049	56.77 ± 0.077	64.36 ± 0.056	41.43 ± 0.093	33.5 ±	46.31 ± 0.239	62.14 ± 1.474	48.76 ± 0.290	28.24 ± 0.087	86.67 ± 0.028	79.88 ± 0.046	87.51 ± 0.077	45.06 ± 0.088
GLP2R	25.24 ± 0.316	6.75 ± 1.079	7.80 ± 0.308	no data ± no data	no data ± no data	no data ± no data	no data ± no data	no data ± no data	32.28 ± 0.486	21.91 ± 0.436	33.78 ± 0.107	18.15 ± 0.503	18.06 ± 0.976
GLRA1	70.20 ± 0.371	28.81 ± 1.083	26.95 ± 0.357	9.22 ± 0.624	no data ± no data	53.33 ± 0.180	25.87 ± 0.578	4.29 ± 1.151	13.50 ± 4.626	32.79 ± 0.058	24.87 ± 0.125	15.60 ± 0.128	37.69 ± 0.402
GLRA2	43.23 ± 0.705	36.70 ± 2.028	25.93 ± 0.316	38.97 ± 0.495	no data ± no data	10.48 ± 3.004	12.06 ± 4.360	13.93 ± 1.229	4.29 ± 1.019	13.40 ± 0.893	15.12 ± 0.643	5.38 ± 0.400	20.75 ± 0.557
GLRA3	79.05 ± 0.137	20.56 ± 0.783	33.12 ± 0.215	16.52 ± 0.707	no data ± no data	5.38 ± 0.375	11.81 ± 0.858	6.20 ± 0.820	20.70 ± 0.476	0.39 ± 2.169	13.87 ± 0.101	16.75 ± 0.064	16.35 ± 0.848
GLRB	57.30 ± 0.316	57.54 ± 0.269	72.17 ± 0.090	83.40 ± 0.119	no data ± no data	74.13 ± 0.343	91.32 ± 0.088	10.35 ± 1.251	71.75 ± 0.185	35.74 ± 0.117	12.86 ± 0.329	41.48 ± 0.036	24.58 ± 0.621
GNRHR	55.97 ± 0.205	49.24 ± 0.571	31.72 ± 0.378	10.33 ± 1.244	no data ± no data	30.22 ± 0.252	47.60 ± 0.105	37.73 ± 0.230	6.20 ± 0.536	34.92 ± 0.471	26.08 ± 0.107	23.97 ± 0.189	8.77 ± 0.880
GOLGA5	71.29 ± 0.212	90.78 ± 0.069	91.34 ± 0.035	no data ± no data	47.5 ±	91.62 ± 0.025	89.21 ± 0.126	87.11 ± 0.068	86.63 ± 0.052	87.35 ± 0.006	82.57 ± 0.019	94.96 ± 0.038	82.96 ± 0.091
GOLT1A	12.43 ± 0.533	90.65 ± 0.035	85.32 ± 0.052	no data ± no data	34.5 ±	60.91 ± 0.297	26.74 ± 0.592	33.30 ± 0.342	52.59 ± 0.252	66.25 ± 0.061	no data ± no data	72.89 ± 0.071	no data ± no data
GOLT1B	84.68 ± 0.562	97.21 ± 0.009	94.97 ± 0.019	no data ± no data	42.5 ±	64.78 ± 0.205	74.75 ± 0.704	56.35 ± 0.650	76.93 ± 0.044	78.27 ± 0.042	64.93 ± 0.099	86.20 ± 0.113	29.95 ± 0.446
GP1BA	82.17 ± 0.171	67.26 ± 0.094	59.08 ± 0.070	31.68 ± 1.422	no data ± no data	40.32 ± 0.723	51.36 ± 0.297	48.26 ± 0.282	no data ± no data	no data ± no data	no data ± no data	no data ± no data	no data ± no data
GP1BB	56.34 ± 0.316	8.83 ± 0.453	52.67 ± 0.171	20.15 ± 0.337	41 ±	73.01 ± 0.070	36.65 ± 0.127	27.59 ± 0.411	no data ± no data	no data ± no data	no data ± no data	no data ± no data	no data ± no data
GP2	87.39 ± 0.055	99.97 ± 0.000	95.30 ± 0.060	99.51 ± 0.003	no data ± no data	27.81 ± 1.042	97.71 ± 0.039	89.06 ± 0.317	72.34 ± 0.235	27.52 ± 1.005	43.70 ± 0.330	51.36 ± 0.699	99.90 ± 0.000
GP5	19.55 ± 0.537	21.45 ± 1.819	23.81 ± 0.378	5.54 ± 0.750	no data ± no data	56.64 ± 0.072	59.48 ± 0.803	62.45 ± 0.123	25.36 ± 1.088	22.51 ± 3.176	15.57 ± 0.427	11.13 ± 3.883	17.36 ± 0.871
GP6	59.72 ± 0.436	15.99 ± 1.735	36.96 ± 0.143	no data ± no data	no data ± no data	50.62 ± 0.142	48.54 ± 2.249	17.80 ± 0.783	no data ± no data	no data ± no data	no data ± no data	no data ± no data	no data ± no data
GP9	35.04 ± 0.241	15.70 ± 1.019	26.04 ± 0.158	40.58 ± 1.325	no data ± no data	41.82 ± 0.753	17.62 ± 0.290	12.24 ± 0.455	18.25 ± 1.201	12.25 ± 0.293	no data ± no data	30.71 ± 1.802	no data ± no data
GPA33	65.37 ± 0.314	40.86 ± 0.096	30.34 ± 0.249	55.61 ± 0.053	no data ± no data	48.87 ± 0.485	24.98 ± 0.750	17.60 ± 0.387	no data ± no data	no data ± no data	no data ± no data	no data ± no data	no data ± no data
GPAA1	98.14 ± 0.023	91.33 ± 0.016	90.66 ± 0.032	96.28 ± 0.028	236 ±	55.82 ± 0.409	81.96 ± 0.117	88.72 ± 0.097	no data ± no data	no data ± no data	no data ± no data	no data ± no data	no data ± no data
GPBAR1	no data ± no data	no data ± no data	40.19 ± 0.258	no data ± no data	no data ± no data	no data ± no data	no data ± no data	no data ± no data	no data ± no data	no data ± no data	no data ± no data	no data ± no data	no data ± no data
GPER	54.92 ± 0.276	17.30 ± 1.931	55.79 ± 0.148	61.93 ± 0.017	no data ± no data	59.95 ± 0.144	60.58 ± 0.293	63.55 ± 0.414	30.44 ± 0.881	23.89 ± 1.047	3.46 ± 0.581	34.70 ± 1.124	3.14 ± 1.341
GPM6A	9.62 ± 0.949	10.27 ± 0.337	82.39 ± 0.097	89.57 ± 0.020	no data ± no data	14.48 ± 1.979	69.05 ± 0.196	74.78 ± 0.093	94.33 ± 0.029	36.62 ± 0.384	33.88 ± 0.494	49.13 ± 0.554	22.84 ± 0.194
GPM6B	67.68 ± 0.182	28.35 ± 0.091	45.99 ± 0.200	2.12 ± 1.344	no data ± no data	25.88 ± 0.952	72.97 ± 0.167	82.55 ± 0.169	93.58 ± 0.035	84.80 ± 0.253	32.76 ± 0.302	72.44 ± 0.477	27.04 ± 0.150
GPNMB	72.77 ± 0.228	60.51 ± 1.022	90.25 ± 0.036	71.31 ± 0.229	no data ± no data	15.68 ± 0.396	49.32 ± 0.487	49.80 ± 0.529	59.89 ± 0.072	8.39 ± 0.518	93.20 ± 0.036	72.04 ± 0.093	44.30 ± 0.354
GPR1	40.37 ± 0.737	15.13 ± 0.394	33.50 ± 0.184	45.30 ± 0.339	no data ± no data	27.26 ± 0.682	65.46 ± 0.605	57.01 ± 0.207	10.70 ± 2.339	20.88 ± 1.124	7.51 ± 0.340	8.19 ± 0.206	22.89 ± 0.362
GPR101	no data ± no data	no data ± no data	25.28 ± 0.279	no data ± no data	no data ± no data	no data ± no data	no data ± no data	no data ± no data	no data ± no data	no data ± no data	no data ± no data	no data ± no data	no data ± no data
GPR107	75.82 ± 0.122	57.42 ± 0.261	76.44 ± 0.043	79.56 ± 0.135	no data ± no data	75.63 ± 0.043	83.62 ± 0.082	81.54 ± 0.069	36.11 ± 0.331	36.33 ± 0.060	16.81 ± 0.358	56.70 ± 0.166	20.75 ± 1.087
GPR110	83.32 ± 0.198	65.23 ± 0.658	60.05 ± 0.131	no data ± no data	19.5 ±	22.87 ± 0.762	10.54 ± 1.936	9.81 ± 0.683	19.67 ± 2.275	29.51 ± 0.162	27.50 ± 0.182	18.49 ± 0.209	35.57 ± 0.123
GPR111	no data ± no data	no data ± no data	8.77 ± 0.538	no data ± no data	no data ± no data	no data ± no data	no data ± no data	no data ± no data	no data ± no data	no data ± no data	no data ± no data	no data ± no data	no data ± no data
GPR112	no data ± no data	no data ± no data	28.38 ± 0.357	no data ± no data	no data ± no data	no data ± no data	no data ± no data	no data ± no data	no data ± no data	no data ± no data	no data ± no data	no data ± no data	no data ± no data
GPR113	no data ± no data	no data ± no data	53.52 ± 0.185	no data ± no data	no data ± no data	no data ± no data	no data ± no data	no data ± no data	no data ± no data	no data ± no data	no data ± no data	no data ± no data	no data ± no data
GPR114	34.99 ± 0.384	16.00 ± 0.682	50.28 ± 0.118	no data ± no data	no data ± no data	34.01 ± 0.772	33.41 ± 0.852	52.83 ± 0.269	no data ± no data	no data ± no data	no data ± no data	no data ± no data	no data ± no data
GPR115	32.72 ± 0.642	2.59 ± 3.072	31.54 ± 0.314	no data ± no data	14 ±	16.09 ± 1.460	41.50 ± 1.171	12.47 ± 0.771	8.99 ± 8.022	14.34 ± 4.541	0.35 ± 0.583	22.88 ± 0.076	1.21 ± 1.277
GPR116	19.30 ± 0.461	57.63 ± 1.050	79.51 ± 0.085	89.08 ± 0.069	no data ± no data	35.41 ± 1.046	89.86 ± 0.059	86.63 ± 0.037	63.60 ± 0.094	31.01 ± 0.557	55.63 ± 0.074	47.23 ± 0.128	69.43 ± 0.208
GPR119	no data ± no data	no data ± no data	no data ± no data	no data ± no data	no data ± no data	no data ± no data	no data ± no data	no data ± no data	no data ± no data	no data ± no data	no data ± no data	no data ± no data	no data ± no data
GPR12	83.92 ± 0.087	44.13 ± 0.068	44.96 ± 0.244	43.54 ± 0.478	no data ± no data	15.68 ± 0.231	27.27 ± 0.456	16.18 ± 0.278	7.46 ± 0.924	20.61 ± 3.138	13.68 ± 0.625	42.48 ± 0.067	29.02 ± 1.190
GPR123	78.43 ± 0.216	42.06 ± 0.755	53.87 ± 0.148	no data ± no data	no data ± no data	12.39 ± 0.618	16.42 ± 1.064	9.82 ± 0.692	no data ± no data	no data ± no data	no data ± no data	no data ± no data	no data ± no data
GPR124	28.23 ± 0.445	30.84 ± 0.574	68.13 ± 0.092	no data ± no data	no data ± no data	39.32 ± 0.807	25.11 ± 1.491	65.35 ± 0.438	no data ± no data	no data ± no data	no data ± no data	no data ± no data	no data ± no data
GPR125	no data ± no data	no data ± no data	86.02 ± 0.060	no data ± no data	no data ± no data	54.90 ± 0.256	43.86 ± 0.339	72.66 ± 0.446	60.08 ± 0.086	72.01 ± 0.083	2.10 ± 1.393	29.84 ± 1.655	11.24 ± 0.388
GPR126	56.62 ± 0.415	47.25 ± 1.335	58.95 ± 0.098	49.07 ± 0.269	no data ± no data	no data ± no data	no data ± no data	no data ± no data	28.25 ± 0.191	22.04 ± 0.050	no data ± no data	10.67 ± 0.097	no data ± no data
GPR128	no data ± no data	no data ± no data	28.97 ± 0.405	no data ± no data	no data ± no data	no data ± no data	no data ± no data	no data ± no data	50.28 ± 0.497	53.24 ± 0.176	no data ± no data	43.59 ± 0.612	no data ± no data
GPR132	11.47 ± 0.468	31.89 ± 0.579	17.10 ± 0.281	no data ± no data	no data ± no data	25.57 ± 1.506	44.93 ± 0.149	30.14 ± 0.390	no data ± no data	no data ± no data	no data ± no data	no data ± no data	no data ± no data
GPR133	2.53 ± 0.581	46.70 ± 0.240	28.77 ± 0.264	no data ± no data	31 ±	23.86 ± 1.999	30.25 ± 0.755	61.15 ± 0.749	no data ± no data	no data ± no data	no data ± no data	no data ± no data	no data ± no data
GPR135	56.08 ± 0.412	6.47 ± 1.224	34.44 ± 0.222	15.43 ± 0.434	no data ± no data	44.46 ± 0.265	80.72 ± 0.126	52.31 ± 0.223	4.17 ± 1.002	17.83 ± 1.663	no data ± no data	11.96 ± 0.945	no data ± no data
GPR137	90.29 ± 0.108	69.52 ± 1.296	63.69 ± 0.057	no data ± no data	47.5 ±	73.07 ± 0.042	48.09 ± 0.984	70.07 ± 0.136	no data ± no data	no data ± no data	no data ± no data	no data ± no data	no data ± no data
GPR137B	19.47 ± 0.485	25.84 ± 0.669	77.25 ± 0.080	27.45 ± 0.101	46.5 ±	74.93 ± 0.326	86.75 ± 0.037	53.87 ± 1.237	74.17 ± 0.070	75.19 ± 0.027	no data ± no data	79.03 ± 0.095	no data ± no data
GPR139	no data ± no data	no data ± no data	no data ± no data	no data ± no data	no data ± no data	no data ± no data	no data ± no data	no data ± no data	no data ± no data	no data ± no data	no data ± no data	no data ± no data	no data ± no data
GPR141	no data ± no data	no data ± no data	20.68 ± 0.375	no data ± no data	no data ± no data	no data ± no data	no data ± no data	no data ± no data	no data ± no data	no data ± no data	no data ± no data	no data ± no data	no data ± no data
GPR142	no data ± no data	no data ± no data	no data ± no data	no data ± no data	no data ± no data	no data ± no data	no data ± no data	no data ± no data	no data ± no data	no data ± no data	no data ± no data	no data ± no data	no data ± no data
GPR143	10.32 ± 0.319	6.10 ± 3.372	35.50 ± 0.200	47.42 ± 1.898	no data ± no data	28.38 ± 0.265	41.53 ± 0.218	45.40 ± 0.566	no data ± no data	no data ± no data	no data ± no data	no data ± no data	no data ± no data
GPR144	69.86 ± 0.173	7.65 ± 1.878	22.13 ± 0.285	no data ± no data	no data ± no data	no data ± no data	no data ± no data	no data ± no data	no data ± no data	no data ± no data	no data ± no data	no data ± no data	no data ± no data
GPR146	84.76 ± 0.111	64.81 ± 0.500	42.28 ± 0.167	no data ± no data	8 ±	61.48 ± 0.018	77.53 ± 0.277	68.60 ± 0.190	no data ± no data	no data ± no data	no data ± no data	no data ± no data	no data ± no data
GPR148	no data ± no data	no data ± no data	no data ± no data	no data ± no data	no data ± no data	no data ± no data	no data ± no data	no data ± no data	no data ± no data	no data ± no data	no data ± no data	no data ± no data	no data ± no data
GPR149	no data ± no data	no data ± no data	no data ± no data	no data ± no data	no data ± no data	7.63 ± 1.899	14.20 ± 2.948	4.08 ± 1.988	29.19 ± 0.865	40.13 ± 0.082	21.26 ± 0.321	28.36 ± 0.273	3.89 ± 1.129
GPR15	43.50 ± 0.262	35.97 ± 0.028	30.32 ± 0.251	72.06 ± 0.049	no data ± no data	20.70 ± 0.326	10.83 ± 1.434	45.11 ± 0.193	no data ± no data	no data ± no data	no data ± no data	no data ± no data	no data ± no data
GPR150	40.24 ± 0.362	73.06 ± 0.340	43.86 ± 0.188	no data ± no data	no data ± no data	5.61 ± 0.480	29.93 ± 0.508	18.43 ± 0.687	no data ± no data	no data ± no data	no data ± no data	no data ± no data	no data ± no data
GPR151	no data ± no data	no data ± no data	no data ± no data	no data ± no data	no data ± no data	24.19 ± 2.738	35.83 ± 1.193	24.58 ± 1.013	no data ± no data	no data ± no data	no data ± no data	no data ± no data	no data ± no data
GPR152	no data ± no data	no data ± no data	no data ± no data	no data ± no data	no data ± no data	18.82 ± 2.111	27.99 ± 1.396	26.18 ± 0.739	no data ± no data	no data ± no data	no data ± no data	no data ± no data	no data ± no data
GPR153	92.29 ± 0.043	62.13 ± 0.316	70.54 ± 0.102	no data ± no data	no data ± no data	22.36 ± 1.593	33.82 ± 0.821	65.30 ± 0.179	62.89 ± 0.015	64.67 ± 0.128	49.29 ± 0.170	31.51 ± 0.981	57.05 ± 0.126
GPR155	15.06 ± 1.119	15.84 ± 1.559	39.08 ± 0.240	no data ± no data	no data ± no data	70.11 ± 0.018	80.51 ± 0.127	52.34 ± 0.369	no data ± no data	no data ± no data	no data ± no data	no data ± no data	no data ± no data
GPR156	88.58 ± 0.066	89.49 ± 0.147	64.84 ± 0.096	no data ± no data	no data ± no data	no data ± no data	no data ± no data	no data ± no data	no data ± no data	no data ± no data	no data ± no data	no data ± no data	no data ± no data
GPR157	38.55 ± 0.406	92.39 ± 0.034	69.31 ± 0.090	no data ± no data	32.5 ±	no data ± no data	no data ± no data	no data ± no data	no data ± no data	no data ± no data	no data ± no data	no data ± no data	no data ± no data
GPR158	6.62 ± 0.600	47.51 ± 1.815	70.00 ± 0.121	no data ± no data	11 ±	68.16 ± 0.055	74.52 ± 0.158	65.22 ± 0.181	82.82 ± 0.009	23.06 ± 2.128	no data ± no data	79.40 ± 0.009	no data ± no data
GPR160	88.43 ± 0.893	94.67 ± 0.004	88.31 ± 0.072	no data ± no data	no data ± no data	53.99 ± 0.152	9.56 ± 0.144	34.22 ± 0.587	no data ± no data	no data ± no data	no data ± no data	no data ± no data	no data ± no data
GPR161	71.44 ± 0.175	69.44 ± 0.304	57.17 ± 0.064	88.61 ± 0.071	no data ± no data	25.39 ± 0.607	24.24 ± 1.824	29.19 ± 0.615	no data ± no data	no data ± no data	no data ± no data	no data ± no data	no data ± no data
GPR162	60.45 ± 0.203	10.69 ± 0.881	13.44 ± 0.180	18.98 ± 0.701	no data ± no data	64.12 ± 0.137	45.97 ± 0.959	70.49 ± 0.151	39.69 ± 1.993	58.89 ± 0.281	34.87 ± 0.153	26.00 ± 2.550	61.32 ± 0.201
GPR17	1.30 ± 0.350	7.38 ± 1.647	6.20 ± 0.347	64.00 ± 0.608	no data ± no data	no data ± no data	no data ± no data	no data ± no data	no data ± no data	no data ± no data	no data ± no data	no data ± no data	no data ± no data
GPR171	16.43 ± 0.579	4.87 ± 0.581	9.34 ± 0.426	30.50 ± 2.554	no data ± no data	34.86 ± 0.713	4.42 ± 0.505	1.97 ± 0.833	no data ± no data	no data ± no data	no data ± no data	no data ± no data	no data ± no data
GPR172A	90.64 ± 0.129	78.30 ± 0.362	76.66 ± 0.061	no data ± no data	84.5 ±	79.43 ± 0.086	72.19 ± 0.140	86.06 ± 0.121	51.52 ± 0.197	67.78 ± 0.001	66.19 ± 0.142	77.66 ± 0.085	61.10 ± 0.200
GPR172B	22.14 ± 0.417	5.49 ± 0.129	11.22 ± 0.320	no data ± no data	no data ± no data	no data ± no data	no data ± no data	no data ± no data	no data ± no data	no data ± no data	no data ± no data	no data ± no data	no data ± no data
GPR173	59.50 ± 0.324	35.53 ± 1.836	26.40 ± 0.221	no data ± no data	no data ± no data	57.04 ± 0.204	43.97 ± 0.269	49.60 ± 0.465	9.23 ± 0.591	21.32 ± 1.337	19.99 ± 0.253	2.80 ± 1.003	44.08 ± 0.471
GPR174	40.75 ± 0.430	28.02 ± 1.167	24.16 ± 0.435	no data ± no data	no data ± no data	34.19 ± 0.683	27.97 ± 2.376	52.15 ± 0.370	no data ± no data	no data ± no data	no data ± no data	no data ± no data	no data ± no data
GPR176	41.19 ± 0.383	77.31 ± 0.670	78.57 ± 0.064	3.30 ± 0.796	no data ± no data	25.03 ± 1.403	34.13 ± 0.649	40.62 ± 0.404	72.53 ± 0.007	67.35 ± 0.022	47.10 ± 0.100	26.89 ± 1.231	46.75 ± 0.426
GPR179	no data ± no data	no data ± no data	no data ± no data	no data ± no data	no data ± no data	11.35 ± 0.156	16.88 ± 1.660	28.40 ± 0.523	no data ± no data	no data ± no data	no data ± no data	no data ± no data	no data ± no data
GPR18	25.16 ± 0.594	13.46 ± 2.347	18.18 ± 0.353	40.99 ± 1.749	no data ± no data	44.66 ± 0.150	48.15 ± 0.363	43.94 ± 0.149	no data ± no data	no data ± no data	no data ± no data	no data ± no data	no data ± no data
GPR180	39.24 ± 0.613	68.00 ± 0.349	70.25 ± 0.081	no data ± no data	no data ± no data	86.96 ± 0.035	88.26 ± 0.038	86.58 ± 0.026	74.55 ± 0.202	68.26 ± 0.060	41.28 ± 0.152	77.24 ± 0.089	35.86 ± 0.335
GPR182	75.62 ± 0.143	41.83 ± 0.750	43.44 ± 0.116	29.92 ± 0.371	no data ± no data	41.63 ± 0.350	63.81 ± 0.300	69.36 ± 0.204	15.66 ± 5.866	17.93 ± 2.967	12.08 ± 0.565	19.72 ± 0.063	8.05 ± 0.430
GPR183	41.12 ± 0.490	15.09 ± 0.049	42.14 ± 0.114	1.26 ± 0.387	no data ± no data	39.00 ± 1.065	41.24 ± 1.067	67.07 ± 0.257	no data ± no data	no data ± no data	no data ± no data	no data ± no data	no data ± no data
GPR19	11.67 ± 0.377	11.88 ± 0.818	63.21 ± 0.149	55.16 ± 0.130	no data ± no data	75.36 ± 0.104	72.39 ± 0.229	55.97 ± 0.357	72.84 ± 0.022	75.18 ± 0.007	63.73 ± 0.037	74.63 ± 0.156	36.76 ± 0.442
GPR20	25.26 ± 0.357	4.36 ± 0.847	13.60 ± 0.248	54.91 ± 0.113	no data ± no data	40.04 ± 0.969	41.60 ± 0.585	64.02 ± 0.147	23.55 ± 3.217	12.42 ± 0.714	6.37 ± 0.217	23.20 ± 3.037	7.58 ± 1.041
GPR21	56.86 ± 0.328	30.82 ± 0.554	43.77 ± 0.200	no data ± no data	no data ± no data	no data ± no data	no data ± no data	no data ± no data	no data ± no data	no data ± no data	no data ± no data	no data ± no data	no data ± no data
GPR22	11.88 ± 0.596	15.38 ± 5.288	14.32 ± 0.394	no data ± no data	no data ± no data	0.61 ± 1.392	30.69 ± 2.658	27.21 ± 0.377	no data ± no data	no data ± no data	no data ± no data	no data ± no data	no data ± no data
GPR25	63.32 ± 0.294	2.69 ± 2.696	10.52 ± 0.478	no data ± no data	no data ± no data	no data ± no data	no data ± no data	no data ± no data	no data ± no data	no data ± no data	no data ± no data	no data ± no data	no data ± no data
GPR26	83.55 ± 0.169	14.58 ± 0.187	24.25 ± 0.251	no data ± no data	no data ± no data	29.42 ± 2.546	34.28 ± 1.706	51.47 ± 0.250	17.24 ± 1.710	25.16 ± 0.628	34.96 ± 0.117	7.37 ± 0.658	53.79 ± 0.266
GPR27	29.88 ± 0.442	69.51 ± 0.147	89.85 ± 0.041	no data ± no data	no data ± no data	62.38 ± 0.145	95.32 ± 0.006	51.39 ± 0.686	28.39 ± 0.624	54.52 ± 0.317	11.72 ± 0.172	39.40 ± 0.135	14.60 ± 0.217
GPR3	21.00 ± 0.228	12.76 ± 1.398	22.48 ± 0.288	51.79 ± 0.644	no data ± no data	32.63 ± 0.677	16.34 ± 0.791	33.31 ± 0.255	no data ± no data	no data ± no data	no data ± no data	no data ± no data	no data ± no data
GPR31	31.52 ± 0.324	2.36 ± 0.046	4.38 ± 0.284	58.08 ± 0.213	no data ± no data	no data ± no data	no data ± no data	no data ± no data	no data ± no data	no data ± no data	no data ± no data	no data ± no data	no data ± no data
GPR32	43.62 ± 0.348	38.12 ± 0.500	20.54 ± 0.240	no data ± no data	no data ± no data	no data ± no data	no data ± no data	no data ± no data	no data ± no data	no data ± no data	no data ± no data	no data ± no data	no data ± no data
GPR34	36.91 ± 0.477	48.34 ± 0.071	57.28 ± 0.259	no data ± no data	no data ± no data	40.75 ± 0.337	63.69 ± 0.129	55.05 ± 0.293	no data ± no data	no data ± no data	no data ± no data	no data ± no data	no data ± no data
GPR35	80.95 ± 0.218	52.11 ± 0.333	51.50 ± 0.132	82.61 ± 0.058	19 ±	31.81 ± 0.735	13.09 ± 1.325	28.33 ± 0.722	no data ± no data	no data ± no data	no data ± no data	no data ± no data	no data ± no data
GPR37	23.64 ± 0.841	19.09 ± 0.099	61.45 ± 0.139	29.72 ± 1.600	6 ±	18.13 ± 0.638	43.23 ± 2.496	32.17 ± 0.645	39.91 ± 1.247	36.24 ± 0.285	15.73 ± 1.138	29.52 ± 0.860	1.50 ± 0.633
GPR37L1	13.21 ± 0.241	5.22 ± 0.525	10.75 ± 0.250	73.09 ± 0.007	no data ± no data	17.65 ± 0.697	60.82 ± 0.221	57.14 ± 0.372	27.68 ± 0.200	42.97 ± 0.065	45.12 ± 0.215	33.14 ± 0.673	38.17 ± 0.458
GPR39	7.54 ± 0.356	25.97 ± 0.592	24.40 ± 0.278	33.33 ± 0.558	no data ± no data	50.23 ± 0.044	36.16 ± 1.190	49.91 ± 0.210	43.75 ± 0.283	34.47 ± 0.787	33.13 ± 0.426	27.25 ± 0.363	23.49 ± 0.820
GPR4	78.58 ± 0.255	27.56 ± 0.463	55.19 ± 0.152	17.78 ± 0.146	no data ± no data	8.16 ± 0.290	12.82 ± 0.632	17.49 ± 0.294	14.36 ± 0.431	10.84 ± 0.703	10.09 ± 0.176	6.90 ± 0.697	20.66 ± 0.340
GPR42	23.53 ± 0.278	5.46 ± 1.427	28.25 ± 0.279	no data ± no data	no data ± no data	no data ± no data	no data ± no data	no data ± no data	no data ± no data	no data ± no data	no data ± no data	no data ± no data	no data ± no data
GPR44	45.70 ± 0.258	14.73 ± 1.255	56.11 ± 0.215	22.72 ± 0.076	no data ± no data	58.68 ± 0.141	70.88 ± 0.214	58.13 ± 0.181	6.37 ± 0.262	12.50 ± 0.311	no data ± no data	12.65 ± 2.221	no data ± no data
GPR45	22.80 ± 0.347	10.51 ± 1.632	10.11 ± 0.261	29.83 ± 0.480	no data ± no data	28.82 ± 0.519	41.19 ± 0.751	30.50 ± 0.368	no data ± no data	no data ± no data	no data ± no data	no data ± no data	no data ± no data
GPR50	18.99 ± 0.475	36.84 ± 0.703	11.58 ± 0.240	30.46 ± 0.161	no data ± no data	17.21 ± 3.052	8.14 ± 0.642	20.94 ± 1.423	3.62 ± 0.218	1.07 ± 1.704	no data ± no data	43.68 ± 0.950	no data ± no data
GPR52	8.38 ± 0.330	16.35 ± 0.037	5.51 ± 0.262	no data ± no data	no data ± no data	no data ± no data	no data ± no data	no data ± no data	no data ± no data	no data ± no data	no data ± no data	no data ± no data	no data ± no data
GPR55	44.19 ± 0.231	70.59 ± 0.143	27.80 ± 0.276	no data ± no data	no data ± no data	no data ± no data	no data ± no data	no data ± no data	no data ± no data	no data ± no data	no data ± no data	no data ± no data	no data ± no data
GPR56	87.40 ± 0.340	88.60 ± 0.022	95.60 ± 0.014	90.96 ± 0.045	no data ± no data	80.74 ± 0.142	51.42 ± 0.568	76.47 ± 0.505	89.15 ± 0.006	87.13 ± 0.025	68.55 ± 0.061	90.56 ± 0.110	83.40 ± 0.089
GPR6	19.49 ± 0.575	1.77 ± 0.315	51.39 ± 0.119	52.25 ± 0.106	no data ± no data	25.81 ± 0.401	21.19 ± 1.333	14.79 ± 0.758	14.55 ± 0.538	92.80 ± 0.025	55.87 ± 0.208	82.75 ± 0.219	7.30 ± 0.290
GPR61	63.61 ± 0.220	52.30 ± 1.600	49.78 ± 0.123	no data ± no data	no data ± no data	24.93 ± 1.403	47.62 ± 0.751	43.13 ± 0.266	6.44 ± 3.106	14.15 ± 2.591	7.92 ± 0.169	13.58 ± 0.844	3.08 ± 0.692
GPR62	no data ± no data	no data ± no data	34.35 ± 0.193	no data ± no data	no data ± no data	6.64 ± 2.037	36.25 ± 1.173	11.28 ± 0.860	3.33 ± 1.165	12.54 ± 3.150	no data ± no data	4.95 ± 0.418	no data ± no data
GPR63	27.53 ± 0.636	25.99 ± 0.919	32.17 ± 0.218	no data ± no data	no data ± no data	13.12 ± 2.795	17.23 ± 0.518	27.50 ± 0.270	no data ± no data	no data ± no data	no data ± no data	no data ± no data	no data ± no data
GPR64	89.94 ± 0.411	36.68 ± 0.435	80.36 ± 0.088	75.88 ± 0.076	no data ± no data	3.30 ± 0.184	14.39 ± 1.325	49.04 ± 0.469	53.14 ± 0.287	43.72 ± 0.527	no data ± no data	12.24 ± 1.547	no data ± no data
GPR65	56.24 ± 0.646	13.14 ± 0.018	29.48 ± 0.173	19.71 ± 0.936	no data ± no data	31.77 ± 0.629	51.34 ± 0.546	31.41 ± 0.368	no data ± no data	no data ± no data	no data ± no data	no data ± no data	no data ± no data
GPR68	71.97 ± 0.210	81.07 ± 0.840	72.82 ± 0.073	54.57 ± 0.441	no data ± no data	57.24 ± 0.113	38.80 ± 0.734	45.58 ± 0.370	27.09 ± 0.122	32.54 ± 0.015	no data ± no data	19.16 ± 0.838	no data ± no data
GPR75	36.57 ± 0.607	47.21 ± 1.069	43.93 ± 0.158	no data ± no data	no data ± no data	37.12 ± 0.333	40.12 ± 1.845	6.97 ± 0.620	30.11 ± 0.474	11.44 ± 0.729	no data ± no data	3.71 ± 0.531	no data ± no data
GPR77	65.47 ± 0.313	14.83 ± 3.293	9.56 ± 0.389	no data ± no data	no data ± no data	no data ± no data	no data ± no data	no data ± no data	no data ± no data	no data ± no data	no data ± no data	no data ± no data	no data ± no data
GPR78	no data ± no data	no data ± no data	49.33 ± 0.104	no data ± no data	no data ± no data	no data ± no data	no data ± no data	no data ± no data	no data ± no data	no data ± no data	no data ± no data	no data ± no data	no data ± no data
GPR82	no data ± no data	no data ± no data	30.65 ± 0.211	no data ± no data	no data ± no data	no data ± no data	no data ± no data	no data ± no data	no data ± no data	no data ± no data	no data ± no data	no data ± no data	no data ± no data
GPR83	33.33 ± 0.397	36.53 ± 1.350	22.50 ± 0.367	no data ± no data	no data ± no data	41.90 ± 0.813	64.80 ± 0.088	57.94 ± 0.103	32.07 ± 0.293	32.05 ± 0.563	37.16 ± 0.116	38.81 ± 0.148	60.24 ± 0.190
GPR84	17.32 ± 0.752	18.76 ± 0.156	36.91 ± 0.342	no data ± no data	no data ± no data	32.74 ± 0.360	38.62 ± 1.168	39.67 ± 0.565	no data ± no data	no data ± no data	no data ± no data	no data ± no data	no data ± no data
GPR85	28.46 ± 0.667	31.31 ± 0.321	22.91 ± 0.315	no data ± no data	no data ± no data	70.23 ± 0.325	87.47 ± 0.168	36.36 ± 1.039	88.12 ± 0.042	63.67 ± 0.212	27.84 ± 0.213	51.68 ± 0.169	15.24 ± 0.725
GPR87	30.52 ± 0.809	1.38 ± 1.144	13.29 ± 0.386	no data ± no data	no data ± no data	41.65 ± 0.351	58.99 ± 0.592	38.27 ± 0.300	no data ± no data	no data ± no data	no data ± no data	no data ± no data	no data ± no data
GPR88	21.70 ± 0.601	14.56 ± 0.606	16.85 ± 0.626	no data ± no data	no data ± no data	60.70 ± 0.130	72.73 ± 0.400	77.69 ± 0.078	21.69 ± 1.560	13.92 ± 3.231	32.81 ± 0.097	57.07 ± 0.084	31.73 ± 0.279
GPR89B	51.91 ± 0.467	97.19 ± 0.017	88.92 ± 0.044	no data ± no data	no data ± no data	77.16 ± 0.116	81.96 ± 0.090	89.94 ± 0.059	65.55 ± 0.279	86.39 ± 0.015	66.93 ± 0.068	90.00 ± 0.024	85.96 ± 0.054
GPR97	no data ± no data	no data ± no data	37.49 ± 0.224	no data ± no data	no data ± no data	46.98 ± 0.246	55.37 ± 0.423	59.52 ± 0.125	no data ± no data	no data ± no data	no data ± no data	no data ± no data	no data ± no data
GPR98	43.86 ± 0.482	61.84 ± 1.301	55.62 ± 0.233	10.80 ± 1.134	no data ± no data	51.54 ± 0.199	51.31 ± 0.364	34.10 ± 0.294	no data ± no data	no data ± no data	no data ± no data	no data ± no data	no data ± no data
GPRC5A	96.43 ± 0.239	35.52 ± 0.573	69.23 ± 0.183	27.98 ± 0.555	59 ±	66.83 ± 0.060	65.17 ± 0.572	54.89 ± 0.684	62.59 ± 0.395	42.13 ± 0.851	50.55 ± 0.083	58.75 ± 0.075	75.29 ± 0.046
GPRC5B	84.82 ± 0.503	93.89 ± 0.199	92.91 ± 0.038	65.89 ± 0.166	20 ±	41.59 ± 0.679	39.63 ± 0.232	54.67 ± 0.469	71.06 ± 0.112	70.04 ± 0.137	66.60 ± 0.116	82.12 ± 0.000	55.91 ± 0.216
GPRC5C	92.11 ± 0.183	83.13 ± 0.062	85.09 ± 0.030	no data ± no data	7.5 ±	58.68 ± 0.073	35.55 ± 1.150	47.01 ± 0.284	66.32 ± 0.052	77.14 ± 0.117	60.04 ± 0.015	65.99 ± 0.069	49.88 ± 0.185
GPRC5D	64.26 ± 0.363	61.31 ± 0.040	40.20 ± 0.259	no data ± no data	8.5 ±	21.33 ± 1.581	65.69 ± 0.135	38.30 ± 0.367	no data ± no data	no data ± no data	no data ± no data	no data ± no data	no data ± no data
GPRC6A	no data ± no data	no data ± no data	23.00 ± 0.303	no data ± no data	no data ± no data	30.82 ± 0.557	22.55 ± 1.042	41.05 ± 0.500	no data ± no data	no data ± no data	no data ± no data	no data ± no data	no data ± no data
GRAMD1A	76.09 ± 0.158	94.54 ± 0.179	83.15 ± 0.052	no data ± no data	175 ±	81.61 ± 0.039	59.76 ± 0.115	62.67 ± 0.402	no data ± no data	no data ± no data	no data ± no data	no data ± no data	no data ± no data
GRAMD1C	46.82 ± 0.399	50.74 ± 1.822	68.95 ± 0.143	no data ± no data	no data ± no data	69.64 ± 0.033	88.43 ± 0.025	62.12 ± 0.319	no data ± no data	no data ± no data	no data ± no data	no data ± no data	no data ± no data
GRAMD2	62.21 ± 0.253	36.06 ± 2.809	38.07 ± 0.150	no data ± no data	no data ± no data	no data ± no data	no data ± no data	no data ± no data	no data ± no data	no data ± no data	no data ± no data	no data ± no data	no data ± no data
GRAMD3	17.73 ± 0.775	44.94 ± 0.331	87.27 ± 0.084	no data ± no data	no data ± no data	88.56 ± 0.028	98.58 ± 0.010	93.65 ± 0.057	81.07 ± 0.474	92.15 ± 0.053	94.15 ± 0.016	90.72 ± 0.017	88.54 ± 0.052
GRAMD4	80.99 ± 0.234	72.22 ± 0.046	79.61 ± 0.075	66.69 ± 0.003	no data ± no data	56.51 ± 0.224	71.08 ± 0.560	72.98 ± 0.225	65.40 ± 0.082	67.66 ± 0.107	60.87 ± 0.071	46.02 ± 0.327	72.13 ± 0.150
GRIA1	25.12 ± 0.357	10.97 ± 0.911	9.69 ± 0.286	29.18 ± 0.089	no data ± no data	12.29 ± 1.883	30.10 ± 0.486	21.93 ± 0.757	11.43 ± 1.069	7.71 ± 0.132	12.83 ± 0.698	34.49 ± 0.211	20.71 ± 1.145
GRIA2	0.85 ± 1.041	5.55 ± 1.706	56.84 ± 0.428	63.14 ± 0.029	no data ± no data	56.86 ± 0.154	62.17 ± 0.402	65.60 ± 0.265	77.63 ± 0.060	29.65 ± 0.049	68.16 ± 0.114	80.32 ± 0.219	17.77 ± 0.582
GRIA3	0.88 ± 0.586	16.77 ± 0.541	74.45 ± 0.086	22.41 ± 2.760	23.5 ±	6.13 ± 1.314	65.56 ± 0.448	42.92 ± 0.821	74.95 ± 0.093	4.25 ± 3.196	25.93 ± 0.341	41.97 ± 1.372	1.34 ± 1.251
GRIA4	43.17 ± 0.303	36.56 ± 0.072	39.69 ± 0.228	no data ± no data	no data ± no data	50.65 ± 0.338	43.11 ± 0.790	50.80 ± 0.358	35.76 ± 1.550	42.12 ± 0.177	44.70 ± 0.114	48.45 ± 0.248	75.40 ± 0.185
GRID1	12.96 ± 0.610	35.85 ± 2.589	59.41 ± 0.091	no data ± no data	4 ±	55.59 ± 0.045	40.44 ± 0.465	57.54 ± 0.279	27.98 ± 1.314	30.08 ± 0.446	18.33 ± 0.259	13.24 ± 2.410	41.54 ± 0.675
GRID2	24.67 ± 0.314	22.93 ± 0.929	21.93 ± 0.270	no data ± no data	no data ± no data	45.05 ± 0.198	48.19 ± 0.827	40.11 ± 0.360	16.11 ± 0.855	29.64 ± 0.961	4.58 ± 0.500	4.99 ± 0.692	5.43 ± 1.091
GRIK1	49.67 ± 0.410	3.77 ± 2.031	26.94 ± 0.237	24.66 ± 0.114	no data ± no data	22.96 ± 3.895	20.89 ± 0.970	11.65 ± 0.578	36.06 ± 0.178	7.58 ± 1.324	5.83 ± 0.955	5.03 ± 0.380	7.42 ± 0.879
GRIK2	1.28 ± 1.253	1.88 ± 3.954	37.16 ± 0.370	21.67 ± 0.271	no data ± no data	32.40 ± 0.576	14.43 ± 1.007	24.76 ± 0.695	56.65 ± 0.003	28.02 ± 0.241	13.10 ± 1.587	16.73 ± 2.808	12.36 ± 0.632
GRIK3	2.26 ± 0.374	3.02 ± 0.998	4.32 ± 0.333	29.80 ± 1.722	no data ± no data	7.50 ± 0.425	18.36 ± 1.025	2.76 ± 0.324	20.60 ± 2.199	22.74 ± 0.355	16.81 ± 0.838	19.54 ± 1.815	14.20 ± 0.235
GRIK4	57.36 ± 0.410	45.63 ± 1.038	19.56 ± 0.327	no data ± no data	no data ± no data	42.84 ± 1.084	60.36 ± 0.274	48.04 ± 0.641	30.99 ± 1.585	23.40 ± 0.902	25.70 ± 0.556	29.71 ± 1.430	16.40 ± 0.515
GRIK5	95.12 ± 0.121	67.50 ± 2.427	66.60 ± 0.068	94.19 ± 0.025	22 ±	70.56 ± 0.215	11.08 ± 0.868	25.65 ± 0.611	53.53 ± 0.223	60.49 ± 0.019	18.74 ± 0.723	45.30 ± 0.319	21.55 ± 0.579
GRIN1	95.84 ± 0.054	43.68 ± 0.114	50.21 ± 0.124	59.50 ± 0.554	no data ± no data	73.57 ± 0.300	62.93 ± 0.508	60.70 ± 0.523	53.68 ± 0.031	40.62 ± 0.594	42.89 ± 0.185	53.57 ± 0.008	32.52 ± 0.349
GRIN2A	21.40 ± 0.579	24.33 ± 2.083	46.36 ± 0.323	55.03 ± 0.067	no data ± no data	35.61 ± 0.293	51.69 ± 1.075	35.81 ± 0.566	10.09 ± 0.435	20.77 ± 1.405	22.51 ± 0.163	12.81 ± 1.327	38.58 ± 0.270
GRIN2B	76.34 ± 0.111	37.39 ± 0.445	30.51 ± 0.424	7.44 ± 1.552	no data ± no data	31.17 ± 0.660	38.99 ± 0.357	35.78 ± 0.619	39.88 ± 0.511	37.53 ± 0.665	37.82 ± 0.224	39.31 ± 0.239	57.55 ± 0.517
GRIN2C	90.99 ± 0.189	22.65 ± 1.050	45.62 ± 0.137	19.43 ± 0.392	no data ± no data	10.85 ± 0.345	49.45 ± 0.590	38.49 ± 0.353	55.77 ± 0.120	46.82 ± 0.292	60.18 ± 0.052	61.01 ± 0.070	71.43 ± 0.121
GRIN2D	45.95 ± 0.405	71.39 ± 0.719	51.97 ± 0.147	7.46 ± 0.111	no data ± no data	41.64 ± 0.598	29.37 ± 0.715	44.06 ± 0.406	30.21 ± 0.389	45.93 ± 0.143	28.16 ± 0.518	42.74 ± 0.407	34.75 ± 0.507
GRIN3A	20.51 ± 0.458	35.62 ± 1.239	39.22 ± 0.376	no data ± no data	no data ± no data	17.76 ± 3.382	30.60 ± 0.244	32.44 ± 1.389	20.19 ± 1.669	26.96 ± 0.849	29.97 ± 0.369	14.84 ± 2.597	34.90 ± 0.427
GRIN3B	37.73 ± 0.266	74.47 ± 0.477	33.40 ± 0.232	no data ± no data	70 ±	18.92 ± 0.789	25.22 ± 1.692	22.54 ± 0.371	32.54 ± 0.905	48.76 ± 0.511	15.78 ± 0.700	57.92 ± 0.180	23.78 ± 0.409
GRINA	85.49 ± 0.115	65.73 ± 0.186	79.04 ± 0.068	91.39 ± 0.021	526 ±	92.91 ± 0.021	89.94 ± 0.077	91.69 ± 0.077	79.48 ± 0.012	96.38 ± 0.006	83.16 ± 0.044	93.79 ± 0.069	95.67 ± 0.008
GRM1	22.27 ± 0.595	22.95 ± 1.243	31.29 ± 0.186	66.97 ± 0.158	no data ± no data	48.83 ± 0.343	56.75 ± 0.469	64.06 ± 0.220	29.46 ± 0.444	32.39 ± 0.019	29.20 ± 0.172	17.27 ± 1.106	39.68 ± 0.324
GRM2	47.64 ± 0.224	17.82 ± 0.531	19.71 ± 0.193	82.10 ± 0.152	no data ± no data	36.82 ± 2.803	38.19 ± 0.684	62.15 ± 0.196	9.90 ± 3.666	56.00 ± 0.010	33.28 ± 0.190	15.68 ± 0.341	50.44 ± 0.165
GRM3	38.32 ± 0.406	16.14 ± 0.601	14.91 ± 0.338	5.05 ± 0.753	no data ± no data	5.02 ± 0.970	17.72 ± 1.138	8.86 ± 0.698	18.33 ± 5.040	14.06 ± 1.386	1.88 ± 0.628	2.61 ± 2.910	11.23 ± 0.785
GRM4	78.56 ± 0.157	51.61 ± 0.682	62.71 ± 0.056	95.82 ± 0.011	39 ±	23.27 ± 0.906	62.59 ± 0.440	72.57 ± 0.127	31.84 ± 0.636	52.48 ± 0.017	24.64 ± 0.141	17.48 ± 0.455	58.32 ± 0.280
GRM5	37.29 ± 0.401	5.86 ± 1.710	18.65 ± 0.303	6.64 ± 0.659	no data ± no data	2.06 ± 0.909	3.52 ± 1.568	1.97 ± 1.106	21.15 ± 1.978	8.94 ± 1.204	1.69 ± 0.928	15.85 ± 2.903	13.00 ± 0.795
GRM6	71.10 ± 0.115	48.48 ± 1.050	43.84 ± 0.190	no data ± no data	no data ± no data	no data ± no data	no data ± no data	no data ± no data	25.79 ± 0.038	26.99 ± 0.745	14.60 ± 0.606	30.20 ± 0.678	58.53 ± 0.150
GRM7	73.44 ± 0.107	31.32 ± 1.608	41.14 ± 0.228	9.25 ± 0.006	no data ± no data	29.67 ± 1.629	17.41 ± 0.808	18.82 ± 0.974	11.24 ± 6.895	10.60 ± 5.129	12.75 ± 0.090	13.28 ± 1.148	29.35 ± 0.366
GRM8	74.79 ± 0.169	32.89 ± 0.489	34.65 ± 0.193	7.31 ± 0.611	no data ± no data	11.88 ± 1.203	45.16 ± 0.447	30.74 ± 0.531	44.18 ± 0.077	44.43 ± 0.042	59.28 ± 0.753	58.62 ± 0.312	61.56 ± 0.630
GRPR	80.73 ± 0.085	72.74 ± 0.115	59.15 ± 0.185	35.61 ± 0.042	no data ± no data	44.32 ± 0.353	35.81 ± 0.905	56.44 ± 0.296	11.49 ± 0.528	16.10 ± 2.415	33.39 ± 0.146	27.88 ± 0.676	63.45 ± 0.063
GSG1	40.36 ± 0.325	35.90 ± 1.989	21.05 ± 0.453	no data ± no data	no data ± no data	24.99 ± 2.546	21.91 ± 2.561	27.28 ± 0.835	37.59 ± 1.286	48.54 ± 0.146	no data ± no data	32.82 ± 0.270	no data ± no data
GSG1L	84.50 ± 0.185	78.72 ± 0.390	39.29 ± 0.228	no data ± no data	no data ± no data	18.36 ± 0.845	11.14 ± 2.363	11.82 ± 0.953	59.03 ± 0.010	57.13 ± 0.141	47.86 ± 0.173	66.84 ± 0.015	57.19 ± 0.062
GUCY2C	26.27 ± 0.478	33.67 ± 1.193	20.68 ± 0.278	11.41 ± 1.285	no data ± no data	83.80 ± 0.042	57.79 ± 0.206	43.59 ± 0.449	59.66 ± 0.218	87.46 ± 0.052	48.85 ± 0.171	73.57 ± 0.177	17.90 ± 0.302
GUCY2D	79.75 ± 0.117	33.89 ± 0.293	29.30 ± 0.232	64.40 ± 0.894	no data ± no data	6.26 ± 1.536	42.06 ± 2.332	7.21 ± 0.607	7.87 ± 1.987	9.16 ± 0.910	29.61 ± 0.506	20.21 ± 1.485	76.33 ± 0.382
GUCY2F	8.18 ± 0.423	4.16 ± 0.876	3.43 ± 0.343	40.96 ± 0.943	no data ± no data	no data ± no data	no data ± no data	no data ± no data	5.32 ± 0.514	22.72 ± 2.339	8.27 ± 0.263	29.32 ± 0.453	16.31 ± 1.122
GYPA	14.26 ± 0.348	30.15 ± 1.875	26.91 ± 0.225	46.22 ± 0.011	no data ± no data	16.87 ± 0.319	36.16 ± 1.438	35.31 ± 0.607	no data ± no data	no data ± no data	no data ± no data	no data ± no data	no data ± no data
GYPB	82.21 ± 0.235	47.12 ± 0.258	39.93 ± 0.191	51.57 ± 0.258	no data ± no data	no data ± no data	no data ± no data	no data ± no data	no data ± no data	no data ± no data	no data ± no data	no data ± no data	no data ± no data
GYPC	57.73 ± 0.249	83.86 ± 0.086	81.19 ± 0.087	73.39 ± 0.266	91.5 ±	40.75 ± 0.096	49.75 ± 0.812	65.31 ± 0.129	33.83 ± 0.044	25.92 ± 0.552	46.42 ± 0.102	9.93 ± 2.303	58.57 ± 0.344
GYPE	16.27 ± 0.527	9.91 ± 1.008	14.58 ± 0.420	50.00 ± 0.221	no data ± no data	no data ± no data	no data ± no data	no data ± no data	no data ± no data	no data ± no data	no data ± no data	no data ± no data	no data ± no data
HAS1	48.82 ± 0.332	26.55 ± 2.297	31.19 ± 0.295	30.39 ± 0.471	no data ± no data	49.16 ± 0.177	23.38 ± 0.138	52.07 ± 0.316	no data ± no data	no data ± no data	no data ± no data	no data ± no data	no data ± no data
HAS2	22.19 ± 0.744	31.90 ± 2.070	55.56 ± 0.108	3.10 ± 1.611	no data ± no data	27.40 ± 0.898	66.49 ± 0.484	65.22 ± 0.142	37.25 ± 0.424	17.82 ± 1.230	52.80 ± 0.090	41.62 ± 1.102	56.58 ± 0.391
HAS3	42.21 ± 0.263	98.10 ± 0.032	93.17 ± 0.035	no data ± no data	no data ± no data	14.00 ± 0.730	27.48 ± 1.009	40.49 ± 0.818	no data ± no data	no data ± no data	no data ± no data	no data ± no data	no data ± no data
HAVCR1	9.10 ± 0.386	10.63 ± 0.260	25.42 ± 0.386	1.33 ± 2.158	no data ± no data	6.07 ± 0.403	20.26 ± 1.611	50.55 ± 0.599	4.42 ± 0.058	19.97 ± 0.818	29.28 ± 0.559	2.55 ± 1.089	40.40 ± 0.461
HAVCR2	3.36 ± 0.511	19.55 ± 0.033	39.90 ± 0.135	no data ± no data	no data ± no data	no data ± no data	no data ± no data	no data ± no data	no data ± no data	no data ± no data	no data ± no data	no data ± no data	no data ± no data
HBEGF	84.67 ± 0.280	44.45 ± 1.906	74.72 ± 0.071	52.55 ± 0.797	no data ± no data	70.06 ± 0.341	81.91 ± 0.068	59.44 ± 0.095	37.93 ± 1.078	66.23 ± 0.122	29.49 ± 0.791	43.60 ± 0.393	24.28 ± 0.462
HCAR1	2.94 ± 0.264	43.25 ± 0.706	16.12 ± 0.443	no data ± no data	no data ± no data	18.84 ± 1.218	26.22 ± 0.773	17.43 ± 0.477	no data ± no data	no data ± no data	no data ± no data	no data ± no data	no data ± no data
HCAR2	no data ± no data	no data ± no data	no data ± no data	no data ± no data	no data ± no data	5.28 ± 0.952	14.53 ± 0.488	12.87 ± 0.445	no data ± no data	no data ± no data	no data ± no data	no data ± no data	no data ± no data
HCAR3	89.77 ± 0.879	12.56 ± 1.317	18.22 ± 0.419	37.06 ± 2.004	no data ± no data	no data ± no data	no data ± no data	no data ± no data	no data ± no data	no data ± no data	no data ± no data	no data ± no data	no data ± no data
HCN1	no data ± no data	no data ± no data	35.68 ± 0.253	no data ± no data	no data ± no data	54.22 ± 0.802	61.71 ± 0.492	38.72 ± 0.315	48.66 ± 0.389	51.94 ± 0.222	40.85 ± 0.146	49.20 ± 0.035	62.25 ± 0.237
HCN2	74.74 ± 0.323	10.28 ± 0.518	35.33 ± 0.247	4.04 ± 0.097	no data ± no data	70.59 ± 0.071	52.55 ± 0.282	47.19 ± 0.318	57.01 ± 0.127	56.61 ± 0.264	68.11 ± 0.066	61.05 ± 0.169	86.99 ± 0.079
HCN3	66.01 ± 0.241	57.08 ± 0.847	61.10 ± 0.067	no data ± no data	26.5 ±	60.45 ± 0.147	40.86 ± 0.438	17.30 ± 0.508	46.62 ± 0.679	42.07 ± 0.274	49.24 ± 0.047	51.58 ± 0.144	66.54 ± 0.217
HCN4	56.96 ± 0.358	4.33 ± 1.396	23.68 ± 0.278	18.53 ± 0.526	no data ± no data	no data ± no data	no data ± no data	no data ± no data	2.35 ± 1.124	5.35 ± 0.634	10.86 ± 0.401	0.99 ± 0.607	17.57 ± 0.369
HCRTR1	19.14 ± 0.351	4.48 ± 2.244	11.29 ± 0.458	21.39 ± 0.464	no data ± no data	12.51 ± 1.783	9.88 ± 1.207	3.72 ± 0.680	40.58 ± 0.374	31.20 ± 1.297	37.83 ± 0.241	58.99 ± 0.282	41.07 ± 0.791
HCRTR2	25.76 ± 0.497	12.83 ± 1.932	20.27 ± 0.371	56.39 ± 0.426	no data ± no data	28.66 ± 0.787	59.29 ± 0.322	25.15 ± 0.350	14.90 ± 1.129	19.49 ± 0.929	7.56 ± 1.172	37.29 ± 0.247	9.87 ± 0.547
HCST	64.58 ± 0.226	64.95 ± 0.334	57.26 ± 0.084	no data ± no data	no data ± no data	54.93 ± 0.134	41.77 ± 0.663	36.15 ± 0.530	12.31 ± 0.936	7.58 ± 0.620	no data ± no data	6.92 ± 0.662	no data ± no data
HEPACAM	44.32 ± 0.373	69.33 ± 0.255	37.87 ± 0.241	no data ± no data	no data ± no data	34.05 ± 0.677	34.31 ± 1.288	55.84 ± 0.355	no data ± no data	no data ± no data	no data ± no data	no data ± no data	no data ± no data
HEPACAM2	44.78 ± 0.395	48.80 ± 0.859	91.61 ± 0.096	no data ± no data	92 ±	96.50 ± 0.036	97.07 ± 0.017	57.96 ± 0.946	93.53 ± 0.057	92.57 ± 0.018	no data ± no data	71.50 ± 0.323	no data ± no data
HEPH	92.42 ± 0.836	23.81 ± 1.393	59.40 ± 0.102	44.44 ± 0.409	no data ± no data	5.01 ± 2.106	14.51 ± 3.659	46.28 ± 0.878	3.97 ± 0.180	21.82 ± 1.230	24.50 ± 0.143	22.36 ± 0.837	26.52 ± 0.226
HERPUD2	57.74 ± 0.526	93.13 ± 0.093	90.40 ± 0.021	no data ± no data	28.5 ±	78.51 ± 0.237	92.69 ± 0.102	93.80 ± 0.041	94.40 ± 0.009	84.08 ± 0.028	no data ± no data	89.59 ± 0.024	no data ± no data
HFE	76.97 ± 0.178	60.53 ± 0.034	66.14 ± 0.067	3.59 ± 0.642	no data ± no data	80.04 ± 0.015	68.20 ± 1.387	77.94 ± 0.083	98.27 ± 0.027	86.96 ± 0.001	88.78 ± 0.031	96.97 ± 0.022	55.96 ± 0.089
HFE2	54.05 ± 0.258	41.40 ± 0.704	29.70 ± 0.287	no data ± no data	no data ± no data	46.41 ± 0.190	67.89 ± 0.239	32.44 ± 0.413	9.72 ± 0.458	12.61 ± 5.638	no data ± no data	3.56 ± 4.487	no data ± no data
HHAT	63.67 ± 0.178	33.72 ± 0.315	55.56 ± 0.103	no data ± no data	no data ± no data	64.06 ± 0.019	33.66 ± 0.517	23.04 ± 0.473	no data ± no data	no data ± no data	no data ± no data	no data ± no data	no data ± no data
HHATL	14.42 ± 0.351	24.41 ± 1.090	68.99 ± 0.252	no data ± no data	no data ± no data	42.19 ± 0.772	26.26 ± 0.885	40.92 ± 0.903	18.38 ± 0.530	6.56 ± 0.011	no data ± no data	11.73 ± 0.805	no data ± no data
HHLA2	66.22 ± 0.158	8.76 ± 2.137	43.46 ± 0.138	no data ± no data	88 ±	no data ± no data	no data ± no data	no data ± no data	no data ± no data	no data ± no data	no data ± no data	no data ± no data	no data ± no data
HIAT1	27.48 ± 0.676	88.43 ± 0.496	93.65 ± 0.038	no data ± no data	9 ±	85.14 ± 0.144	94.85 ± 0.039	92.88 ± 0.032	no data ± no data	no data ± no data	no data ± no data	no data ± no data	no data ± no data
HIATL1	97.97 ± 0.081	96.83 ± 0.035	97.65 ± 0.016	31.07 ± 1.636	6.5 ±	82.65 ± 0.192	93.59 ± 0.035	89.84 ± 0.087	96.07 ± 0.002	95.28 ± 0.012	86.17 ± 0.045	92.12 ± 0.026	53.00 ± 0.202
HIGD1A	94.99 ± 0.551	91.87 ± 0.080	98.18 ± 0.007	no data ± no data	263 ±	16.61 ± 1.552	71.91 ± 0.167	95.13 ± 0.028	98.78 ± 0.005	92.60 ± 0.006	95.94 ± 0.013	85.46 ± 0.273	84.22 ± 0.097
HIGD1B	60.16 ± 0.210	12.18 ± 3.155	30.82 ± 0.280	no data ± no data	no data ± no data	13.59 ± 1.935	43.93 ± 0.375	43.90 ± 0.262	43.39 ± 0.327	32.18 ± 1.706	20.25 ± 0.790	27.43 ± 3.222	7.53 ± 0.307
HIGD2A	38.26 ± 0.307	31.64 ± 1.218	81.37 ± 0.113	no data ± no data	no data ± no data	94.69 ± 0.029	89.07 ± 0.137	94.19 ± 0.052	no data ± no data	no data ± no data	no data ± no data	no data ± no data	no data ± no data
HLA-A	99.32 ± 0.009	98.71 ± 0.014	99.60 ± 0.001	97.05 ± 0.004	no data ± no data	35.18 ± 1.046	45.96 ± 1.423	40.24 ± 0.378	no data ± no data	no data ± no data	no data ± no data	no data ± no data	no data ± no data
HLA-B	98.50 ± 0.192	99.08 ± 0.019	99.52 ± 0.001	88.29 ± 0.046	5955.5 ±	64.57 ± 0.047	65.55 ± 0.324	67.40 ± 0.235	no data ± no data	no data ± no data	no data ± no data	no data ± no data	no data ± no data
HLA-C	98.63 ± 0.071	99.25 ± 0.017	99.55 ± 0.001	no data ± no data	no data ± no data	no data ± no data	no data ± no data	no data ± no data	no data ± no data	no data ± no data	no data ± no data	no data ± no data	no data ± no data
HLA-DMA	73.92 ± 0.464	74.51 ± 0.396	77.02 ± 0.081	81.32 ± 0.092	12.5 ±	51.73 ± 0.256	44.15 ± 0.191	53.77 ± 0.176	34.29 ± 0.134	58.21 ± 0.056	36.66 ± 0.153	49.02 ± 0.260	61.24 ± 0.350
HLA-DMB	97.08 ± 0.040	69.45 ± 0.531	72.08 ± 0.068	76.44 ± 0.072	no data ± no data	29.30 ± 0.947	23.90 ± 1.619	23.19 ± 0.543	55.19 ± 0.010	27.79 ± 1.011	63.56 ± 0.113	56.60 ± 0.079	86.11 ± 0.155
HLA-DOA	68.10 ± 0.394	71.79 ± 0.485	60.41 ± 0.244	82.66 ± 0.143	no data ± no data	23.24 ± 0.661	18.19 ± 0.507	35.60 ± 0.448	no data ± no data	no data ± no data	no data ± no data	no data ± no data	no data ± no data
HLA-DOB	40.08 ± 0.515	6.37 ± 2.124	30.90 ± 0.231	52.16 ± 0.166	no data ± no data	0.10 ± 1.223	45.59 ± 0.041	20.39 ± 0.572	no data ± no data	no data ± no data	no data ± no data	no data ± no data	no data ± no data
HLA-DPA1	98.62 ± 0.290	79.84 ± 0.580	88.66 ± 0.044	83.28 ± 0.007	no data ± no data	no data ± no data	no data ± no data	no data ± no data	no data ± no data	no data ± no data	no data ± no data	no data ± no data	no data ± no data
HLA-DPB1	95.75 ± 0.268	75.56 ± 0.142	84.05 ± 0.062	93.58 ± 0.038	29.5 ±	no data ± no data	no data ± no data	no data ± no data	no data ± no data	no data ± no data	no data ± no data	no data ± no data	no data ± no data
HLA-DQA1	27.22 ± 0.582	30.38 ± 0.954	56.39 ± 0.167	46.30 ± 0.187	no data ± no data	17.47 ± 1.274	96.17 ± 0.029	77.96 ± 0.240	50.03 ± 0.752	55.87 ± 0.322	21.08 ± 0.848	74.67 ± 0.020	78.83 ± 0.274
HLA-DQA2	no data ± no data	no data ± no data	no data ± no data	no data ± no data	no data ± no data	no data ± no data	no data ± no data	no data ± no data	no data ± no data	no data ± no data	no data ± no data	no data ± no data	no data ± no data
HLA-DQB1	82.54 ± 0.160	58.74 ± 0.358	79.35 ± 0.117	54.70 ± 0.608	213.5 ±	10.53 ± 0.754	83.01 ± 0.100	56.60 ± 0.515	60.15 ± 0.356	9.16 ± 0.761	19.44 ± 0.293	40.31 ± 0.602	87.63 ± 0.124
HLA-DRA	67.92 ± 0.337	71.24 ± 0.097	87.70 ± 0.072	93.61 ± 0.061	no data ± no data	10.17 ± 1.196	74.40 ± 0.322	51.13 ± 0.475	75.50 ± 0.205	24.10 ± 0.781	36.70 ± 0.443	41.77 ± 0.195	91.57 ± 0.126
HLA-DRB1	88.09 ± 0.226	84.26 ± 0.243	93.08 ± 0.057	no data ± no data	no data ± no data	34.47 ± 0.879	89.53 ± 0.077	80.40 ± 0.237	31.22 ± 0.422	18.50 ± 1.659	30.70 ± 0.283	17.97 ± 0.158	71.82 ± 0.228
HLA-DRB3	51.50 ± 0.418	20.11 ± 0.049	36.84 ± 1.337	89.38 ± 0.024	no data ± no data	no data ± no data	no data ± no data	no data ± no data	no data ± no data	no data ± no data	no data ± no data	no data ± no data	no data ± no data
HLA-DRB4	95.66 ± 0.187	85.55 ± 0.185	92.76 ± 0.055	no data ± no data	no data ± no data	no data ± no data	no data ± no data	no data ± no data	no data ± no data	no data ± no data	no data ± no data	no data ± no data	no data ± no data
HLA-DRB5	96.73 ± 0.155	82.85 ± 0.050	90.45 ± 0.062	54.67 ± 0.171	no data ± no data	no data ± no data	no data ± no data	no data ± no data	no data ± no data	no data ± no data	no data ± no data	no data ± no data	no data ± no data
HLA-E	99.43 ± 0.010	94.33 ± 0.025	98.08 ± 0.007	74.94 ± 0.193	no data ± no data	no data ± no data	no data ± no data	no data ± no data	84.38 ± 0.169	82.64 ± 0.052	85.62 ± 0.012	64.69 ± 0.214	70.69 ± 0.406
HLA-F	99.28 ± 0.183	93.00 ± 0.005	97.56 ± 0.009	60.69 ± 0.283	207 ±	no data ± no data	no data ± no data	no data ± no data	no data ± no data	no data ± no data	no data ± no data	no data ± no data	no data ± no data
HLA-G	93.90 ± 0.160	96.58 ± 0.023	98.76 ± 0.004	66.76 ± 0.094	no data ± no data	59.19 ± 0.226	89.43 ± 0.056	59.82 ± 0.158	76.21 ± 0.037	66.15 ± 0.063	78.45 ± 0.111	73.98 ± 0.111	78.64 ± 0.223
HLA-L	no data ± no data	no data ± no data	no data ± no data	no data ± no data	no data ± no data	no data ± no data	no data ± no data	no data ± no data	no data ± no data	no data ± no data	no data ± no data	no data ± no data	no data ± no data
HM13	67.54 ± 0.152	93.68 ± 0.013	85.97 ± 0.040	no data ± no data	577 ±	94.06 ± 0.010	65.11 ± 0.286	85.59 ± 0.358	87.28 ± 0.043	94.31 ± 0.005	91.91 ± 0.022	97.54 ± 0.011	99.04 ± 0.003
HRASLS2	87.83 ± 0.218	18.53 ± 1.831	38.83 ± 0.220	no data ± no data	no data ± no data	no data ± no data	no data ± no data	no data ± no data	no data ± no data	no data ± no data	no data ± no data	no data ± no data	no data ± no data
HRH1	27.62 ± 0.749	14.66 ± 0.978	42.93 ± 0.180	11.50 ± 2.157	no data ± no data	22.60 ± 2.153	53.43 ± 0.488	26.19 ± 0.595	1.14 ± 1.786	16.40 ± 2.189	0.74 ± 0.638	0.69 ± 0.579	16.65 ± 0.916
HRH2	48.72 ± 0.270	30.98 ± 0.311	37.95 ± 0.167	no data ± no data	no data ± no data	28.46 ± 0.702	62.82 ± 0.185	58.70 ± 0.325	16.42 ± 0.847	16.42 ± 1.791	25.40 ± 0.175	11.38 ± 3.145	5.80 ± 1.104
HRH3	58.62 ± 0.213	9.90 ± 0.694	45.89 ± 0.139	no data ± no data	no data ± no data	35.70 ± 0.806	62.37 ± 0.388	45.63 ± 0.698	9.28 ± 0.059	13.82 ± 0.008	25.01 ± 0.398	9.49 ± 0.416	28.07 ± 0.232
HRH4	23.74 ± 0.524	17.83 ± 2.397	26.48 ± 0.363	no data ± no data	no data ± no data	31.52 ± 1.874	8.83 ± 0.316	18.33 ± 0.707	6.86 ± 6.884	10.00 ± 1.707	1.49 ± 1.758	1.83 ± 3.027	0.71 ± 0.908
HRK	93.40 ± 0.147	25.86 ± 0.573	34.45 ± 0.271	55.93 ± 0.311	no data ± no data	44.55 ± 0.192	52.72 ± 0.368	63.74 ± 0.143	40.18 ± 0.484	35.97 ± 0.335	17.38 ± 0.766	23.74 ± 0.766	13.65 ± 0.351
HS3ST3B1	5.87 ± 1.188	19.72 ± 4.165	54.12 ± 0.135	no data ± no data	no data ± no data	27.91 ± 1.467	37.36 ± 0.497	51.24 ± 0.522	no data ± no data	no data ± no data	no data ± no data	no data ± no data	no data ± no data
HS6ST2	32.02 ± 1.313	63.31 ± 0.335	77.37 ± 0.081	no data ± no data	no data ± no data	25.01 ± 0.516	47.18 ± 1.182	57.48 ± 1.343	no data ± no data	no data ± no data	no data ± no data	no data ± no data	no data ± no data
HSD17B12	98.92 ± 0.187	91.73 ± 0.176	97.90 ± 0.007	1.37 ± 6.623	28 ±	94.19 ± 0.069	96.90 ± 0.025	95.13 ± 0.010	95.95 ± 0.016	96.35 ± 0.003	92.33 ± 0.007	96.58 ± 0.012	75.87 ± 0.051
HSD17B3	40.70 ± 0.354	58.66 ± 0.321	45.63 ± 0.205	26.02 ± 0.379	no data ± no data	38.64 ± 0.330	45.64 ± 1.072	19.62 ± 0.454	25.07 ± 0.168	36.49 ± 0.169	29.37 ± 0.217	26.33 ± 0.037	55.93 ± 0.152
HTR1A	51.73 ± 0.287	13.49 ± 0.089	26.88 ± 0.283	no data ± no data	no data ± no data	44.41 ± 0.873	56.08 ± 0.323	61.59 ± 0.312	12.49 ± 0.955	15.92 ± 0.398	3.83 ± 0.557	23.92 ± 2.577	24.58 ± 0.935
HTR1B	59.10 ± 0.316	31.20 ± 2.181	30.84 ± 0.304	57.41 ± 0.062	no data ± no data	63.67 ± 0.155	66.72 ± 0.366	78.15 ± 0.152	45.13 ± 0.621	49.69 ± 0.173	42.49 ± 0.134	29.33 ± 0.596	80.62 ± 0.154
HTR1D	2.03 ± 0.434	8.93 ± 2.226	9.95 ± 0.355	24.26 ± 1.243	no data ± no data	60.98 ± 0.114	49.26 ± 0.340	32.00 ± 0.589	2.45 ± 1.316	32.82 ± 0.762	12.17 ± 0.702	13.05 ± 2.105	7.71 ± 0.848
HTR1E	67.71 ± 0.169	35.34 ± 0.233	38.68 ± 0.146	57.74 ± 0.469	no data ± no data	no data ± no data	no data ± no data	no data ± no data	no data ± no data	no data ± no data	no data ± no data	no data ± no data	no data ± no data
HTR1F	66.71 ± 0.252	31.40 ± 0.112	54.27 ± 0.242	no data ± no data	no data ± no data	21.94 ± 0.768	28.53 ± 1.575	7.00 ± 0.442	29.67 ± 0.134	7.68 ± 2.317	16.35 ± 0.205	22.88 ± 0.168	29.77 ± 0.461
HTR2A	65.61 ± 0.130	47.27 ± 0.568	34.11 ± 0.182	37.46 ± 0.406	no data ± no data	no data ± no data	no data ± no data	no data ± no data	32.71 ± 0.111	40.06 ± 0.398	49.34 ± 0.211	46.16 ± 0.016	77.88 ± 0.127
HTR2B	29.42 ± 0.840	6.17 ± 2.242	32.91 ± 0.413	36.91 ± 1.046	no data ± no data	45.86 ± 0.215	89.59 ± 0.176	67.05 ± 0.419	16.72 ± 1.277	15.21 ± 1.867	17.44 ± 0.310	25.67 ± 0.889	20.85 ± 0.330
HTR2C	35.83 ± 0.417	14.40 ± 0.515	15.88 ± 0.582	8.96 ± 0.807	no data ± no data	10.33 ± 4.150	12.40 ± 0.735	32.72 ± 0.225	15.58 ± 0.542	24.38 ± 2.860	47.93 ± 0.154	48.36 ± 0.047	53.56 ± 0.489
HTR3A	78.66 ± 0.207	70.23 ± 0.443	72.36 ± 0.144	44.52 ± 1.814	no data ± no data	52.01 ± 0.796	58.83 ± 0.397	58.94 ± 0.318	30.72 ± 0.398	33.67 ± 0.136	39.22 ± 0.094	42.57 ± 0.525	58.50 ± 0.127
HTR3B	10.26 ± 0.287	33.53 ± 1.080	22.30 ± 0.365	no data ± no data	no data ± no data	10.60 ± 1.079	19.55 ± 0.762	22.78 ± 0.827	20.58 ± 3.596	8.57 ± 2.339	27.40 ± 0.241	33.26 ± 1.432	44.10 ± 0.319
HTR3C	no data ± no data	no data ± no data	8.97 ± 0.230	no data ± no data	no data ± no data	no data ± no data	no data ± no data	no data ± no data	no data ± no data	no data ± no data	no data ± no data	no data ± no data	no data ± no data
HTR3D	no data ± no data	no data ± no data	no data ± no data	no data ± no data	no data ± no data	no data ± no data	no data ± no data	no data ± no data	no data ± no data	no data ± no data	no data ± no data	no data ± no data	no data ± no data
HTR3E	no data ± no data	no data ± no data	no data ± no data	no data ± no data	no data ± no data	no data ± no data	no data ± no data	no data ± no data	no data ± no data	no data ± no data	no data ± no data	no data ± no data	no data ± no data
HTR4	80.42 ± 0.176	50.28 ± 1.156	47.41 ± 0.196	52.69 ± 0.017	no data ± no data	34.23 ± 0.640	42.54 ± 0.841	30.44 ± 0.556	12.13 ± 1.044	41.13 ± 0.471	31.04 ± 0.757	7.01 ± 1.959	35.18 ± 0.636
HTR5A	27.90 ± 0.336	2.30 ± 0.168	4.77 ± 0.246	no data ± no data	no data ± no data	37.06 ± 0.542	40.72 ± 0.607	41.42 ± 0.267	30.20 ± 0.038	37.86 ± 1.483	46.41 ± 0.051	45.59 ± 0.360	83.30 ± 0.086
HTR6	88.82 ± 0.096	57.83 ± 0.093	45.14 ± 0.179	72.68 ± 0.005	no data ± no data	42.95 ± 0.313	22.47 ± 2.001	48.58 ± 0.208	8.95 ± 0.856	31.68 ± 1.180	34.23 ± 0.156	17.18 ± 2.192	50.22 ± 0.424
HTR7	16.04 ± 0.463	26.48 ± 2.700	28.60 ± 0.333	69.06 ± 0.116	no data ± no data	48.04 ± 0.261	67.48 ± 0.349	60.96 ± 0.109	24.20 ± 0.025	26.80 ± 0.536	34.94 ± 0.068	30.15 ± 0.556	57.05 ± 0.277
HVCN1	38.14 ± 0.251	74.12 ± 0.638	60.39 ± 0.191	no data ± no data	no data ± no data	67.97 ± 0.267	28.72 ± 0.958	34.35 ± 0.648	48.85 ± 0.240	52.86 ± 0.002	no data ± no data	57.05 ± 0.122	no data ± no data
ICAM1	90.16 ± 0.258	50.84 ± 1.120	81.04 ± 0.060	20.99 ± 2.934	no data ± no data	24.41 ± 1.313	44.50 ± 2.118	42.09 ± 1.048	60.33 ± 0.288	6.40 ± 1.343	63.24 ± 0.014	47.48 ± 0.815	15.78 ± 0.503
ICAM2	45.93 ± 0.263	76.39 ± 0.202	82.47 ± 0.068	89.42 ± 0.006	6 ±	7.55 ± 0.972	47.25 ± 0.787	62.45 ± 0.355	31.32 ± 0.181	20.88 ± 0.533	30.83 ± 0.110	22.07 ± 0.155	55.10 ± 0.575
ICAM3	78.09 ± 0.314	69.70 ± 0.224	59.59 ± 0.091	63.14 ± 0.554	no data ± no data	no data ± no data	no data ± no data	no data ± no data	no data ± no data	no data ± no data	no data ± no data	no data ± no data	no data ± no data
ICAM4	59.80 ± 0.585	0.82 ± 2.007	24.21 ± 0.305	28.39 ± 0.099	no data ± no data	45.14 ± 0.338	39.37 ± 3.301	45.53 ± 0.258	no data ± no data	no data ± no data	no data ± no data	no data ± no data	no data ± no data
ICAM5	84.22 ± 0.108	31.17 ± 0.966	23.44 ± 0.313	42.35 ± 3.549	no data ± no data	33.88 ± 1.724	51.67 ± 1.136	22.49 ± 0.771	27.84 ± 2.713	49.75 ± 0.240	no data ± no data	36.17 ± 1.080	no data ± no data
ICOS	3.52 ± 0.552	2.35 ± 1.360	1.34 ± 0.375	41.83 ± 0.122	no data ± no data	46.75 ± 0.253	29.37 ± 0.792	26.09 ± 0.600	38.66 ± 0.916	36.45 ± 0.078	26.16 ± 0.167	34.10 ± 0.899	44.97 ± 0.311
ICOSLG	81.26 ± 0.238	57.06 ± 0.225	53.35 ± 0.199	34.62 ± 0.164	16.5 ±	49.34 ± 0.105	46.56 ± 0.841	57.78 ± 0.157	5.08 ± 3.057	60.88 ± 0.045	12.15 ± 0.539	20.53 ± 1.200	3.30 ± 0.494
IER3IP1	83.00 ± 0.413	97.21 ± 0.049	97.56 ± 0.011	no data ± no data	85 ±	89.80 ± 0.065	95.17 ± 0.028	92.01 ± 0.050	no data ± no data	no data ± no data	no data ± no data	no data ± no data	no data ± no data
IFI27	94.87 ± 0.147	65.91 ± 0.344	76.70 ± 0.117	27.76 ± 0.536	16 ±	95.61 ± 0.002	85.76 ± 0.090	85.10 ± 0.146	87.58 ± 0.078	99.57 ± 0.001	99.08 ± 0.005	96.23 ± 0.032	92.52 ± 0.100
IFI27L1	98.64 ± 0.077	88.89 ± 0.165	82.73 ± 0.038	no data ± no data	no data ± no data	no data ± no data	no data ± no data	no data ± no data	no data ± no data	no data ± no data	no data ± no data	no data ± no data	no data ± no data
IFI6	79.99 ± 0.347	54.04 ± 0.408	79.15 ± 0.071	71.10 ± 0.165	920 ±	no data ± no data	no data ± no data	no data ± no data	no data ± no data	no data ± no data	no data ± no data	no data ± no data	no data ± no data
IFITM1	97.54 ± 0.282	90.82 ± 0.588	94.00 ± 0.033	90.55 ± 0.041	42.5 ±	51.61 ± 0.238	65.26 ± 0.476	90.32 ± 0.077	66.73 ± 0.017	33.00 ± 0.013	89.50 ± 0.049	35.00 ± 0.424	79.70 ± 0.187
IFITM2	98.00 ± 0.060	97.46 ± 0.038	97.90 ± 0.011	30.43 ± 0.177	no data ± no data	84.41 ± 0.255	78.48 ± 0.265	95.16 ± 0.053	75.66 ± 0.029	79.80 ± 0.012	87.73 ± 0.057	58.78 ± 0.281	97.25 ± 0.015
IFITM3	91.90 ± 0.355	98.68 ± 0.016	98.70 ± 0.006	97.52 ± 0.008	66.5 ±	30.14 ± 0.606	80.29 ± 0.361	98.18 ± 0.019	77.95 ± 0.370	22.09 ± 3.024	87.55 ± 0.072	33.44 ± 0.302	95.16 ± 0.047
IFITM5	no data ± no data	no data ± no data	no data ± no data	no data ± no data	no data ± no data	41.33 ± 1.465	46.55 ± 0.831	54.07 ± 0.353	no data ± no data	no data ± no data	no data ± no data	no data ± no data	no data ± no data
IFNAR1	65.26 ± 0.674	84.74 ± 0.055	72.55 ± 0.162	47.07 ± 1.730	22 ±	71.11 ± 0.171	42.95 ± 1.093	62.40 ± 0.249	76.68 ± 0.136	78.52 ± 0.014	28.77 ± 0.184	78.67 ± 0.265	68.44 ± 0.141
IFNAR2	83.24 ± 0.407	69.46 ± 0.416	86.94 ± 0.038	15.36 ± 1.318	8.5 ±	79.25 ± 0.251	70.40 ± 0.196	73.21 ± 0.133	no data ± no data	no data ± no data	no data ± no data	no data ± no data	no data ± no data
IFNGR1	74.83 ± 0.427	89.90 ± 0.286	95.64 ± 0.021	52.52 ± 0.090	no data ± no data	66.12 ± 0.262	77.22 ± 0.109	81.50 ± 0.096	83.70 ± 0.154	85.08 ± 0.009	72.34 ± 0.061	85.11 ± 0.072	90.67 ± 0.049
IFNGR2	94.69 ± 0.057	87.83 ± 0.100	94.17 ± 0.015	69.70 ± 0.479	239 ±	55.10 ± 0.128	25.40 ± 1.470	63.69 ± 0.436	81.87 ± 0.055	81.58 ± 0.112	70.80 ± 0.056	76.53 ± 0.178	88.16 ± 0.046
IGDCC3	71.89 ± 0.228	91.83 ± 0.221	64.58 ± 0.094	no data ± no data	no data ± no data	18.99 ± 1.240	43.05 ± 1.025	62.47 ± 0.390	10.98 ± 2.109	21.96 ± 1.058	no data ± no data	25.63 ± 1.942	no data ± no data
IGDCC4	18.34 ± 0.635	56.44 ± 0.217	45.95 ± 0.130	no data ± no data	no data ± no data	32.40 ± 0.549	85.28 ± 0.085	91.92 ± 0.061	24.73 ± 1.099	16.89 ± 3.298	no data ± no data	26.07 ± 0.060	no data ± no data
IGF1R	74.44 ± 0.459	90.09 ± 0.069	91.83 ± 0.021	30.99 ± 0.221	no data ± no data	77.60 ± 0.093	42.94 ± 0.554	76.11 ± 0.114	65.01 ± 0.206	80.95 ± 0.007	77.81 ± 0.029	97.15 ± 0.017	65.37 ± 0.305
IGF2R	57.20 ± 0.337	81.00 ± 0.384	89.22 ± 0.031	68.52 ± 0.228	43 ±	82.30 ± 0.226	79.22 ± 0.253	82.81 ± 0.349	72.53 ± 0.058	88.35 ± 0.039	89.28 ± 0.022	92.20 ± 0.062	92.74 ± 0.033
IGFLR1	75.47 ± 0.242	46.07 ± 0.996	53.24 ± 0.130	no data ± no data	no data ± no data	54.50 ± 0.117	55.77 ± 0.709	58.43 ± 0.188	51.83 ± 0.260	48.08 ± 0.400	no data ± no data	37.17 ± 1.884	no data ± no data
IGSF1	65.61 ± 0.240	78.05 ± 0.301	70.08 ± 0.060	64.38 ± 0.123	10.5 ±	92.76 ± 0.006	75.66 ± 0.183	58.69 ± 0.186	63.26 ± 0.121	96.41 ± 0.004	65.78 ± 0.094	70.01 ± 0.014	83.36 ± 0.189
IGSF11	3.34 ± 0.785	63.10 ± 0.233	64.70 ± 0.394	no data ± no data	no data ± no data	63.23 ± 0.097	59.42 ± 0.198	73.73 ± 0.167	66.56 ± 0.088	73.00 ± 0.228	77.40 ± 0.131	94.92 ± 0.040	72.23 ± 0.211
IGSF3	84.31 ± 0.351	71.44 ± 0.119	75.58 ± 0.050	43.21 ± 0.007	4 ±	45.05 ± 0.489	38.76 ± 0.716	67.59 ± 0.241	no data ± no data	no data ± no data	no data ± no data	no data ± no data	no data ± no data
IGSF6	96.49 ± 0.565	7.30 ± 0.407	25.20 ± 0.266	16.24 ± 2.432	no data ± no data	33.77 ± 1.224	38.10 ± 1.049	51.75 ± 0.187	40.00 ± 0.346	1.94 ± 2.225	22.92 ± 0.084	12.78 ± 0.669	17.58 ± 0.926
IGSF8	60.48 ± 0.211	85.64 ± 0.011	71.79 ± 0.058	no data ± no data	55 ±	87.42 ± 0.079	69.74 ± 0.528	64.40 ± 0.588	61.53 ± 0.227	63.84 ± 0.099	59.72 ± 0.115	60.34 ± 0.795	22.97 ± 0.287
IGSF9	79.38 ± 0.202	57.66 ± 0.586	49.44 ± 0.202	no data ± no data	no data ± no data	47.38 ± 0.260	22.04 ± 1.257	55.47 ± 0.368	88.73 ± 0.039	97.12 ± 0.004	96.99 ± 0.010	97.90 ± 0.009	96.38 ± 0.015
IL10RA	71.70 ± 0.282	48.72 ± 0.649	59.53 ± 0.070	52.50 ± 1.962	11.5 ±	11.49 ± 1.112	18.94 ± 1.081	16.17 ± 0.758	26.79 ± 0.630	36.99 ± 0.542	14.21 ± 0.747	37.27 ± 0.240	21.32 ± 0.554
IL10RB	71.20 ± 0.400	78.21 ± 0.204	82.62 ± 0.048	96.74 ± 0.010	18 ±	68.37 ± 0.476	82.82 ± 0.093	89.16 ± 0.089	71.51 ± 0.141	71.22 ± 0.124	no data ± no data	78.43 ± 0.117	no data ± no data
IL11RA	20.02 ± 0.559	32.13 ± 0.245	58.59 ± 0.088	62.02 ± 0.095	no data ± no data	47.98 ± 0.999	67.61 ± 0.235	88.82 ± 0.102	no data ± no data	no data ± no data	no data ± no data	no data ± no data	no data ± no data
IL12RB1	89.34 ± 0.158	70.56 ± 0.406	43.33 ± 0.209	13.73 ± 0.144	no data ± no data	24.69 ± 1.244	37.07 ± 0.891	46.65 ± 0.437	no data ± no data	no data ± no data	no data ± no data	no data ± no data	no data ± no data
IL12RB2	23.53 ± 0.708	39.17 ± 0.325	26.41 ± 0.275	35.32 ± 0.248	no data ± no data	54.99 ± 0.206	69.02 ± 0.152	65.40 ± 0.249	53.41 ± 0.211	44.22 ± 0.393	no data ± no data	55.68 ± 0.241	no data ± no data
IL13RA1	88.82 ± 0.245	77.83 ± 0.431	89.75 ± 0.031	42.31 ± 0.715	148.5 ±	52.54 ± 0.501	65.04 ± 0.142	65.72 ± 0.241	89.33 ± 0.192	82.56 ± 0.024	80.92 ± 0.078	77.65 ± 0.213	72.55 ± 0.138
IL13RA2	13.11 ± 0.912	6.58 ± 0.449	65.15 ± 0.118	18.81 ± 0.548	no data ± no data	31.72 ± 0.534	39.17 ± 0.533	52.93 ± 0.269	45.90 ± 0.371	26.40 ± 0.329	37.36 ± 0.069	39.76 ± 0.237	39.51 ± 0.216
IL17RA	87.75 ± 0.194	75.46 ± 0.301	72.78 ± 0.053	57.89 ± 0.822	no data ± no data	59.89 ± 0.309	55.07 ± 0.969	72.98 ± 0.179	67.12 ± 0.213	84.23 ± 0.019	62.36 ± 0.144	82.40 ± 0.049	60.17 ± 0.165
IL17RB	71.78 ± 0.305	94.22 ± 0.028	88.37 ± 0.050	no data ± no data	51.5 ±	44.79 ± 0.090	46.45 ± 0.732	46.86 ± 0.220	14.68 ± 1.156	2.40 ± 1.345	no data ± no data	26.36 ± 0.524	no data ± no data
IL17RC	75.70 ± 0.147	76.69 ± 0.546	76.90 ± 0.057	no data ± no data	41.5 ±	70.46 ± 0.208	45.77 ± 0.791	40.01 ± 0.565	24.01 ± 0.210	38.79 ± 0.164	no data ± no data	38.07 ± 1.506	no data ± no data
IL17RE	69.86 ± 0.203	17.26 ± 0.221	16.37 ± 0.329	no data ± no data	no data ± no data	72.00 ± 0.193	75.57 ± 0.286	66.32 ± 0.435	12.73 ± 0.974	16.73 ± 0.225	36.58 ± 0.056	38.50 ± 1.215	48.02 ± 0.302
IL18R1	35.87 ± 0.436	15.48 ± 0.483	27.54 ± 0.193	47.90 ± 0.465	no data ± no data	41.68 ± 0.908	31.29 ± 0.771	43.62 ± 0.458	no data ± no data	no data ± no data	no data ± no data	no data ± no data	no data ± no data
IL18RAP	71.98 ± 0.308	26.92 ± 0.290	22.09 ± 0.267	4.88 ± 0.118	no data ± no data	65.94 ± 0.012	39.19 ± 0.799	19.94 ± 0.314	no data ± no data	no data ± no data	no data ± no data	no data ± no data	no data ± no data
IL1R1	97.19 ± 0.059	88.31 ± 0.189	92.95 ± 0.020	88.82 ± 0.035	4 ±	97.06 ± 0.004	96.90 ± 0.011	52.08 ± 0.398	23.92 ± 2.864	59.30 ± 0.114	32.97 ± 0.100	57.76 ± 0.215	29.72 ± 0.379
IL1R2	97.44 ± 0.761	15.19 ± 1.059	51.13 ± 0.192	31.33 ± 0.460	no data ± no data	52.72 ± 0.368	53.97 ± 0.787	32.78 ± 0.665	22.54 ± 0.331	79.92 ± 0.075	55.79 ± 0.175	49.20 ± 0.043	7.06 ± 1.247
IL1RAP	61.14 ± 0.311	7.58 ± 0.127	61.37 ± 0.234	31.32 ± 1.554	no data ± no data	55.87 ± 0.220	78.46 ± 0.171	66.19 ± 0.351	51.14 ± 0.544	44.72 ± 0.249	29.38 ± 0.201	39.85 ± 0.223	32.02 ± 0.477
IL1RAPL1	55.11 ± 0.292	30.73 ± 0.292	30.49 ± 0.270	no data ± no data	no data ± no data	no data ± no data	no data ± no data	no data ± no data	no data ± no data	no data ± no data	no data ± no data	no data ± no data	no data ± no data
IL1RAPL2	64.98 ± 0.227	65.19 ± 0.262	44.89 ± 0.243	no data ± no data	no data ± no data	15.57 ± 0.410	48.69 ± 0.277	42.56 ± 0.479	no data ± no data	no data ± no data	no data ± no data	no data ± no data	no data ± no data
IL1RL1	78.76 ± 0.189	85.13 ± 0.178	66.98 ± 0.195	65.07 ± 0.086	no data ± no data	20.07 ± 0.699	48.70 ± 1.332	48.08 ± 0.567	37.24 ± 0.650	29.04 ± 1.645	42.66 ± 0.144	17.76 ± 2.608	23.91 ± 0.685
IL1RL2	21.53 ± 0.284	5.68 ± 0.246	21.48 ± 0.245	22.07 ± 2.312	no data ± no data	44.51 ± 0.113	42.28 ± 0.510	64.89 ± 0.095	39.48 ± 0.341	44.73 ± 0.467	21.59 ± 0.454	44.32 ± 0.440	49.10 ± 0.433
IL20RA	37.24 ± 0.740	48.54 ± 0.092	69.33 ± 0.103	no data ± no data	no data ± no data	26.40 ± 0.344	39.03 ± 0.706	41.15 ± 0.396	66.35 ± 0.088	33.73 ± 0.244	no data ± no data	76.52 ± 0.142	no data ± no data
IL20RB	no data ± no data	no data ± no data	no data ± no data	no data ± no data	no data ± no data	37.37 ± 1.040	8.56 ± 1.045	18.33 ± 0.586	13.92 ± 2.520	8.04 ± 0.799	no data ± no data	13.37 ± 3.748	no data ± no data
IL21R	20.97 ± 0.305	12.02 ± 0.857	20.42 ± 0.292	no data ± no data	no data ± no data	17.78 ± 0.741	26.67 ± 1.809	15.96 ± 0.760	no data ± no data	no data ± no data	no data ± no data	no data ± no data	no data ± no data
IL22RA1	89.96 ± 0.260	97.81 ± 0.008	79.13 ± 0.127	no data ± no data	5.5 ±	no data ± no data	no data ± no data	no data ± no data	no data ± no data	no data ± no data	no data ± no data	no data ± no data	no data ± no data
IL23R	no data ± no data	no data ± no data	33.44 ± 0.329	no data ± no data	no data ± no data	no data ± no data	no data ± no data	no data ± no data	no data ± no data	no data ± no data	no data ± no data	no data ± no data	no data ± no data
IL27RA	82.49 ± 0.124	44.30 ± 0.316	50.45 ± 0.086	64.82 ± 0.040	13.5 ±	11.14 ± 1.410	24.94 ± 1.330	11.22 ± 0.437	no data ± no data	no data ± no data	no data ± no data	no data ± no data	no data ± no data
IL28RA	31.33 ± 0.491	80.83 ± 0.448	51.45 ± 0.199	no data ± no data	no data ± no data	55.31 ± 0.192	36.59 ± 0.855	59.95 ± 0.440	no data ± no data	no data ± no data	no data ± no data	no data ± no data	no data ± no data
IL2RA	40.25 ± 0.490	34.72 ± 1.223	41.33 ± 0.232	3.07 ± 0.210	no data ± no data	12.12 ± 1.024	36.04 ± 0.278	36.37 ± 0.409	21.01 ± 2.301	3.11 ± 2.361	15.68 ± 0.388	24.76 ± 0.034	21.16 ± 0.385
IL2RB	65.11 ± 0.297	59.22 ± 0.118	53.52 ± 0.159	11.62 ± 1.756	no data ± no data	58.64 ± 0.577	14.65 ± 1.307	20.75 ± 0.882	43.26 ± 0.279	37.87 ± 0.078	42.79 ± 0.072	27.44 ± 3.412	59.00 ± 0.141
IL2RG	90.98 ± 0.068	40.51 ± 2.390	50.64 ± 0.155	57.95 ± 0.672	no data ± no data	4.14 ± 2.941	79.01 ± 0.148	73.07 ± 0.546	24.27 ± 1.241	3.30 ± 1.974	45.87 ± 0.133	8.76 ± 0.475	78.96 ± 0.213
IL31RA	38.02 ± 0.542	41.50 ± 1.829	18.80 ± 0.315	no data ± no data	no data ± no data	12.43 ± 0.422	20.02 ± 1.189	12.84 ± 0.478	no data ± no data	no data ± no data	no data ± no data	no data ± no data	no data ± no data
IL3RA	69.10 ± 0.229	33.10 ± 0.279	19.60 ± 0.224	36.23 ± 0.493	no data ± no data	52.72 ± 0.138	22.16 ± 1.245	39.51 ± 0.942	51.23 ± 0.140	82.45 ± 0.018	44.33 ± 0.026	46.12 ± 0.968	42.68 ± 0.748
IL5RA	53.12 ± 0.343	28.50 ± 0.941	29.62 ± 0.261	45.66 ± 0.221	no data ± no data	13.26 ± 2.883	17.86 ± 2.695	21.02 ± 0.834	19.83 ± 1.269	22.63 ± 1.992	25.70 ± 0.140	36.42 ± 0.029	20.73 ± 0.577
IL6R	81.60 ± 0.190	73.17 ± 0.209	84.86 ± 0.042	40.55 ± 0.236	no data ± no data	55.68 ± 0.367	21.17 ± 0.836	61.58 ± 0.261	83.45 ± 0.026	75.69 ± 0.050	51.47 ± 0.132	62.06 ± 0.117	41.62 ± 0.542
IL6ST	33.00 ± 1.074	91.58 ± 0.261	97.70 ± 0.016	86.34 ± 0.056	15 ±	94.25 ± 0.011	83.05 ± 0.133	81.52 ± 0.222	94.64 ± 0.003	94.95 ± 0.005	94.20 ± 0.008	93.45 ± 0.039	86.37 ± 0.035
IL7R	39.01 ± 0.361	23.96 ± 0.905	40.88 ± 0.199	54.74 ± 0.091	no data ± no data	34.92 ± 1.054	71.35 ± 0.190	58.86 ± 0.218	no data ± no data	no data ± no data	no data ± no data	no data ± no data	no data ± no data
IL9R	82.37 ± 0.277	41.07 ± 0.648	38.11 ± 0.162	47.65 ± 0.419	no data ± no data	3.76 ± 0.442	10.24 ± 0.413	11.17 ± 0.554	29.60 ± 0.680	39.42 ± 0.192	56.43 ± 0.082	52.31 ± 0.540	77.41 ± 0.168
ILDR1	33.78 ± 0.474	85.09 ± 0.062	69.37 ± 0.101	no data ± no data	12.5 ±	57.60 ± 0.435	26.00 ± 0.729	22.30 ± 0.873	no data ± no data	no data ± no data	no data ± no data	no data ± no data	no data ± no data
ILDR2	no data ± no data	no data ± no data	no data ± no data	no data ± no data	no data ± no data	no data ± no data	no data ± no data	no data ± no data	no data ± no data	no data ± no data	no data ± no data	no data ± no data	no data ± no data
IMP5	49.13 ± 0.272	27.49 ± 0.063	19.90 ± 0.281	no data ± no data	no data ± no data	no data ± no data	no data ± no data	no data ± no data	no data ± no data	no data ± no data	no data ± no data	no data ± no data	no data ± no data
IMPG1	0.78 ± 0.717	2.68 ± 3.689	12.25 ± 0.681	28.09 ± 0.333	no data ± no data	37.78 ± 0.509	50.38 ± 0.573	37.05 ± 0.270	1.72 ± 1.977	8.44 ± 1.574	7.13 ± 0.690	7.82 ± 0.464	2.64 ± 1.416
IMPG2	31.37 ± 0.421	12.08 ± 2.217	16.68 ± 0.349	no data ± no data	no data ± no data	no data ± no data	no data ± no data	no data ± no data	26.58 ± 2.345	3.44 ± 1.749	2.96 ± 0.949	12.12 ± 0.725	6.06 ± 0.757
INPP4A	39.18 ± 0.803	58.76 ± 0.133	82.20 ± 0.083	65.86 ± 0.050	6 ±	42.24 ± 0.407	28.11 ± 1.196	51.17 ± 0.181	83.22 ± 0.003	71.63 ± 0.163	67.05 ± 0.112	71.59 ± 0.038	73.69 ± 0.133
INSIG1	69.20 ± 0.388	90.26 ± 0.028	93.83 ± 0.025	77.12 ± 0.063	200 ±	92.73 ± 0.009	91.31 ± 0.151	87.28 ± 0.115	98.41 ± 0.003	97.05 ± 0.003	73.49 ± 0.104	96.54 ± 0.022	76.79 ± 0.506
INSIG2	22.05 ± 0.676	68.50 ± 0.125	88.49 ± 0.063	61.39 ± 0.415	no data ± no data	88.31 ± 0.102	96.07 ± 0.044	87.25 ± 0.067	75.27 ± 0.092	76.69 ± 0.004	77.03 ± 0.032	77.92 ± 0.234	45.08 ± 0.265
INSR	99.35 ± 0.046	99.02 ± 0.008	98.10 ± 0.013	66.46 ± 1.060	no data ± no data	49.81 ± 0.117	68.88 ± 0.220	60.64 ± 0.178	34.20 ± 0.337	39.09 ± 0.029	31.73 ± 0.253	38.73 ± 0.127	36.48 ± 0.416
INSRR	29.44 ± 0.245	8.22 ± 0.710	31.65 ± 0.181	no data ± no data	no data ± no data	52.52 ± 0.351	42.95 ± 0.993	44.46 ± 0.439	45.44 ± 0.431	40.43 ± 0.162	25.55 ± 0.368	45.53 ± 0.302	75.97 ± 0.705
IQCF1	no data ± no data	no data ± no data	31.38 ± 0.246	no data ± no data	no data ± no data	22.85 ± 2.220	30.55 ± 1.456	13.50 ± 1.182	no data ± no data	no data ± no data	no data ± no data	no data ± no data	no data ± no data
ISLR2	65.45 ± 0.282	23.67 ± 0.449	37.25 ± 0.297	no data ± no data	no data ± no data	44.74 ± 0.734	19.54 ± 2.295	3.55 ± 0.687	no data ± no data	no data ± no data	no data ± no data	no data ± no data	no data ± no data
ITFG1	15.87 ± 0.518	91.81 ± 0.041	95.29 ± 0.044	no data ± no data	79 ±	95.01 ± 0.019	92.92 ± 0.055	92.60 ± 0.022	96.95 ± 0.010	88.94 ± 0.019	87.11 ± 0.042	90.52 ± 0.002	71.91 ± 0.140
ITGA10	75.07 ± 0.083	61.07 ± 0.704	58.82 ± 0.085	30.65 ± 1.532	3 ±	40.14 ± 0.378	67.77 ± 0.225	64.09 ± 0.220	no data ± no data	no data ± no data	no data ± no data	no data ± no data	no data ± no data
ITGA11	55.09 ± 0.231	86.38 ± 0.434	65.29 ± 0.125	no data ± no data	no data ± no data	no data ± no data	no data ± no data	no data ± no data	29.07 ± 0.233	24.98 ± 0.223	no data ± no data	5.22 ± 1.019	no data ± no data
ITGA2	23.07 ± 0.619	61.79 ± 0.938	83.69 ± 0.079	14.62 ± 2.570	no data ± no data	49.01 ± 0.278	39.51 ± 0.424	48.65 ± 0.352	no data ± no data	no data ± no data	no data ± no data	no data ± no data	no data ± no data
ITGA2B	91.88 ± 0.136	35.83 ± 0.447	34.01 ± 0.175	68.72 ± 0.126	no data ± no data	60.94 ± 0.107	43.22 ± 1.155	56.99 ± 0.265	no data ± no data	no data ± no data	no data ± no data	no data ± no data	no data ± no data
ITGA3	55.84 ± 0.247	39.83 ± 0.924	70.15 ± 0.140	69.11 ± 0.103	9.5 ±	71.62 ± 0.064	70.66 ± 0.276	83.11 ± 0.098	85.18 ± 0.052	81.43 ± 0.176	87.48 ± 0.028	96.69 ± 0.034	75.84 ± 0.154
ITGA4	54.07 ± 0.381	57.14 ± 0.291	45.31 ± 0.267	29.63 ± 5.377	no data ± no data	12.05 ± 1.184	22.50 ± 0.969	35.55 ± 0.382	no data ± no data	no data ± no data	no data ± no data	no data ± no data	no data ± no data
ITGA6	62.75 ± 0.491	74.22 ± 0.520	79.83 ± 0.064	94.34 ± 0.054	no data ± no data	82.06 ± 0.228	85.83 ± 0.104	94.22 ± 0.115	86.83 ± 0.013	57.29 ± 0.298	41.54 ± 0.182	41.27 ± 0.533	61.41 ± 0.131
ITGA7	66.84 ± 0.373	9.50 ± 0.255	48.19 ± 0.179	96.13 ± 0.035	no data ± no data	21.60 ± 2.160	25.37 ± 1.502	38.53 ± 0.791	37.64 ± 0.205	33.98 ± 0.597	49.31 ± 0.107	36.64 ± 0.319	67.03 ± 0.154
ITGA8	61.51 ± 0.322	61.70 ± 0.263	60.97 ± 0.131	11.94 ± 0.228	no data ± no data	22.11 ± 1.465	62.97 ± 0.741	72.07 ± 0.177	no data ± no data	no data ± no data	no data ± no data	no data ± no data	no data ± no data
ITGA9	65.09 ± 0.339	82.75 ± 0.375	50.44 ± 0.231	25.63 ± 0.417	no data ± no data	32.92 ± 0.368	27.54 ± 1.193	47.52 ± 0.249	no data ± no data	no data ± no data	no data ± no data	no data ± no data	no data ± no data
ITGAD	no data ± no data	no data ± no data	26.44 ± 0.211	35.17 ± 0.917	no data ± no data	no data ± no data	no data ± no data	no data ± no data	15.48 ± 0.897	24.72 ± 1.352	12.15 ± 0.124	25.66 ± 0.881	19.67 ± 0.394
ITGAE	84.44 ± 0.305	86.69 ± 0.167	90.02 ± 0.023	74.05 ± 0.155	45 ±	49.16 ± 0.247	61.36 ± 0.564	38.83 ± 0.163	60.13 ± 0.404	67.36 ± 0.012	58.01 ± 0.075	63.48 ± 0.015	50.19 ± 0.337
ITGAL	65.76 ± 0.239	26.46 ± 0.546	28.44 ± 0.218	19.89 ± 1.655	no data ± no data	71.07 ± 0.027	48.97 ± 0.831	61.02 ± 0.210	51.77 ± 0.187	49.70 ± 0.115	11.56 ± 0.092	44.09 ± 0.511	15.91 ± 0.169
ITGAM	60.01 ± 0.640	30.69 ± 0.187	46.51 ± 0.200	3.35 ± 0.265	no data ± no data	13.84 ± 1.708	25.34 ± 1.946	35.49 ± 0.398	3.20 ± 0.647	3.64 ± 0.766	15.71 ± 0.647	5.11 ± 1.489	11.02 ± 0.212
ITGAV	92.23 ± 0.433	95.00 ± 0.052	96.46 ± 0.030	84.75 ± 0.322	162.5 ±	94.93 ± 0.054	97.97 ± 0.004	95.37 ± 0.016	40.93 ± 0.596	38.24 ± 0.299	no data ± no data	64.15 ± 0.439	no data ± no data
ITGAX	57.87 ± 0.311	20.42 ± 0.921	22.77 ± 0.249	46.01 ± 0.425	no data ± no data	32.84 ± 0.220	29.07 ± 1.011	51.75 ± 0.308	no data ± no data	no data ± no data	no data ± no data	no data ± no data	no data ± no data
ITGB1	99.12 ± 0.071	97.90 ± 0.034	99.21 ± 0.004	98.84 ± 0.014	no data ± no data	89.46 ± 0.115	74.15 ± 0.158	73.87 ± 0.636	98.18 ± 0.018	92.74 ± 0.011	94.64 ± 0.019	98.41 ± 0.000	94.19 ± 0.040
ITGB2	62.52 ± 0.270	45.82 ± 0.220	52.53 ± 0.141	6.41 ± 0.814	86.5 ±	33.08 ± 0.300	46.17 ± 0.869	76.12 ± 0.160	47.70 ± 0.205	45.01 ± 0.117	no data ± no data	22.21 ± 0.695	no data ± no data
ITGB3	76.96 ± 0.141	38.97 ± 0.199	51.76 ± 0.136	16.19 ± 1.289	no data ± no data	4.41 ± 2.293	39.56 ± 1.147	53.95 ± 0.463	1.28 ± 1.210	29.32 ± 0.499	60.47 ± 0.222	8.15 ± 0.423	41.44 ± 0.647
ITGB5	99.19 ± 0.396	79.13 ± 0.333	90.28 ± 0.024	91.50 ± 0.004	38.5 ±	86.22 ± 0.048	85.40 ± 0.022	90.79 ± 0.036	62.82 ± 0.056	61.07 ± 0.016	46.75 ± 0.210	60.27 ± 0.194	93.54 ± 0.016
ITGB6	72.63 ± 0.498	89.69 ± 0.236	89.38 ± 0.082	35.35 ± 1.198	170 ±	30.38 ± 0.434	33.74 ± 0.377	46.45 ± 0.268	67.17 ± 0.068	14.62 ± 2.536	no data ± no data	49.37 ± 0.042	no data ± no data
ITGB7	83.05 ± 0.206	22.87 ± 0.410	31.09 ± 0.250	34.08 ± 0.401	no data ± no data	8.18 ± 0.234	13.39 ± 0.335	39.99 ± 0.531	2.38 ± 0.489	20.56 ± 0.063	27.95 ± 0.254	5.47 ± 0.149	41.63 ± 0.198
ITGB8	60.65 ± 1.353	72.00 ± 0.271	90.33 ± 0.055	8.24 ± 2.550	no data ± no data	56.92 ± 0.020	85.11 ± 0.129	63.80 ± 0.131	43.67 ± 0.199	17.33 ± 0.514	no data ± no data	27.96 ± 0.654	no data ± no data
ITM2A	60.83 ± 0.324	81.62 ± 0.501	71.80 ± 0.055	44.50 ± 0.494	no data ± no data	56.64 ± 0.024	50.56 ± 0.647	92.63 ± 0.077	no data ± no data	no data ± no data	no data ± no data	no data ± no data	no data ± no data
ITM2B	97.92 ± 0.064	98.52 ± 0.002	99.35 ± 0.002	32.77 ± 0.304	620 ±	99.03 ± 0.005	99.57 ± 0.007	98.96 ± 0.005	99.62 ± 0.000	98.20 ± 0.008	99.20 ± 0.003	99.16 ± 0.000	98.46 ± 0.002
ITM2C	72.86 ± 0.201	73.74 ± 0.038	92.27 ± 0.028	no data ± no data	87.5 ±	97.69 ± 0.005	98.37 ± 0.007	95.72 ± 0.031	93.23 ± 0.022	95.11 ±	94.91 ± 0.013	95.31 ± 0.045	84.94 ± 0.152
ITPR1	6.30 ± 0.674	35.78 ± 0.866	74.09 ± 0.116	58.23 ± 0.296	no data ± no data	65.65 ± 0.125	95.10 ± 0.066	84.99 ± 0.071	97.18 ± 0.024	93.39 ± 0.009	74.18 ± 0.059	79.68 ± 0.035	65.52 ± 0.215
ITPR2	64.07 ± 0.361	80.75 ± 0.144	53.55 ± 0.217	85.05 ± 0.029	no data ± no data	36.48 ± 0.438	71.26 ± 0.235	66.01 ± 0.222	73.82 ± 0.163	40.81 ± 0.119	56.60 ± 0.217	49.88 ± 0.496	72.01 ± 0.106
ITPRIPL1	49.09 ± 0.386	76.28 ± 1.175	48.75 ± 0.175	no data ± no data	no data ± no data	53.70 ± 0.112	61.60 ± 0.177	56.77 ± 0.210	no data ± no data	no data ± no data	no data ± no data	no data ± no data	no data ± no data
ITPRIPL2	80.56 ± 0.449	97.92 ± 0.039	94.17 ± 0.020	no data ± no data	no data ± no data	no data ± no data	no data ± no data	no data ± no data	no data ± no data	no data ± no data	no data ± no data	no data ± no data	no data ± no data
IZUMO1	no data ± no data	no data ± no data	0.87 ± 0.497	no data ± no data	no data ± no data	4.27 ± 1.247	14.85 ± 1.320	7.92 ± 0.518	no data ± no data	no data ± no data	no data ± no data	no data ± no data	no data ± no data
IZUMO2	19.03 ± 0.324	29.08 ± 1.826	36.07 ± 0.252	no data ± no data	no data ± no data	39.65 ± 0.290	43.16 ± 1.029	35.13 ± 0.776	no data ± no data	no data ± no data	no data ± no data	no data ± no data	no data ± no data
JAG1	87.30 ± 0.240	89.42 ± 0.073	91.18 ± 0.030	86.95 ± 0.086	no data ± no data	56.62 ± 0.268	71.92 ± 0.211	86.11 ± 0.062	34.22 ± 1.646	12.45 ± 0.129	35.90 ± 0.110	38.02 ± 0.262	44.89 ± 0.364
JAG2	83.67 ± 0.129	83.45 ± 0.176	79.41 ± 0.061	73.69 ± 0.232	20.5 ±	78.65 ± 0.177	78.19 ± 0.118	73.06 ± 0.285	17.04 ± 1.949	71.10 ± 0.029	32.35 ± 0.210	34.42 ± 0.112	41.72 ± 0.141
JAGN1	66.74 ± 0.420	98.31 ± 0.007	95.27 ± 0.021	no data ± no data	no data ± no data	92.66 ± 0.061	89.24 ± 0.040	88.47 ± 0.086	no data ± no data	no data ± no data	no data ± no data	no data ± no data	no data ± no data
JAKMIP3	3.03 ± 0.383	7.08 ± 0.131	34.00 ± 0.264	no data ± no data	no data ± no data	17.24 ± 1.483	18.48 ± 1.240	15.47 ± 1.051	no data ± no data	no data ± no data	no data ± no data	no data ± no data	no data ± no data
JAM2	60.24 ± 0.256	48.68 ± 0.235	57.61 ± 0.217	no data ± no data	no data ± no data	85.80 ± 0.018	93.14 ± 0.022	71.00 ± 0.139	74.46 ± 0.126	25.97 ± 1.218	no data ± no data	28.88 ± 0.636	no data ± no data
JAM3	79.84 ± 0.203	65.82 ± 0.263	89.47 ± 0.023	79.07 ± 0.059	75 ±	65.73 ± 0.156	35.05 ± 1.518	60.39 ± 0.322	56.64 ± 0.087	49.05 ± 0.296	no data ± no data	41.50 ± 0.432	no data ± no data
JKAMP	59.90 ± 0.551	95.19 ± 0.033	95.88 ± 0.018	no data ± no data	3 ±	87.62 ± 0.050	92.95 ± 0.080	90.82 ± 0.062	90.41 ± 0.031	85.93 ± 0.125	87.84 ± 0.009	92.92 ± 0.055	68.49 ± 0.090
JTB	99.08 ± 0.040	99.33 ± 0.004	99.13 ± 0.002	99.35 ± 0.001	28.5 ±	93.81 ± 0.045	98.12 ± 0.005	98.14 ± 0.011	88.03 ± 0.072	86.91 ± 0.014	92.31 ± 0.005	93.09 ± 0.014	86.00 ± 0.118
KCNA1	41.75 ± 0.316	33.63 ± 0.256	40.97 ± 0.331	31.07 ± 0.843	no data ± no data	50.00 ± 0.613	43.10 ± 0.609	45.41 ± 0.306	2.73 ± 3.116	0.70 ± 0.845	7.20 ± 0.640	1.15 ± 0.167	11.08 ± 0.752
KCNA10	48.51 ± 0.186	4.08 ± 0.525	6.43 ± 0.229	no data ± no data	no data ± no data	no data ± no data	no data ± no data	no data ± no data	no data ± no data	no data ± no data	no data ± no data	no data ± no data	no data ± no data
KCNA2	53.41 ± 0.374	41.33 ± 0.825	32.88 ± 0.216	no data ± no data	no data ± no data	48.36 ± 0.106	26.37 ± 0.769	66.58 ± 0.440	47.89 ± 0.347	31.20 ± 0.856	48.76 ± 0.178	37.86 ± 0.327	48.73 ± 0.670
KCNA3	17.23 ± 0.592	14.26 ± 3.297	23.15 ± 0.280	21.16 ± 4.119	no data ± no data	21.36 ± 1.382	43.48 ± 2.835	26.84 ± 0.672	23.10 ± 1.982	5.14 ± 1.532	14.74 ± 0.305	26.92 ± 0.164	28.97 ± 1.126
KCNA4	38.04 ± 0.778	14.02 ± 2.651	22.57 ± 0.180	34.44 ± 0.725	no data ± no data	33.79 ± 0.142	38.76 ± 0.207	35.99 ± 0.382	46.61 ± 0.361	51.41 ± 0.127	17.54 ± 0.171	45.76 ± 0.516	3.27 ± 1.198
KCNA5	26.36 ± 0.407	1.70 ± 1.252	71.28 ± 0.133	97.50 ± 0.005	no data ± no data	9.59 ± 0.667	47.44 ± 0.780	43.96 ± 0.830	77.42 ± 0.013	52.88 ± 0.035	40.33 ± 0.121	33.93 ± 0.546	45.57 ± 0.490
KCNA6	66.42 ± 0.155	30.19 ± 1.870	54.85 ± 0.086	9.84 ± 1.776	no data ± no data	39.50 ± 0.804	49.99 ± 0.418	52.60 ± 0.289	7.45 ± 2.412	27.66 ± 0.086	18.26 ± 0.607	18.02 ± 1.012	28.53 ± 0.622
KCNA7	16.49 ± 0.433	9.80 ± 1.386	6.67 ± 0.351	no data ± no data	no data ± no data	28.75 ± 0.947	58.78 ± 0.352	66.49 ± 0.203	no data ± no data	no data ± no data	no data ± no data	no data ± no data	no data ± no data
KCNB1	84.35 ± 0.169	28.24 ± 0.510	57.17 ± 0.042	40.32 ± 0.477	no data ± no data	63.72 ± 0.179	50.58 ± 0.246	36.93 ± 0.894	72.95 ± 0.029	63.50 ± 0.276	54.57 ± 0.169	73.94 ± 0.065	16.03 ± 0.665
KCNB2	46.69 ± 0.326	28.08 ± 1.704	50.08 ± 0.131	24.48 ± 0.542	no data ± no data	no data ± no data	no data ± no data	no data ± no data	36.24 ± 0.224	30.09 ± 0.369	32.10 ± 0.481	10.05 ± 1.698	12.13 ± 0.287
KCNC1	12.64 ± 0.530	46.28 ± 2.817	50.34 ± 0.179	45.12 ± 0.216	no data ± no data	54.84 ± 0.287	51.88 ± 0.855	66.66 ± 0.224	53.13 ± 0.386	46.02 ± 0.044	15.78 ± 0.649	38.08 ± 0.107	26.81 ± 0.306
KCNC2	85.71 ± 0.183	6.19 ± 0.244	21.60 ± 0.284	no data ± no data	no data ± no data	54.21 ± 0.091	59.46 ± 0.435	17.83 ± 0.832	63.42 ± 0.113	50.78 ± 0.052	12.27 ± 0.654	34.07 ± 0.353	13.60 ± 0.766
KCNC3	38.51 ± 0.467	25.64 ± 0.359	48.88 ± 0.171	23.26 ± 0.044	no data ± no data	64.76 ± 0.122	75.19 ± 0.138	75.88 ± 0.179	37.98 ± 0.606	24.91 ± 1.975	45.70 ± 0.136	43.75 ± 0.037	57.29 ± 0.345
KCNC4	87.62 ± 0.066	82.12 ± 0.569	64.46 ± 0.066	35.19 ± 0.786	41.5 ±	25.23 ± 0.631	39.24 ± 0.893	20.87 ± 0.309	no data ± no data	no data ± no data	no data ± no data	no data ± no data	no data ± no data
KCND1	39.78 ± 0.329	16.16 ± 0.767	36.29 ± 0.152	72.28 ± 0.049	no data ± no data	61.74 ± 0.115	62.34 ± 0.333	58.08 ± 0.218	63.94 ± 0.282	63.12 ± 0.189	55.62 ± 0.092	59.46 ± 0.089	58.52 ± 0.149
KCND2	5.41 ± 1.057	7.78 ± 0.718	36.74 ± 0.293	7.88 ± 2.699	no data ± no data	61.40 ± 0.207	52.33 ± 0.331	42.72 ± 0.429	41.20 ± 0.157	51.11 ± 0.006	35.43 ± 0.096	39.35 ± 0.306	38.22 ± 0.186
KCND3	48.26 ± 0.264	50.17 ± 0.508	21.45 ± 0.266	48.21 ± 1.205	no data ± no data	23.43 ± 0.643	48.16 ± 0.879	78.42 ± 0.185	39.78 ± 1.970	25.99 ± 1.140	16.08 ± 0.600	37.22 ± 0.562	30.00 ± 0.801
KCNE1	61.23 ± 0.232	25.00 ± 0.054	28.07 ± 0.314	39.41 ± 0.095	no data ± no data	12.06 ± 0.482	21.62 ± 0.351	10.61 ± 0.717	4.50 ± 0.188	3.38 ± 1.133	3.05 ± 0.380	1.11 ± 2.596	97.62 ± 0.007
KCNE1L	8.79 ± 0.416	6.62 ± 0.921	15.00 ± 0.423	no data ± no data	no data ± no data	9.07 ± 1.274	4.08 ± 0.770	18.44 ± 0.570	no data ± no data	no data ± no data	no data ± no data	no data ± no data	no data ± no data
KCNE2	32.57 ± 0.289	6.79 ± 0.784	14.98 ± 0.225	no data ± no data	no data ± no data	21.28 ± 1.246	8.22 ± 2.684	16.62 ± 1.330	29.17 ± 1.838	41.04 ± 0.127	10.43 ± 0.523	7.31 ± 0.131	26.70 ± 0.710
KCNE3	95.91 ± 0.274	89.38 ± 0.320	77.71 ± 0.054	no data ± no data	no data ± no data	12.74 ± 2.142	25.97 ± 2.300	40.64 ± 0.752	4.60 ± 0.781	6.17 ± 0.825	43.16 ± 0.869	6.70 ± 0.609	51.03 ± 0.709
KCNE4	44.07 ± 0.369	60.11 ± 0.569	65.43 ± 0.168	no data ± no data	no data ± no data	39.12 ± 0.694	66.07 ± 0.493	61.74 ± 0.356	no data ± no data	no data ± no data	no data ± no data	no data ± no data	no data ± no data
KCNG1	75.74 ± 0.240	18.64 ± 3.034	37.33 ± 0.338	44.36 ± 0.018	no data ± no data	19.41 ± 0.530	11.26 ± 1.949	10.32 ± 0.895	19.12 ± 1.192	44.33 ± 0.762	no data ± no data	24.29 ± 2.203	no data ± no data
KCNG2	0.55 ± 0.343	15.20 ± 0.948	4.45 ± 0.232	no data ± no data	no data ± no data	41.94 ± 0.852	24.29 ± 0.508	40.25 ± 0.424	22.36 ± 0.997	24.28 ± 2.085	20.60 ± 0.363	12.70 ± 0.053	33.75 ± 0.595
KCNG3	no data ± no data	no data ± no data	70.10 ± 0.098	no data ± no data	no data ± no data	no data ± no data	no data ± no data	no data ± no data	26.98 ± 0.241	19.19 ± 0.750	27.54 ± 0.071	32.69 ± 0.199	45.26 ± 0.321
KCNG4	no data ± no data	no data ± no data	38.52 ± 0.297	no data ± no data	no data ± no data	33.03 ± 0.249	41.03 ± 0.236	38.10 ± 0.394	no data ± no data	no data ± no data	no data ± no data	no data ± no data	no data ± no data
KCNH1	23.49 ± 0.273	20.53 ± 2.696	15.50 ± 0.406	9.43 ± 0.157	no data ± no data	86.21 ± 0.020	71.30 ± 0.049	58.05 ± 0.111	41.90 ± 1.164	49.34 ± 0.025	40.25 ± 0.105	39.44 ± 0.482	51.48 ± 0.228
KCNH2	86.94 ± 0.136	64.84 ± 0.279	90.45 ± 0.034	85.85 ± 0.110	no data ± no data	85.04 ± 0.041	70.88 ± 0.435	51.79 ± 0.408	48.68 ± 0.486	58.49 ± 0.006	46.76 ± 0.089	67.07 ± 0.071	68.40 ± 0.133
KCNH3	57.17 ± 0.142	88.30 ± 0.202	62.48 ± 0.100	no data ± no data	no data ± no data	57.24 ± 0.190	71.60 ± 0.352	71.57 ± 0.121	58.47 ± 0.139	66.52 ± 0.142	64.63 ± 0.024	68.75 ± 0.231	80.97 ± 0.134
KCNH4	56.04 ± 0.198	19.55 ± 0.556	16.39 ± 0.202	no data ± no data	no data ± no data	no data ± no data	no data ± no data	no data ± no data	29.89 ± 0.159	6.15 ± 0.739	26.65 ± 0.148	16.57 ± 2.742	69.90 ± 0.179
KCNH5	16.45 ± 0.762	51.45 ± 3.249	27.38 ± 0.440	no data ± no data	no data ± no data	46.76 ± 0.267	35.26 ± 0.622	4.64 ± 2.770	18.27 ± 3.010	2.22 ± 0.033	28.39 ± 0.188	9.03 ± 1.728	43.96 ± 0.140
KCNH6	56.20 ± 0.401	21.16 ± 1.654	50.23 ± 0.128	no data ± no data	15.5 ±	no data ± no data	no data ± no data	no data ± no data	86.96 ± 0.057	74.42 ± 0.059	41.94 ± 0.131	79.56 ± 0.037	8.30 ± 0.481
KCNH7	67.61 ± 0.144	75.27 ± 0.440	51.32 ± 0.201	8.58 ± 0.190	no data ± no data	24.62 ± 0.815	18.38 ± 1.392	33.25 ± 0.367	2.24 ± 2.657	35.16 ± 0.340	22.55 ± 0.186	11.95 ± 0.666	29.93 ± 0.325
KCNH8	72.16 ± 0.590	37.64 ± 1.289	44.34 ± 0.331	no data ± no data	no data ± no data	10.88 ± 2.647	20.42 ± 0.695	30.46 ± 0.560	14.17 ± 0.046	3.35 ± 1.434	2.07 ± 0.523	1.27 ± 1.690	9.66 ± 0.853
KCNJ1	12.00 ± 0.507	2.24 ± 0.586	13.28 ± 0.311	17.44 ± 2.967	no data ± no data	11.25 ± 0.583	47.30 ± 1.648	11.89 ± 1.124	25.30 ± 0.383	16.74 ± 0.147	4.01 ± 1.000	0.15 ± 3.911	13.27 ± 1.100
KCNJ10	25.64 ± 0.429	17.47 ± 0.377	11.66 ± 0.332	17.75 ± 1.152	no data ± no data	19.46 ± 0.941	41.64 ± 0.768	45.10 ± 0.169	30.63 ± 0.142	10.02 ± 1.659	20.64 ± 0.127	29.98 ± 0.571	18.53 ± 0.214
KCNJ11	52.25 ± 0.443	62.71 ± 0.365	53.97 ± 0.269	no data ± no data	3 ±	93.12 ± 0.002	82.33 ± 0.115	94.23 ± 0.094	83.32 ± 0.017	95.14 ± 0.009	77.60 ± 0.104	88.57 ± 0.073	56.36 ± 0.161
KCNJ12	54.42 ± 0.285	62.35 ± 0.173	41.23 ± 0.230	40.25 ± 0.656	no data ± no data	28.96 ± 0.729	70.18 ± 0.212	41.40 ± 0.341	33.67 ± 0.711	30.94 ± 0.092	10.24 ± 1.558	22.93 ± 2.712	10.96 ± 1.202
KCNJ13	19.79 ± 0.369	10.61 ± 2.939	12.19 ± 0.375	3.41 ± 0.801	no data ± no data	no data ± no data	no data ± no data	no data ± no data	20.23 ± 0.095	36.89 ± 0.159	36.62 ± 0.186	26.17 ± 0.590	30.53 ± 0.297
KCNJ14	75.60 ± 0.147	44.65 ± 0.769	38.91 ± 0.117	no data ± no data	no data ± no data	15.42 ± 0.965	37.53 ± 0.617	29.35 ± 0.788	64.65 ± 0.136	47.25 ± 0.288	12.27 ± 0.112	53.39 ± 0.432	28.71 ± 0.541
KCNJ15	85.16 ± 0.167	76.38 ± 0.212	69.85 ± 0.074	55.87 ± 0.463	no data ± no data	42.81 ± 0.263	46.36 ± 0.967	29.97 ± 0.243	6.01 ± 0.072	13.39 ± 0.031	45.75 ± 0.096	7.81 ± 0.329	38.71 ± 0.464
KCNJ16	79.30 ± 0.476	96.00 ± 0.054	88.68 ± 0.323	no data ± no data	no data ± no data	21.16 ± 1.024	26.05 ± 1.150	37.46 ± 0.481	4.21 ± 0.577	19.44 ± 2.317	4.98 ± 0.377	6.51 ± 0.905	10.08 ± 0.611
KCNJ2	61.02 ± 0.324	45.29 ± 0.177	76.39 ± 0.082	42.04 ± 0.426	no data ± no data	1.04 ± 1.067	21.81 ± 1.571	3.91 ± 0.981	37.40 ± 0.382	26.66 ± 0.871	28.08 ± 0.318	37.50 ± 0.292	43.96 ± 0.289
KCNJ3	54.07 ± 0.289	45.58 ± 2.161	67.12 ± 0.172	26.79 ± 0.060	no data ± no data	49.87 ± 0.139	60.98 ± 0.268	66.68 ± 0.215	54.20 ± 0.082	39.16 ± 0.581	41.39 ± 0.200	42.36 ± 0.070	48.87 ± 0.245
KCNJ4	24.61 ± 0.284	11.91 ± 1.310	13.23 ± 0.380	75.98 ± 0.111	no data ± no data	40.95 ± 0.877	52.20 ± 0.713	40.77 ± 0.414	40.49 ± 0.283	49.60 ± 0.105	52.70 ± 0.044	45.68 ± 0.064	77.90 ± 0.100
KCNJ5	75.53 ± 0.293	47.23 ± 0.215	46.97 ± 0.211	43.10 ± 0.940	no data ± no data	29.96 ± 0.267	45.23 ± 0.163	38.26 ± 0.611	66.63 ± 0.245	35.19 ± 0.183	55.75 ± 0.070	63.06 ± 0.321	73.66 ± 0.129
KCNJ6	60.76 ± 0.281	36.83 ± 0.987	86.32 ± 0.061	68.13 ± 0.349	9.5 ±	47.84 ± 0.130	53.07 ± 0.311	59.74 ± 0.156	40.80 ± 0.779	43.95 ± 0.153	40.70 ± 0.075	47.65 ± 0.882	71.33 ± 0.220
KCNJ8	2.94 ± 0.507	89.73 ± 0.077	80.96 ± 0.044	68.38 ± 0.165	no data ± no data	16.93 ± 0.657	44.93 ± 0.896	72.28 ± 0.444	12.69 ± 0.425	2.60 ± 0.875	50.06 ± 0.085	28.67 ± 0.830	64.10 ± 0.308
KCNJ9	20.38 ± 0.497	37.61 ± 0.434	29.09 ± 0.198	17.80 ± 0.545	no data ± no data	16.90 ± 1.555	10.51 ± 0.511	22.59 ± 0.896	27.14 ± 0.408	25.14 ± 0.999	27.60 ± 0.473	9.74 ± 0.627	14.94 ± 0.513
KCNK1	95.52 ± 0.315	55.22 ± 0.887	93.65 ± 0.036	54.09 ± 0.028	13 ±	89.76 ± 0.036	87.86 ± 0.025	94.60 ± 0.028	57.62 ± 0.790	54.82 ± 0.160	44.34 ± 0.226	57.35 ± 0.180	57.50 ± 0.275
KCNK10	76.48 ± 0.285	35.80 ± 0.118	50.18 ± 0.069	no data ± no data	no data ± no data	18.23 ± 0.628	15.59 ± 0.206	6.12 ± 0.526	60.96 ± 1.096	26.63 ± 0.015	5.18 ± 0.387	23.87 ± 0.660	43.83 ± 0.682
KCNK12	2.62 ± 0.692	0.54 ± 1.007	37.65 ± 0.374	no data ± no data	no data ± no data	6.98 ± 0.564	29.80 ± 1.210	44.00 ± 0.546	51.18 ± 0.085	54.36 ± 0.169	31.55 ± 0.306	24.77 ± 1.176	8.47 ± 0.494
KCNK13	16.23 ± 0.528	10.31 ± 1.834	16.79 ± 0.357	no data ± no data	no data ± no data	30.46 ± 0.789	59.15 ± 0.347	48.55 ± 0.458	44.21 ± 0.054	34.34 ± 0.576	40.49 ± 0.168	52.63 ± 0.092	46.23 ± 0.193
KCNK15	24.47 ± 0.492	2.39 ± 0.277	21.39 ± 0.396	no data ± no data	no data ± no data	no data ± no data	no data ± no data	no data ± no data	26.21 ± 0.898	24.79 ± 0.459	36.43 ± 0.162	33.37 ± 0.492	48.47 ± 0.224
KCNK16	70.80 ± 0.241	59.98 ± 0.380	73.59 ± 0.135	no data ± no data	314 ±	64.60 ± 0.069	84.57 ± 0.034	72.12 ± 0.251	no data ± no data	no data ± no data	no data ± no data	no data ± no data	no data ± no data
KCNK17	62.22 ± 0.225	82.32 ± 0.083	89.32 ± 0.050	no data ± no data	29.5 ±	no data ± no data	no data ± no data	no data ± no data	no data ± no data	no data ± no data	no data ± no data	no data ± no data	no data ± no data
KCNK18	no data ± no data	no data ± no data	no data ± no data	no data ± no data	no data ± no data	no data ± no data	no data ± no data	no data ± no data	no data ± no data	no data ± no data	no data ± no data	no data ± no data	no data ± no data
KCNK2	1.43 ± 0.466	7.34 ± 0.444	16.70 ± 0.349	1.50 ± 3.814	no data ± no data	23.11 ± 0.321	58.82 ± 0.449	40.82 ± 0.375	39.25 ± 0.328	48.27 ± 0.100	31.93 ± 0.161	49.01 ± 0.529	19.05 ± 0.931
KCNK3	71.95 ± 0.162	92.71 ± 0.017	86.07 ± 0.046	34.57 ± 0.657	63 ±	9.77 ± 1.057	24.40 ± 0.516	18.37 ± 0.383	83.12 ± 0.142	53.14 ± 0.021	46.51 ± 0.190	65.81 ± 0.227	53.03 ± 0.114
KCNK4	75.99 ± 0.145	35.31 ± 1.813	50.79 ± 0.170	no data ± no data	no data ± no data	30.25 ± 0.768	25.57 ± 1.345	47.70 ± 0.275	14.01 ± 0.656	21.52 ± 2.989	12.03 ± 0.470	32.99 ± 1.126	31.70 ± 0.843
KCNK5	96.73 ± 0.021	91.72 ± 0.358	64.82 ± 0.158	no data ± no data	no data ± no data	4.71 ± 0.442	8.19 ± 0.470	34.17 ± 0.793	no data ± no data	no data ± no data	no data ± no data	no data ± no data	no data ± no data
KCNK6	60.00 ± 0.288	70.11 ± 0.254	57.53 ± 0.077	no data ± no data	no data ± no data	52.45 ± 0.160	63.58 ± 0.329	87.83 ± 0.067	33.08 ± 0.043	59.51 ± 0.041	58.48 ± 0.086	50.66 ± 0.091	81.34 ± 0.109
KCNK7	14.47 ± 0.301	65.23 ± 0.471	39.65 ± 0.219	no data ± no data	no data ± no data	18.01 ± 0.400	22.33 ± 0.791	42.26 ± 0.629	no data ± no data	no data ± no data	no data ± no data	no data ± no data	no data ± no data
KCNK9	31.91 ± 0.350	38.03 ± 1.150	33.51 ± 0.268	no data ± no data	no data ± no data	no data ± no data	no data ± no data	no data ± no data	19.06 ± 1.558	37.78 ± 0.360	27.27 ± 0.167	38.32 ± 0.502	43.97 ± 0.228
KCNMA1	94.78 ± 0.242	54.47 ± 0.058	91.18 ± 0.045	39.55 ± 0.502	5 ±	66.54 ± 0.158	56.32 ± 0.689	48.29 ± 0.498	94.25 ± 0.007	85.42 ± 0.028	89.00 ± 0.070	97.35 ± 0.008	33.31 ± 0.374
KCNMB1	55.21 ± 0.259	34.42 ± 1.174	50.69 ± 0.259	68.29 ± 0.273	no data ± no data	37.15 ± 0.650	45.14 ± 0.347	37.48 ± 0.757	3.15 ± 1.107	16.13 ± 0.895	15.47 ± 0.794	3.35 ± 0.598	6.47 ± 1.583
KCNMB2	65.99 ± 0.157	37.65 ± 0.715	90.12 ± 0.040	no data ± no data	no data ± no data	81.99 ± 0.153	97.46 ± 0.028	75.15 ± 0.215	no data ± no data	no data ± no data	no data ± no data	no data ± no data	no data ± no data
KCNMB3	30.21 ± 0.414	60.92 ± 0.037	48.32 ± 0.192	no data ± no data	no data ± no data	no data ± no data	no data ± no data	no data ± no data	no data ± no data	no data ± no data	no data ± no data	no data ± no data	no data ± no data
KCNMB4	60.73 ± 0.380	67.62 ± 0.135	57.61 ± 0.117	no data ± no data	no data ± no data	55.61 ± 0.405	50.80 ± 0.321	60.35 ± 0.107	43.65 ± 0.696	67.45 ± 0.090	43.77 ± 0.067	44.59 ± 0.667	54.04 ± 0.393
KCNN1	77.95 ± 0.237	64.92 ± 0.676	56.41 ± 0.150	68.10 ± 0.058	no data ± no data	45.24 ± 0.253	25.12 ± 0.892	47.35 ± 0.311	14.03 ± 0.094	12.78 ± 0.270	11.42 ± 0.299	14.26 ± 0.939	10.14 ± 0.119
KCNN2	23.58 ± 0.542	40.25 ± 1.057	43.82 ± 0.164	no data ± no data	no data ± no data	48.18 ± 0.550	52.18 ± 0.495	46.35 ± 0.209	78.96 ± 0.018	51.31 ± 0.246	44.66 ± 0.079	60.02 ± 0.094	47.44 ± 0.542
KCNN3	16.37 ± 0.337	40.52 ± 0.007	29.22 ± 0.226	12.83 ± 2.459	no data ± no data	49.99 ± 0.388	46.99 ± 1.037	41.78 ± 0.596	12.44 ± 0.691	33.91 ± 1.345	32.26 ± 0.301	38.53 ± 0.843	44.79 ± 0.206
KCNN4	59.14 ± 0.251	40.06 ± 0.149	32.14 ± 0.242	29.16 ± 0.601	no data ± no data	16.46 ± 1.283	42.47 ± 0.965	30.37 ± 0.453	6.56 ± 2.619	9.65 ± 1.809	4.94 ± 1.811	14.80 ± 5.443	10.32 ± 0.989
KCNQ1	60.02 ± 0.239	92.05 ± 0.321	80.86 ± 0.046	87.54 ± 0.000	no data ± no data	51.50 ± 0.105	53.18 ± 0.196	70.83 ± 0.114	1.42 ± 0.699	62.74 ± 0.165	28.61 ± 0.948	24.80 ± 1.213	89.15 ± 0.057
KCNQ2	38.84 ± 0.379	14.50 ± 1.454	36.32 ± 0.175	29.49 ± 0.021	no data ± no data	63.67 ± 0.104	26.65 ± 0.603	33.73 ± 0.323	22.14 ± 1.284	34.54 ± 0.522	42.59 ± 0.375	20.89 ± 0.815	62.82 ± 0.264
KCNQ3	67.62 ± 0.197	84.12 ± 0.198	73.17 ± 0.155	32.59 ± 0.023	no data ± no data	38.99 ± 0.536	33.85 ± 0.553	37.09 ± 0.292	27.11 ± 1.658	30.45 ± 0.387	19.40 ± 0.364	27.68 ± 0.240	49.46 ± 0.408
KCNQ4	82.17 ± 0.220	58.38 ± 0.073	46.31 ± 0.195	no data ± no data	no data ± no data	51.87 ± 0.411	53.11 ± 0.691	61.27 ± 0.340	no data ± no data	no data ± no data	no data ± no data	no data ± no data	no data ± no data
KCNQ5	13.26 ± 0.535	23.63 ± 1.401	25.25 ± 0.612	no data ± no data	no data ± no data	54.31 ± 0.307	62.25 ± 0.175	72.45 ± 0.180	no data ± no data	no data ± no data	no data ± no data	no data ± no data	no data ± no data
KCNS1	89.56 ± 0.135	60.39 ± 0.064	59.01 ± 0.103	10.97 ± 0.004	no data ± no data	9.72 ± 1.500	23.55 ± 1.870	4.73 ± 0.561	39.57 ± 1.172	21.17 ± 1.894	8.15 ± 0.192	20.16 ± 0.992	6.40 ± 0.772
KCNS2	9.45 ± 0.386	11.17 ± 0.999	28.03 ± 0.214	no data ± no data	no data ± no data	35.89 ± 1.009	42.46 ± 0.263	48.83 ± 0.218	12.51 ± 1.380	13.80 ± 0.783	11.06 ± 0.597	7.97 ± 1.930	28.29 ± 0.810
KCNS3	70.16 ± 0.305	61.68 ± 0.085	67.82 ± 0.063	75.23 ± 0.176	no data ± no data	54.66 ± 0.091	35.67 ± 0.955	37.16 ± 0.289	48.62 ± 0.070	34.32 ± 0.044	42.48 ± 0.089	36.78 ± 0.705	37.14 ± 0.152
KCNT1	no data ± no data	no data ± no data	28.86 ± 0.226	no data ± no data	no data ± no data	54.54 ± 0.227	46.77 ± 0.963	53.66 ± 0.302	51.73 ± 0.123	47.83 ± 0.067	26.19 ± 0.178	37.04 ± 0.588	27.07 ± 0.407
KCNT2	20.56 ± 0.573	19.86 ± 1.586	60.54 ± 0.156	no data ± no data	no data ± no data	10.04 ± 2.659	21.45 ± 2.381	29.82 ± 0.481	36.15 ± 1.454	39.36 ± 3.376	no data ± no data	42.94 ± 0.353	no data ± no data
KCNV1	2.29 ± 0.931	0.39 ± 4.351	5.24 ± 0.576	no data ± no data	no data ± no data	25.08 ± 0.457	15.90 ± 0.738	13.08 ± 0.478	4.44 ± 1.796	8.67 ± 0.358	21.28 ± 0.448	26.07 ± 3.267	16.34 ± 0.526
KCNV2	24.38 ± 0.660	26.41 ± 0.921	24.55 ± 0.436	12.46 ± 0.201	no data ± no data	32.22 ± 1.026	52.44 ± 0.216	50.38 ± 0.394	no data ± no data	no data ± no data	no data ± no data	no data ± no data	no data ± no data
KDR	38.82 ± 0.307	25.21 ± 0.879	69.46 ± 0.130	48.36 ± 0.305	no data ± no data	46.52 ± 0.520	91.73 ± 0.040	88.12 ± 0.074	59.41 ± 0.201	55.43 ± 0.041	69.91 ± 0.087	40.07 ± 0.883	71.44 ± 0.248
KEL	39.48 ± 0.295	30.83 ± 1.291	25.10 ± 0.216	38.15 ± 1.127	no data ± no data	44.46 ± 0.393	60.95 ± 0.415	56.82 ± 0.422	34.80 ± 0.107	30.87 ± 0.408	23.21 ± 0.155	19.83 ± 1.885	32.59 ± 0.702
KIAA0195	49.26 ± 0.237	52.23 ± 0.237	67.32 ± 0.055	89.80 ± 0.098	6.5 ±	61.65 ± 0.156	77.59 ± 0.064	69.73 ± 0.209	40.30 ± 0.079	36.08 ± 0.947	27.20 ± 0.819	32.17 ± 1.125	52.52 ± 0.585
KIAA0247	93.37 ± 0.172	80.38 ± 0.207	92.37 ± 0.019	66.89 ± 0.024	23 ±	77.53 ± 0.137	62.84 ± 0.661	68.75 ± 0.406	no data ± no data	no data ± no data	no data ± no data	no data ± no data	no data ± no data
KIAA0319	37.37 ± 0.248	8.92 ± 0.808	56.81 ± 0.132	49.64 ± 0.258	no data ± no data	63.16 ± 0.082	66.22 ± 0.262	46.55 ± 0.201	12.15 ± 0.569	38.82 ± 0.392	no data ± no data	26.30 ± 0.090	no data ± no data
KIAA0319L	92.49 ± 0.120	95.33 ± 0.050	87.91 ± 0.025	no data ± no data	10.5 ±	92.05 ± 0.023	91.98 ± 0.050	92.85 ± 0.068	no data ± no data	no data ± no data	no data ± no data	no data ± no data	no data ± no data
KIAA1024	6.52 ± 1.040	52.44 ± 0.326	42.41 ± 0.256	86.19 ± 0.052	no data ± no data	34.82 ± 0.819	66.37 ± 0.113	27.42 ± 0.500	no data ± no data	no data ± no data	no data ± no data	no data ± no data	no data ± no data
KIAA1161	42.35 ± 0.369	65.55 ± 0.448	63.27 ± 0.070	no data ± no data	no data ± no data	44.80 ± 0.177	26.44 ± 0.946	42.88 ± 0.317	52.80 ± 0.146	45.65 ± 0.296	30.23 ± 0.273	44.13 ± 0.074	77.31 ± 0.083
KIAA1324	98.19 ± 0.211	99.60 ± 0.011	98.27 ± 0.015	no data ± no data	no data ± no data	92.52 ± 0.021	92.68 ± 0.036	94.60 ± 0.079	no data ± no data	no data ± no data	no data ± no data	no data ± no data	no data ± no data
KIAA1324L	82.21 ± 0.102	80.59 ± 0.364	70.87 ± 0.111	no data ± no data	no data ± no data	18.26 ± 0.807	38.66 ± 0.706	30.52 ± 0.729	no data ± no data	no data ± no data	no data ± no data	no data ± no data	no data ± no data
KIAA1467	20.98 ± 0.261	75.66 ± 0.244	73.94 ± 0.048	23.58 ± 1.913	5 ±	78.54 ± 0.066	85.31 ± 0.146	86.70 ± 0.104	66.61 ± 0.178	75.30 ± 0.013	53.65 ± 0.084	73.22 ± 0.056	77.42 ± 0.093
KIAA1715	45.53 ± 0.408	89.37 ± 0.360	84.43 ± 0.090	no data ± no data	no data ± no data	83.25 ± 0.024	57.32 ± 0.420	47.33 ± 0.222	49.01 ± 0.560	53.43 ± 0.649	no data ± no data	32.01 ± 1.247	no data ± no data
KIAA1919	83.53 ± 0.550	80.34 ± 0.135	58.94 ± 0.089	no data ± no data	no data ± no data	19.47 ± 1.217	4.03 ± 0.298	2.36 ± 0.630	55.43 ± 0.051	69.01 ± 0.003	no data ± no data	56.26 ± 0.233	no data ± no data
KIAA2013	88.58 ± 0.066	94.98 ± 0.009	88.31 ± 0.036	no data ± no data	61 ±	83.93 ± 0.015	85.79 ± 0.101	89.90 ± 0.017	73.96 ± 0.029	74.81 ± 0.184	67.83 ± 0.073	86.09 ± 0.009	67.88 ± 0.076
KIDINS220	55.16 ± 0.531	64.84 ± 0.679	90.29 ± 0.063	98.29 ± 0.001	10 ±	96.25 ± 0.003	98.13 ± 0.029	94.94 ± 0.047	93.79 ± 0.009	94.84 ± 0.019	94.08 ± 0.017	93.21 ± 0.045	84.92 ± 0.190
KIR2DL1	29.48 ± 0.220	12.24 ± 0.130	6.81 ± 0.138	no data ± no data	no data ± no data	no data ± no data	no data ± no data	no data ± no data	no data ± no data	no data ± no data	no data ± no data	no data ± no data	no data ± no data
KIR2DL2	37.93 ± 0.239	45.53 ± 1.788	10.79 ± 0.196	no data ± no data	no data ± no data	no data ± no data	no data ± no data	no data ± no data	no data ± no data	no data ± no data	no data ± no data	no data ± no data	no data ± no data
KIR2DL3	82.10 ± 0.129	23.44 ± 1.276	31.40 ± 0.250	28.33 ± 2.415	no data ± no data	no data ± no data	no data ± no data	no data ± no data	no data ± no data	no data ± no data	no data ± no data	no data ± no data	no data ± no data
KIR2DL5A	43.60 ± 0.207	61.40 ± 0.185	35.65 ± 0.248	no data ± no data	no data ± no data	no data ± no data	no data ± no data	no data ± no data	no data ± no data	no data ± no data	no data ± no data	no data ± no data	no data ± no data
KIR2DL5B	no data ± no data	no data ± no data	no data ± no data	no data ± no data	no data ± no data	no data ± no data	no data ± no data	no data ± no data	no data ± no data	no data ± no data	no data ± no data	no data ± no data	no data ± no data
KIR2DS1	38.15 ± 0.335	11.29 ± 0.318	25.40 ± 0.321	no data ± no data	no data ± no data	no data ± no data	no data ± no data	no data ± no data	no data ± no data	no data ± no data	no data ± no data	no data ± no data	no data ± no data
KIR2DS2	no data ± no data	no data ± no data	no data ± no data	no data ± no data	no data ± no data	no data ± no data	no data ± no data	no data ± no data	no data ± no data	no data ± no data	no data ± no data	no data ± no data	no data ± no data
KIR2DS3	57.97 ± 0.358	8.23 ± 0.779	7.10 ± 0.182	no data ± no data	no data ± no data	no data ± no data	no data ± no data	no data ± no data	no data ± no data	no data ± no data	no data ± no data	no data ± no data	no data ± no data
KIR2DS4	no data ± no data	no data ± no data	no data ± no data	no data ± no data	no data ± no data	no data ± no data	no data ± no data	no data ± no data	no data ± no data	no data ± no data	no data ± no data	no data ± no data	no data ± no data
KIR2DS5	21.38 ± 0.287	33.21 ± 0.454	16.96 ± 0.163	no data ± no data	no data ± no data	no data ± no data	no data ± no data	no data ± no data	no data ± no data	no data ± no data	no data ± no data	no data ± no data	no data ± no data
KIR3DL1	13.38 ± 0.324	23.07 ± 0.558	32.31 ± 0.293	11.79 ± 2.598	no data ± no data	no data ± no data	no data ± no data	no data ± no data	no data ± no data	no data ± no data	no data ± no data	no data ± no data	no data ± no data
KIR3DL2	74.90 ± 0.153	26.70 ± 0.608	32.87 ± 0.270	6.72 ± 1.062	no data ± no data	no data ± no data	no data ± no data	no data ± no data	no data ± no data	no data ± no data	no data ± no data	no data ± no data	no data ± no data
KIR3DL3	21.02 ± 0.273	17.05 ± 1.508	25.25 ± 0.265	54.65 ± 0.054	no data ± no data	no data ± no data	no data ± no data	no data ± no data	no data ± no data	no data ± no data	no data ± no data	no data ± no data	no data ± no data
KIRREL	13.15 ± 0.453	57.31 ± 1.547	71.57 ± 0.074	34.61 ± 1.227	no data ± no data	4.61 ± 1.732	6.59 ± 1.033	2.02 ± 1.223	2.75 ± 1.680	19.49 ± 1.288	no data ± no data	3.55 ± 1.721	no data ± no data
KIRREL2	20.72 ± 0.349	90.29 ± 0.234	68.55 ± 0.070	no data ± no data	no data ± no data	no data ± no data	no data ± no data	no data ± no data	no data ± no data	no data ± no data	no data ± no data	no data ± no data	no data ± no data
KIRREL3	37.61 ± 0.390	33.50 ± 0.027	51.84 ± 1.056	no data ± no data	18.5 ±	70.29 ± 0.042	22.14 ± 0.857	53.19 ± 0.192	41.00 ± 0.303	69.69 ± 0.040	no data ± no data	70.81 ± 0.130	no data ± no data
KISS1R	45.00 ± 0.398	59.75 ± 0.281	84.67 ± 0.056	no data ± no data	no data ± no data	52.85 ± 0.188	57.00 ± 0.458	69.14 ± 0.267	0.27 ± 1.562	2.36 ± 1.191	26.11 ± 0.604	12.11 ± 0.065	21.43 ± 0.150
KIT	29.02 ± 0.339	51.14 ± 1.066	62.90 ± 0.103	14.34 ± 1.044	no data ± no data	38.02 ± 2.352	47.71 ± 1.097	80.15 ± 0.151	97.88 ± 0.022	96.26 ± 0.004	8.30 ± 0.139	90.10 ± 0.005	16.29 ± 0.240
KITLG	90.60 ± 0.362	88.98 ± 0.362	88.36 ± 0.063	2.30 ± 0.610	no data ± no data	33.59 ± 0.283	86.41 ± 0.098	87.04 ± 0.167	84.21 ± 0.119	59.85 ± 0.005	56.56 ± 0.132	44.37 ± 0.157	52.51 ± 0.157
KL	9.71 ± 0.713	4.68 ± 1.277	71.03 ± 0.152	42.61 ± 0.314	no data ± no data	26.08 ± 2.394	70.89 ± 0.432	33.48 ± 0.212	0.35 ± 2.062	12.18 ± 0.943	6.64 ± 0.567	3.12 ± 1.066	6.41 ± 1.266
KLB	41.22 ± 0.412	90.16 ± 0.480	75.73 ± 0.101	no data ± no data	no data ± no data	30.15 ± 0.429	72.10 ± 0.124	87.38 ± 0.092	no data ± no data	no data ± no data	no data ± no data	no data ± no data	no data ± no data
KLHL31	62.48 ± 0.247	63.34 ± 0.800	35.48 ± 0.186	no data ± no data	no data ± no data	no data ± no data	no data ± no data	no data ± no data	2.27 ± 2.463	14.07 ± 0.060	5.47 ± 1.542	1.80 ± 3.452	18.13 ± 1.408
KLRAP1	14.09 ± 0.495	5.80 ± 2.146	28.13 ± 0.414	21.28 ± 1.816	no data ± no data	no data ± no data	no data ± no data	no data ± no data	no data ± no data	no data ± no data	no data ± no data	no data ± no data	no data ± no data
KLRB1	31.59 ± 0.342	12.10 ± 0.809	22.38 ± 0.382	21.61 ± 0.388	no data ± no data	no data ± no data	no data ± no data	no data ± no data	no data ± no data	no data ± no data	no data ± no data	no data ± no data	no data ± no data
KLRC1	no data ± no data	no data ± no data	no data ± no data	no data ± no data	no data ± no data	12.28 ± 2.152	5.70 ± 1.943	18.81 ± 0.805	91.85 ± 0.012	91.33 ± 0.021	5.74 ± 0.410	87.68 ± 0.057	36.40 ± 0.619
KLRC2	18.23 ± 0.782	4.19 ± 6.644	14.48 ± 0.485	41.31 ± 0.269	no data ± no data	8.03 ± 1.602	5.80 ± 2.296	9.84 ± 1.056	8.72 ± 4.223	10.66 ± 3.836	5.27 ± 0.396	1.52 ± 2.679	27.30 ± 1.270
KLRC3	6.42 ± 0.762	18.24 ± 0.442	8.16 ± 0.565	20.02 ± 1.767	no data ± no data	21.64 ± 1.593	34.18 ± 1.036	11.87 ± 0.929	no data ± no data	no data ± no data	no data ± no data	no data ± no data	no data ± no data
KLRC4	2.57 ± 0.997	1.78 ± 6.321	25.85 ± 0.364	38.23 ± 0.009	no data ± no data	no data ± no data	no data ± no data	no data ± no data	no data ± no data	no data ± no data	no data ± no data	no data ± no data	no data ± no data
KLRF1	15.64 ± 0.822	14.96 ± 0.513	27.36 ± 0.402	no data ± no data	no data ± no data	no data ± no data	no data ± no data	no data ± no data	no data ± no data	no data ± no data	no data ± no data	no data ± no data	no data ± no data
KLRG1	80.55 ± 0.104	53.32 ± 0.192	50.79 ± 0.199	7.81 ± 0.208	no data ± no data	49.49 ± 0.139	68.50 ± 0.159	63.42 ± 0.242	27.54 ± 0.119	6.65 ± 1.447	24.54 ± 0.243	17.39 ± 1.308	19.02 ± 0.493
KLRG2	48.91 ± 0.443	26.80 ± 0.733	36.21 ± 0.190	no data ± no data	no data ± no data	27.70 ± 0.636	52.64 ± 0.337	63.93 ± 0.270	no data ± no data	no data ± no data	no data ± no data	no data ± no data	no data ± no data
KLRK1	68.03 ± 0.342	14.51 ± 1.274	31.82 ± 0.257	35.43 ± 0.195	9.5 ±	38.48 ± 0.500	56.85 ± 0.203	34.31 ± 0.426	26.42 ± 0.020	31.31 ± 0.090	58.14 ± 0.438	35.68 ± 1.712	56.62 ± 0.660
KMO	26.60 ± 0.573	33.16 ± 0.465	53.89 ± 0.195	16.81 ± 7.393	no data ± no data	29.80 ± 0.448	42.47 ± 1.610	38.25 ± 0.573	20.90 ± 1.335	22.05 ± 2.265	31.34 ± 0.223	42.92 ± 0.014	62.40 ± 0.187
KREMEN1	34.33 ± 0.230	64.85 ± 0.156	66.39 ± 0.050	no data ± no data	no data ± no data	63.33 ± 0.032	65.55 ± 0.174	72.46 ± 0.111	17.79 ± 0.330	7.62 ± 1.352	23.23 ± 0.323	19.78 ± 0.323	26.76 ± 0.601
KREMEN2	79.01 ± 0.163	13.09 ± 0.365	12.74 ± 0.216	no data ± no data	no data ± no data	no data ± no data	no data ± no data	no data ± no data	no data ± no data	no data ± no data	no data ± no data	no data ± no data	no data ± no data
KRTAP19-1	no data ± no data	no data ± no data	14.10 ± 0.566	no data ± no data	no data ± no data	8.60 ± 0.751	27.77 ± 0.777	21.93 ± 0.822	no data ± no data	no data ± no data	no data ± no data	no data ± no data	no data ± no data
KRTAP19-3	51.11 ± 0.262	47.16 ± 0.051	23.18 ± 0.269	no data ± no data	no data ± no data	41.11 ± 0.398	51.52 ± 0.478	60.95 ± 0.407	no data ± no data	no data ± no data	no data ± no data	no data ± no data	no data ± no data
KRTCAP2	99.06 ± 0.015	99.30 ± 0.007	97.55 ± 0.007	no data ± no data	36.5 ±	97.88 ± 0.009	97.00 ± 0.009	97.41 ± 0.034	93.83 ± 0.005	95.74 ± 0.014	95.65 ± 0.008	97.58 ± 0.003	98.91 ± 0.001
KRTCAP3	94.96 ± 0.075	95.16 ± 0.034	86.28 ± 0.035	no data ± no data	3 ±	70.63 ± 0.046	52.92 ± 0.507	78.77 ± 0.129	no data ± no data	no data ± no data	no data ± no data	no data ± no data	no data ± no data
L1CAM	40.30 ± 0.367	22.63 ± 2.818	55.08 ± 0.092	23.87 ± 0.624	no data ± no data	74.68 ± 0.194	84.72 ± 0.116	79.58 ± 0.131	32.07 ± 1.952	54.05 ± 0.031	38.13 ± 0.190	31.04 ± 0.839	23.32 ± 0.819
LAG3	27.91 ± 0.439	3.99 ± 1.069	5.11 ± 0.346	26.15 ± 0.323	no data ± no data	33.17 ± 0.492	25.58 ± 1.216	15.12 ± 0.490	no data ± no data	no data ± no data	no data ± no data	no data ± no data	no data ± no data
LAIR1	70.30 ± 0.221	57.67 ± 0.056	59.02 ± 0.098	71.26 ± 0.094	no data ± no data	28.76 ± 0.641	56.95 ± 0.220	35.82 ± 0.144	no data ± no data	no data ± no data	no data ± no data	no data ± no data	no data ± no data
LAMP1	99.96 ± 0.003	99.29 ± 0.008	99.40 ± 0.001	99.88 ± 0.000	610 ±	98.87 ± 0.001	98.91 ± 0.009	98.55 ± 0.003	97.30 ± 0.003	96.31 ± 0.022	97.64 ± 0.010	98.59 ± 0.006	97.34 ± 0.019
LAMP2	97.79 ± 0.228	91.64 ± 0.047	97.35 ± 0.019	80.48 ± 0.183	94 ±	93.71 ± 0.085	98.95 ± 0.010	95.50 ± 0.031	98.94 ± 0.009	98.59 ± 0.011	99.25 ± 0.002	99.22 ± 0.003	98.37 ± 0.005
LAPTM4A	95.99 ± 0.251	98.36 ± 0.006	99.18 ± 0.001	94.51 ± 0.027	334 ±	98.68 ± 0.008	98.55 ± 0.008	98.45 ± 0.015	94.09 ± 0.038	98.89 ± 0.002	96.67 ± 0.013	97.88 ± 0.007	98.50 ± 0.006
LAPTM4B	99.74 ± 0.282	97.85 ± 0.022	99.18 ± 0.002	91.65 ± 0.024	no data ± no data	94.46 ± 0.021	99.23 ± 0.003	98.95 ± 0.008	92.30 ± 0.006	95.31 ± 0.028	88.91 ± 0.031	94.03 ± 0.027	99.03 ± 0.003
LAPTM5	73.40 ± 0.369	80.65 ± 0.280	87.25 ± 0.058	49.01 ± 0.445	62.5 ±	35.66 ± 0.858	57.65 ± 0.723	79.17 ± 0.069	36.75 ± 0.508	16.27 ± 1.140	49.61 ± 0.174	13.19 ± 0.585	60.86 ± 0.625
LAX1	70.02 ± 0.257	42.63 ± 0.598	44.11 ± 0.103	no data ± no data	no data ± no data	1.89 ± 2.017	13.63 ± 3.718	26.72 ± 0.467	no data ± no data	no data ± no data	no data ± no data	no data ± no data	no data ± no data
LAYN	34.86 ± 0.430	80.28 ± 0.227	69.18 ± 0.120	no data ± no data	no data ± no data	42.38 ± 0.799	49.77 ± 1.783	33.85 ± 0.507	no data ± no data	no data ± no data	no data ± no data	no data ± no data	no data ± no data
LCAT	12.30 ± 0.327	33.98 ± 0.606	14.73 ± 0.327	26.79 ± 0.270	no data ± no data	35.47 ± 0.367	49.86 ± 0.248	58.06 ± 0.383	5.79 ± 0.783	24.41 ± 0.894	16.90 ± 0.332	20.57 ± 0.009	94.04 ± 0.068
LCLAT1	92.46 ± 0.092	93.15 ± 0.105	93.88 ± 0.049	no data ± no data	10 ±	83.20 ± 0.060	90.29 ± 0.066	91.08 ± 0.050	no data ± no data	no data ± no data	no data ± no data	no data ± no data	no data ± no data
LCT	66.66 ± 0.198	33.85 ± 0.240	38.40 ± 0.176	29.14 ± 3.429	no data ± no data	92.57 ± 0.077	50.43 ± 0.279	37.43 ± 0.287	no data ± no data	no data ± no data	no data ± no data	no data ± no data	no data ± no data
LCTL	no data ± no data	no data ± no data	6.99 ± 0.655	no data ± no data	no data ± no data	no data ± no data	no data ± no data	no data ± no data	42.75 ± 0.048	70.50 ± 0.202	no data ± no data	46.84 ± 0.060	no data ± no data
LDLR	76.50 ± 0.164	87.91 ± 0.196	93.31 ± 0.023	82.84 ± 0.075	no data ± no data	94.16 ± 0.026	96.46 ± 0.012	84.77 ± 0.083	98.79 ± 0.007	98.28 ± 0.003	92.78 ± 0.031	97.66 ± 0.019	75.78 ± 0.111
LDLRAD1	no data ± no data	no data ± no data	no data ± no data	no data ± no data	no data ± no data	no data ± no data	no data ± no data	no data ± no data	no data ± no data	no data ± no data	no data ± no data	no data ± no data	no data ± no data
LDLRAD3	51.84 ± 0.516	87.18 ± 0.095	87.28 ± 0.047	no data ± no data	no data ± no data	99.62 ± 0.003	95.63 ± 0.070	99.37 ± 0.008	43.77 ± 0.112	44.80 ± 0.004	no data ± no data	34.68 ± 0.266	no data ± no data
LECT1	79.71 ± 0.145	56.75 ± 0.727	52.88 ± 0.100	34.56 ± 2.146	no data ± no data	11.10 ± 2.423	17.24 ± 1.980	23.49 ± 1.059	11.46 ± 3.377	17.24 ± 5.007	18.10 ± 0.097	11.52 ± 5.736	9.43 ± 1.316
LEPR	72.06 ± 0.240	93.65 ± 0.116	96.11 ± 0.030	69.79 ± 0.033	72.5 ±	47.52 ± 0.360	51.76 ± 0.334	64.47 ± 0.473	17.61 ± 0.787	24.25 ± 0.272	26.50 ± 0.397	14.57 ± 0.971	44.43 ± 0.227
LEPROT	72.08 ± 0.502	95.39 ± 0.013	97.02 ± 0.022	48.60 ± 1.520	no data ± no data	76.74 ± 0.213	90.37 ± 0.076	91.41 ± 0.028	85.28 ± 0.112	87.44 ± 0.012	80.71 ± 0.077	82.46 ± 0.025	75.19 ± 0.078
LEPROTL1	56.41 ± 0.487	79.42 ± 0.082	89.52 ± 0.044	73.66 ± 0.090	12.5 ±	92.77 ± 0.060	94.04 ± 0.111	79.00 ± 0.066	75.13 ± 0.051	88.72 ± 0.046	84.54 ± 0.018	91.54 ± 0.031	82.15 ± 0.226
LETM1	45.95 ± 0.240	65.68 ± 0.550	64.11 ± 0.074	no data ± no data	no data ± no data	76.03 ± 0.188	59.84 ± 0.592	62.60 ± 0.309	81.19 ± 0.021	88.86 ± 0.065	83.57 ± 0.032	87.90 ± 0.041	87.06 ± 0.064
LETMD1	83.68 ± 0.345	94.31 ± 0.072	91.56 ± 0.018	89.02 ± 0.070	no data ± no data	69.27 ± 0.022	62.46 ± 0.167	62.08 ± 0.323	no data ± no data	no data ± no data	no data ± no data	no data ± no data	no data ± no data
LGR4	64.02 ± 0.551	85.02 ± 0.208	87.86 ± 0.077	no data ± no data	no data ± no data	80.38 ± 0.046	92.04 ± 0.043	93.18 ± 0.027	95.78 ± 0.009	89.43 ± 0.047	74.45 ± 0.029	90.18 ± 0.021	52.31 ± 0.249
LGR5	2.03 ± 0.823	4.20 ± 3.168	20.31 ± 0.484	24.23 ± 0.287	no data ± no data	30.64 ± 0.685	32.67 ± 0.787	48.38 ± 0.185	no data ± no data	no data ± no data	no data ± no data	no data ± no data	no data ± no data
LGR6	71.05 ± 0.300	60.24 ± 0.285	34.69 ± 0.249	no data ± no data	no data ± no data	50.11 ± 0.066	72.03 ± 0.164	69.04 ± 0.254	no data ± no data	no data ± no data	no data ± no data	no data ± no data	no data ± no data
LHCGR	17.77 ± 0.435	22.01 ± 0.795	39.92 ± 0.167	66.66 ± 0.033	no data ± no data	25.45 ± 0.549	13.30 ± 1.003	4.24 ± 0.440	35.04 ± 0.483	30.02 ± 0.368	33.88 ± 0.256	20.39 ± 2.196	54.45 ± 0.238
LHFP	86.63 ± 0.104	77.38 ± 0.150	69.41 ± 0.103	no data ± no data	no data ± no data	41.58 ± 1.607	70.48 ± 0.291	85.25 ± 0.105	60.62 ± 0.409	55.70 ± 0.005	68.68 ± 0.084	28.37 ± 0.267	60.54 ± 0.175
LHFPL1	32.65 ± 0.306	60.13 ± 1.482	14.85 ± 0.412	no data ± no data	no data ± no data	no data ± no data	no data ± no data	no data ± no data	no data ± no data	no data ± no data	no data ± no data	no data ± no data	no data ± no data
LHFPL2	86.95 ± 0.191	77.13 ± 0.027	81.31 ± 0.045	74.50 ± 0.204	no data ± no data	66.28 ± 0.037	74.30 ± 0.056	75.98 ± 0.117	no data ± no data	no data ± no data	no data ± no data	no data ± no data	no data ± no data
LHFPL3	70.28 ± 0.328	41.82 ± 2.862	31.74 ± 0.408	no data ± no data	no data ± no data	40.74 ± 0.973	47.23 ± 0.486	56.34 ± 0.326	30.65 ± 0.340	34.74 ± 0.428	no data ± no data	29.70 ± 0.862	no data ± no data
LHFPL4	no data ± no data	no data ± no data	no data ± no data	no data ± no data	no data ± no data	85.38 ± 0.037	88.21 ± 0.151	53.49 ± 0.256	13.48 ± 0.533	31.03 ± 0.682	no data ± no data	36.37 ±	no data ± no data
LHFPL5	no data ± no data	no data ± no data	25.61 ± 0.283	no data ± no data	no data ± no data	73.41 ± 0.022	72.98 ± 0.034	14.27 ± 0.489	57.31 ± 0.038	69.23 ± 0.128	no data ± no data	64.74 ± 0.155	no data ± no data
LIFR	17.22 ± 1.059	88.57 ± 0.030	71.09 ± 0.105	19.49 ± 1.275	no data ± no data	41.49 ± 0.320	70.57 ± 0.143	81.40 ± 0.232	35.61 ± 0.197	34.05 ± 0.663	26.01 ± 0.235	32.88 ± 1.406	43.41 ± 0.213
LILRB1	99.78 ± 0.048	79.21 ± 2.019	94.43 ± 0.062	64.45 ± 0.216	4 ±	no data ± no data	no data ± no data	no data ± no data	no data ± no data	no data ± no data	no data ± no data	no data ± no data	no data ± no data
LILRB2	76.88 ± 0.329	39.95 ± 0.733	10.67 ± 0.208	16.10 ± 2.967	no data ± no data	no data ± no data	no data ± no data	no data ± no data	no data ± no data	no data ± no data	no data ± no data	no data ± no data	no data ± no data
LILRB3	96.07 ± 0.072	19.98 ± 0.660	44.08 ± 0.168	46.75 ± 0.551	no data ± no data	no data ± no data	no data ± no data	no data ± no data	no data ± no data	no data ± no data	no data ± no data	no data ± no data	no data ± no data
LILRB4	66.19 ± 0.245	24.27 ± 0.643	40.50 ± 0.103	42.21 ± 0.395	no data ± no data	no data ± no data	no data ± no data	no data ± no data	no data ± no data	no data ± no data	no data ± no data	no data ± no data	no data ± no data
LILRB5	13.18 ± 0.337	24.05 ± 0.401	16.91 ± 0.251	41.68 ± 0.008	no data ± no data	no data ± no data	no data ± no data	no data ± no data	no data ± no data	no data ± no data	no data ± no data	no data ± no data	no data ± no data
LIM2	60.69 ± 0.177	23.67 ± 1.260	28.97 ± 0.215	no data ± no data	no data ± no data	46.21 ± 0.197	51.00 ± 0.422	57.58 ± 0.392	15.91 ± 0.615	14.21 ± 1.047	7.07 ± 0.139	2.45 ± 1.401	15.14 ± 0.288
LINGO1	33.46 ± 0.440	38.19 ± 1.410	39.28 ± 0.215	no data ± no data	no data ± no data	85.26 ± 0.042	42.13 ± 0.708	52.41 ± 0.377	84.94 ± 0.146	93.16 ± 0.024	50.88 ± 0.077	83.75 ± 0.009	18.14 ± 0.974
LINGO2	49.67 ± 0.297	44.99 ± 0.163	78.57 ± 0.069	no data ± no data	no data ± no data	9.51 ± 0.839	19.26 ± 0.499	7.79 ± 0.498	no data ± no data	no data ± no data	no data ± no data	no data ± no data	no data ± no data
LINGO4	no data ± no data	no data ± no data	no data ± no data	no data ± no data	no data ± no data	no data ± no data	no data ± no data	no data ± no data	no data ± no data	no data ± no data	no data ± no data	no data ± no data	no data ± no data
LMBR1	45.20 ± 0.541	46.24 ± 1.080	63.40 ± 0.142	no data ± no data	25 ±	57.47 ± 0.628	85.12 ± 0.223	66.65 ± 0.195	77.36 ± 0.417	84.02 ± 0.050	no data ± no data	75.41 ± 0.133	no data ± no data
LMBR1L	89.89 ± 0.096	67.61 ± 0.003	71.18 ± 0.054	no data ± no data	11 ±	48.88 ± 0.324	39.49 ± 0.185	53.34 ± 0.319	56.65 ± 0.046	46.44 ± 0.247	42.78 ± 0.094	55.08 ± 0.651	55.89 ± 0.246
LMBRD1	76.28 ± 0.092	97.75 ± 0.005	98.60 ± 0.009	no data ± no data	33 ±	85.29 ± 0.041	94.75 ± 0.018	90.22 ± 0.033	98.44 ± 0.014	96.71 ± 0.001	95.18 ± 0.012	97.91 ± 0.001	89.65 ± 0.049
LMBRD2	33.41 ± 0.695	91.77 ± 0.080	92.87 ± 0.051	no data ± no data	no data ± no data	no data ± no data	no data ± no data	no data ± no data	no data ± no data	no data ± no data	no data ± no data	no data ± no data	no data ± no data
LMF1	88.16 ± 0.068	85.60 ± 0.187	61.56 ± 0.129	no data ± no data	no data ± no data	72.19 ± 0.159	11.69 ± 1.187	42.78 ± 0.653	51.56 ± 0.096	61.55 ± 0.182	31.01 ± 0.342	54.61 ± 0.443	39.34 ± 0.753
LMF2	91.45 ± 0.158	92.02 ± 0.014	85.13 ± 0.048	86.71 ± 0.014	50 ±	88.51 ± 0.074	70.00 ± 0.810	72.95 ± 0.438	68.29 ± 0.024	77.21 ± 0.047	24.15 ± 0.628	61.35 ± 0.013	15.45 ± 0.344
LMLN	73.37 ± 0.382	70.78 ± 0.140	80.85 ± 0.072	no data ± no data	5 ±	47.31 ± 0.281	7.91 ± 2.790	21.34 ± 0.370	no data ± no data	no data ± no data	no data ± no data	no data ± no data	no data ± no data
LMTK2	64.46 ± 0.165	86.31 ± 0.435	82.51 ± 0.106	83.79 ± 0.069	no data ± no data	88.52 ± 0.010	92.64 ± 0.033	92.38 ± 0.038	46.50 ± 0.172	53.27 ± 0.389	no data ± no data	52.42 ± 0.148	no data ± no data
LNPEP	17.35 ± 0.816	36.01 ± 3.872	85.93 ± 0.070	11.49 ± 2.139	5.5 ±	89.60 ± 0.036	97.85 ± 0.016	89.35 ± 0.058	20.48 ± 0.974	35.92 ± 0.539	14.10 ± 0.821	45.02 ± 0.041	2.47 ± 0.515
LOC389791	no data ± no data	no data ± no data	no data ± no data	no data ± no data	no data ± no data	no data ± no data	no data ± no data	no data ± no data	no data ± no data	no data ± no data	no data ± no data	no data ± no data	no data ± no data
LOC400464	13.74 ± 0.498	30.35 ± 1.215	39.58 ± 0.177	no data ± no data	no data ± no data	no data ± no data	no data ± no data	no data ± no data	no data ± no data	no data ± no data	no data ± no data	no data ± no data	no data ± no data
LOC650293	no data ± no data	no data ± no data	no data ± no data	no data ± no data	no data ± no data	no data ± no data	no data ± no data	no data ± no data	no data ± no data	no data ± no data	no data ± no data	no data ± no data	no data ± no data
LPAR1	86.04 ± 0.093	68.95 ± 0.322	66.67 ± 0.056	1.20 ± 0.958	no data ± no data	50.91 ± 0.189	80.68 ± 0.235	78.24 ± 0.153	45.27 ± 0.068	54.54 ± 0.036	49.90 ± 0.209	27.74 ± 1.322	23.80 ± 0.925
LPAR2	62.55 ± 0.343	79.72 ± 0.028	60.79 ± 0.123	86.61 ± 0.054	no data ± no data	56.50 ± 0.052	1.85 ± 1.341	22.04 ± 0.980	no data ± no data	no data ± no data	no data ± no data	no data ± no data	no data ± no data
LPAR3	60.02 ± 0.387	41.20 ± 0.713	44.77 ± 0.206	no data ± no data	no data ± no data	12.28 ± 2.288	7.69 ± 1.427	9.00 ± 1.321	3.27 ± 2.297	0.26 ± 2.466	2.67 ± 1.188	8.69 ± 1.569	4.86 ± 1.633
LPAR4	15.26 ± 0.661	2.64 ± 0.823	24.27 ± 0.431	42.41 ± 0.193	no data ± no data	3.26 ± 4.318	33.19 ± 0.896	62.35 ± 0.755	15.81 ± 2.059	1.13 ± 0.301	no data ± no data	5.49 ± 0.267	no data ± no data
LPAR5	89.09 ± 0.301	13.73 ± 1.996	25.38 ± 0.273	no data ± no data	no data ± no data	no data ± no data	no data ± no data	no data ± no data	no data ± no data	no data ± no data	no data ± no data	no data ± no data	no data ± no data
LPAR6	54.48 ± 0.539	37.88 ± 1.366	79.32 ± 0.061	no data ± no data	no data ± no data	45.08 ± 0.757	90.51 ± 0.026	88.99 ± 0.095	no data ± no data	no data ± no data	no data ± no data	no data ± no data	no data ± no data
LPCAT1	33.73 ± 0.370	52.58 ± 0.610	80.97 ± 0.048	70.11 ± 0.120	24 ±	91.54 ± 0.065	92.11 ± 0.099	84.14 ± 0.094	79.49 ± 0.031	85.81 ± 0.064	60.38 ± 0.093	77.13 ± 0.167	45.96 ± 0.462
LPCAT2	43.45 ± 0.626	67.14 ± 0.191	56.76 ± 0.168	no data ± no data	no data ± no data	26.89 ± 2.123	32.93 ± 1.076	54.19 ± 0.348	no data ± no data	no data ± no data	no data ± no data	no data ± no data	no data ± no data
LPCAT3	65.30 ± 0.247	55.67 ± 0.005	57.03 ± 0.107	95.04 ± 0.014	no data ± no data	89.04 ± 0.073	81.71 ± 0.074	84.72 ± 0.269	76.51 ± 0.021	95.57 ± 0.011	38.71 ± 0.445	93.21 ± 0.040	84.63 ± 0.107
LPCAT4	15.09 ± 0.241	34.36 ± 1.162	65.78 ± 0.080	12.20 ± 1.026	37 ±	47.05 ± 0.249	10.87 ± 0.611	17.10 ± 0.443	20.81 ± 0.148	68.49 ± 0.112	45.68 ± 0.263	36.64 ± 1.584	64.79 ± 0.275
LPGAT1	38.53 ± 0.534	73.50 ± 0.199	91.40 ± 0.046	35.45 ± 0.264	89.5 ±	77.22 ± 0.362	90.23 ± 0.145	91.21 ± 0.062	no data ± no data	no data ± no data	no data ± no data	no data ± no data	no data ± no data
LPHN1	67.92 ± 0.297	49.26 ± 0.164	73.31 ± 0.055	77.85 ± 0.281	no data ± no data	83.62 ± 0.106	88.30 ± 0.113	85.33 ± 0.052	58.52 ± 0.065	62.89 ± 0.056	41.33 ± 0.208	69.63 ± 0.085	37.11 ± 0.394
LPHN2	23.46 ± 1.104	56.85 ± 0.339	74.40 ± 0.070	44.23 ± 0.550	no data ± no data	34.41 ± 0.758	86.58 ± 0.099	88.11 ± 0.073	52.34 ± 0.058	66.79 ± 0.026	53.40 ± 0.094	44.81 ± 0.268	48.72 ± 0.289
LPHN3	14.22 ± 0.454	36.32 ± 1.905	20.07 ± 0.375	52.14 ± 0.353	no data ± no data	38.11 ± 1.075	73.21 ± 0.098	21.83 ± 0.504	16.38 ± 1.765	26.09 ± 0.124	6.06 ± 0.674	11.37 ± 0.789	12.91 ± 2.119
LPPR1	69.43 ± 0.379	27.48 ± 0.186	67.09 ± 0.083	no data ± no data	no data ± no data	77.60 ± 0.019	58.08 ± 0.263	57.06 ± 0.192	37.52 ± 0.370	31.09 ± 0.210	no data ± no data	36.81 ± 0.448	no data ± no data
LPPR2	40.89 ± 0.190	37.81 ± 0.554	74.58 ± 0.074	no data ± no data	63 ±	63.40 ± 0.076	56.36 ± 0.270	47.97 ± 0.401	64.80 ± 0.155	72.95 ± 0.200	no data ± no data	58.35 ± 0.011	no data ± no data
LPPR4	22.51 ± 0.650	16.31 ± 0.429	65.26 ± 0.115	54.64 ± 0.157	no data ± no data	51.24 ± 0.186	87.35 ± 0.061	61.07 ± 0.376	51.19 ± 0.189	67.94 ± 0.039	no data ± no data	72.39 ± 0.044	no data ± no data
LPPR5	7.38 ± 0.308	62.13 ± 1.856	45.61 ± 0.250	no data ± no data	no data ± no data	51.59 ± 0.268	44.36 ± 1.074	54.02 ± 0.239	27.56 ± 0.532	83.47 ± 0.052	no data ± no data	26.71 ± 1.202	no data ± no data
LRBA	91.37 ± 0.119	88.21 ± 0.234	92.13 ± 0.061	93.31 ± 0.003	no data ± no data	89.42 ± 0.075	99.01 ± 0.008	93.78 ± 0.051	87.39 ± 0.054	80.76 ± 0.129	68.44 ± 0.023	87.32 ± 0.056	57.93 ± 0.263
LRCH1	94.30 ± 0.073	48.12 ± 0.236	61.81 ± 0.081	8.86 ± 0.620	no data ± no data	72.44 ± 0.042	81.39 ± 0.077	73.12 ± 0.092	33.45 ± 0.236	54.03 ± 0.018	no data ± no data	42.42 ± 0.311	no data ± no data
LRCH4	93.85 ± 0.514	72.34 ± 0.050	74.26 ± 0.056	72.67 ± 0.277	14.5 ±	77.03 ± 0.091	67.07 ± 0.505	86.85 ± 0.181	62.35 ± 0.029	53.17 ± 0.035	54.67 ± 0.271	38.10 ± 0.979	37.02 ± 0.184
LRFN2	55.70 ± 0.244	20.37 ± 1.145	27.55 ± 0.267	no data ± no data	10.5 ±	11.62 ± 0.905	20.36 ± 0.316	22.78 ± 0.516	17.95 ± 0.096	17.81 ± 0.520	1.79 ± 1.715	13.82 ± 0.292	12.55 ± 0.518
LRFN3	36.18 ± 0.379	42.92 ± 0.003	57.86 ± 0.113	no data ± no data	no data ± no data	81.93 ± 0.031	73.32 ± 0.117	73.24 ± 0.141	56.35 ± 0.278	64.45 ± 0.191	no data ± no data	69.26 ± 0.060	no data ± no data
LRFN4	83.32 ± 0.187	2.60 ± 0.301	24.48 ± 0.301	no data ± no data	no data ± no data	74.79 ± 0.052	37.75 ± 0.673	14.15 ± 0.635	no data ± no data	no data ± no data	no data ± no data	no data ± no data	no data ± no data
LRFN5	32.05 ± 0.342	71.68 ± 0.240	54.53 ± 0.150	no data ± no data	3 ±	44.62 ± 1.089	25.56 ± 1.628	16.98 ± 0.727	17.01 ± 1.295	15.12 ± 2.182	no data ± no data	36.96 ± 0.429	no data ± no data
LRIG1	65.38 ± 0.469	93.57 ± 0.121	89.25 ± 0.021	89.00 ± 0.043	no data ± no data	27.45 ± 0.761	82.53 ± 0.065	77.42 ± 0.202	no data ± no data	no data ± no data	no data ± no data	no data ± no data	no data ± no data
LRIG2	74.72 ± 0.441	57.35 ± 0.871	73.53 ± 0.062	62.55 ± 0.350	no data ± no data	68.04 ± 0.045	85.46 ± 0.060	76.44 ± 0.085	no data ± no data	no data ± no data	no data ± no data	no data ± no data	no data ± no data
LRIG3	21.41 ± 0.978	78.58 ± 0.354	73.50 ± 0.142	no data ± no data	9.5 ±	29.12 ± 0.854	41.29 ± 1.292	35.76 ± 1.313	3.59 ± 1.828	2.91 ± 3.709	16.25 ± 0.659	0.15 ± 2.096	11.19 ± 0.726
LRIT2	no data ± no data	no data ± no data	no data ± no data	no data ± no data	no data ± no data	0.69 ± 2.419	32.11 ± 2.404	14.71 ± 1.589	no data ± no data	no data ± no data	no data ± no data	no data ± no data	no data ± no data
LRIT3	no data ± no data	no data ± no data	no data ± no data	no data ± no data	no data ± no data	no data ± no data	no data ± no data	no data ± no data	no data ± no data	no data ± no data	no data ± no data	no data ± no data	no data ± no data
LRMP	10.06 ± 0.279	82.53 ± 0.139	67.54 ± 0.185	29.00 ± 0.757	no data ± no data	31.61 ± 0.660	63.15 ± 1.502	77.68 ± 0.270	37.03 ± 0.176	38.45 ± 0.159	no data ± no data	38.89 ± 1.022	no data ± no data
LRP1	69.52 ± 0.234	50.72 ± 0.220	59.65 ± 0.124	42.90 ± 0.532	50.5 ±	52.54 ± 0.160	50.53 ± 0.292	71.91 ± 0.420	50.19 ± 0.731	57.02 ± 0.028	58.24 ± 0.095	22.43 ± 0.898	76.14 ± 0.081
LRP10	98.19 ± 0.360	96.67 ± 0.028	96.45 ± 0.010	90.68 ± 0.018	297.5 ±	86.01 ± 0.100	80.42 ± 0.188	87.08 ± 0.099	79.58 ± 0.083	79.35 ± 0.101	77.12 ± 0.027	91.80 ± 0.012	88.79 ± 0.100
LRP11	77.01 ± 0.829	94.14 ± 0.078	96.82 ± 0.022	no data ± no data	15.5 ±	98.10 ± 0.002	98.38 ± 0.012	55.31 ± 0.816	no data ± no data	no data ± no data	no data ± no data	no data ± no data	no data ± no data
LRP1B	53.68 ± 0.359	33.03 ± 0.025	25.97 ± 0.464	no data ± no data	no data ± no data	99.11 ± 0.003	99.01 ± 0.002	99.21 ± 0.006	no data ± no data	no data ± no data	no data ± no data	no data ± no data	no data ± no data
LRP3	88.06 ± 0.157	66.87 ± 0.480	60.12 ± 0.093	81.70 ± 0.164	66.5 ±	29.20 ± 0.195	45.74 ± 0.398	58.83 ± 0.324	61.80 ± 0.078	54.15 ± 0.267	45.45 ± 0.256	56.02 ± 0.112	42.98 ± 0.242
LRP4	45.61 ± 0.250	38.65 ± 0.276	48.34 ± 0.150	52.36 ± 0.471	no data ± no data	22.76 ± 1.938	22.46 ± 1.139	57.03 ± 0.131	31.68 ± 0.033	21.85 ± 0.141	30.85 ± 0.202	10.41 ± 1.762	41.06 ± 0.341
LRP5	67.98 ± 0.352	69.09 ± 0.205	62.47 ± 0.076	25.33 ± 2.297	87 ±	33.07 ± 0.511	23.55 ± 2.998	21.66 ± 0.377	16.38 ± 0.162	36.74 ± 0.182	no data ± no data	11.22 ± 2.832	no data ± no data
LRP6	49.13 ± 0.450	92.96 ± 0.010	86.05 ± 0.113	46.61 ± 0.431	9.5 ±	32.47 ± 2.478	38.50 ± 1.990	34.04 ± 0.909	87.87 ± 0.163	77.83 ± 0.112	62.17 ± 0.161	83.79 ± 0.063	78.65 ± 0.223
LRP8	17.79 ± 0.306	35.15 ± 0.087	48.87 ± 0.154	34.13 ± 0.016	no data ± no data	72.84 ± 0.023	58.25 ± 2.298	37.40 ± 0.868	no data ± no data	no data ± no data	no data ± no data	no data ± no data	no data ± no data
LRRC15	69.18 ± 0.232	44.44 ± 0.608	44.84 ± 0.202	34.82 ± 0.067	no data ± no data	68.25 ± 0.053	48.57 ± 0.639	59.57 ± 0.206	30.24 ± 0.595	26.43 ± 0.147	17.10 ± 0.468	9.31 ± 0.198	11.64 ± 0.426
LRRC19	20.43 ± 0.415	15.76 ± 0.028	37.20 ± 0.309	no data ± no data	no data ± no data	52.35 ± 0.130	56.66 ± 0.501	45.68 ± 0.479	no data ± no data	no data ± no data	no data ± no data	no data ± no data	no data ± no data
LRRC24	no data ± no data	no data ± no data	no data ± no data	no data ± no data	no data ± no data	86.60 ± 0.014	47.79 ± 0.183	30.65 ± 0.520	17.72 ± 2.355	31.02 ± 0.897	no data ± no data	52.37 ± 0.150	no data ± no data
LRRC25	no data ± no data	no data ± no data	32.53 ± 0.266	no data ± no data	no data ± no data	no data ± no data	no data ± no data	no data ± no data	no data ± no data	no data ± no data	no data ± no data	no data ± no data	no data ± no data
LRRC26	no data ± no data	no data ± no data	no data ± no data	no data ± no data	no data ± no data	43.56 ± 0.231	50.55 ± 1.118	56.18 ± 0.288	30.16 ± 0.249	38.91 ± 0.170	no data ± no data	33.51 ± 0.398	no data ± no data
LRRC3	22.91 ± 0.328	5.72 ± 0.290	12.79 ± 0.310	no data ± no data	no data ± no data	31.41 ± 0.879	49.04 ± 0.572	47.76 ± 0.476	no data ± no data	no data ± no data	no data ± no data	no data ± no data	no data ± no data
LRRC32	20.54 ± 0.265	68.06 ± 0.122	74.07 ± 0.122	72.09 ± 0.201	no data ± no data	no data ± no data	no data ± no data	no data ± no data	no data ± no data	no data ± no data	no data ± no data	no data ± no data	no data ± no data
LRRC33	7.49 ± 0.403	33.31 ± 0.433	21.71 ± 0.324	no data ± no data	no data ± no data	50.06 ± 0.204	54.67 ± 0.491	67.24 ± 0.220	43.58 ± 0.329	47.06 ± 0.001	no data ± no data	43.58 ± 0.392	no data ± no data
LRRC37A	71.99 ± 0.560	59.09 ± 0.149	69.02 ± 0.081	49.13 ± 0.123	no data ± no data	no data ± no data	no data ± no data	no data ± no data	no data ± no data	no data ± no data	no data ± no data	no data ± no data	no data ± no data
LRRC37A2	73.34 ± 0.248	76.98 ± 0.521	58.45 ± 0.148	no data ± no data	115 ±	no data ± no data	no data ± no data	no data ± no data	no data ± no data	no data ± no data	no data ± no data	no data ± no data	no data ± no data
LRRC37A3	55.38 ± 0.364	69.78 ± 0.653	68.22 ± 0.056	9.58 ± 1.361	no data ± no data	no data ± no data	no data ± no data	no data ± no data	no data ± no data	no data ± no data	no data ± no data	no data ± no data	no data ± no data
LRRC37B	no data ± no data	no data ± no data	19.36 ± 0.313	no data ± no data	no data ± no data	no data ± no data	no data ± no data	no data ± no data	no data ± no data	no data ± no data	no data ± no data	no data ± no data	no data ± no data
LRRC3B	34.79 ± 0.334	47.14 ± 0.141	20.91 ± 0.301	no data ± no data	no data ± no data	39.41 ± 0.222	48.49 ± 0.508	59.74 ± 0.085	23.69 ± 0.041	3.14 ± 0.404	no data ± no data	22.96 ± 2.256	no data ± no data
LRRC4	34.28 ± 0.246	26.84 ± 0.453	54.68 ± 0.115	no data ± no data	no data ± no data	17.69 ± 3.306	12.54 ± 1.685	23.21 ± 0.568	no data ± no data	no data ± no data	no data ± no data	no data ± no data	no data ± no data
LRRC4C	59.40 ± 0.191	65.40 ± 0.281	56.95 ± 0.134	no data ± no data	no data ± no data	12.42 ± 1.009	15.89 ± 1.620	37.99 ± 0.324	36.49 ± 0.104	29.22 ± 0.659	no data ± no data	24.90 ± 0.536	no data ± no data
LRRC52	no data ± no data	no data ± no data	57.89 ± 0.225	no data ± no data	no data ± no data	9.59 ± 2.262	23.18 ± 1.071	22.82 ± 0.371	no data ± no data	no data ± no data	no data ± no data	no data ± no data	no data ± no data
LRRC55	5.23 ± 0.393	11.11 ± 1.622	7.52 ± 0.297	no data ± no data	no data ± no data	no data ± no data	no data ± no data	no data ± no data	no data ± no data	no data ± no data	no data ± no data	no data ± no data	no data ± no data
LRRC59	86.50 ± 0.087	98.34 ± 0.003	96.07 ± 0.012	no data ± no data	75.5 ±	96.44 ± 0.004	93.73 ± 0.050	98.68 ± 0.012	85.90 ± 0.024	97.70 ± 0.005	89.79 ± 0.017	97.11 ± 0.000	96.06 ± 0.011
LRRC66	no data ± no data	no data ± no data	45.60 ± 0.160	no data ± no data	3 ±	45.89 ± 0.120	13.39 ± 1.699	29.57 ± 1.150	no data ± no data	no data ± no data	no data ± no data	no data ± no data	no data ± no data
LRRC8A	95.43 ± 0.168	97.49 ± 0.005	93.77 ± 0.019	no data ± no data	92 ±	71.24 ± 0.172	80.42 ± 0.113	81.28 ± 0.086	81.54 ± 0.011	86.72 ± 0.018	89.36 ± 0.035	81.32 ± 0.190	84.19 ± 0.067
LRRC8B	22.60 ± 1.072	7.41 ± 0.060	35.32 ± 0.270	42.55 ± 1.337	39.5 ±	no data ± no data	no data ± no data	no data ± no data	68.14 ± 0.161	87.28 ± 0.005	no data ± no data	74.51 ± 0.189	no data ± no data
LRRC8C	21.31 ± 0.389	50.85 ± 0.347	62.36 ± 0.067	no data ± no data	no data ± no data	33.89 ± 0.520	90.16 ± 0.060	89.37 ± 0.031	59.15 ± 0.131	48.87 ± 0.069	no data ± no data	36.00 ± 0.204	no data ± no data
LRRC8D	89.11 ± 0.276	82.44 ± 0.081	88.48 ± 0.047	no data ± no data	13.5 ±	83.01 ± 0.037	91.82 ± 0.114	91.89 ± 0.066	93.52 ± 0.025	86.91 ± 0.031	86.37 ± 0.055	96.49 ± 0.009	73.83 ± 0.143
LRRC8E	71.75 ± 0.242	30.43 ± 0.488	49.61 ± 0.109	no data ± no data	no data ± no data	45.81 ± 0.319	51.58 ± 0.872	53.51 ± 0.312	no data ± no data	no data ± no data	no data ± no data	no data ± no data	no data ± no data
LRRN1	11.37 ± 0.946	35.20 ± 0.692	42.41 ± 0.408	no data ± no data	no data ± no data	70.32 ± 0.591	92.14 ± 0.103	63.42 ± 0.371	46.31 ± 0.523	44.53 ± 0.428	no data ± no data	31.48 ± 1.372	no data ± no data
LRRN2	93.86 ± 0.108	83.32 ± 0.409	59.80 ± 0.077	54.14 ± 0.170	no data ± no data	56.13 ± 0.027	25.87 ± 1.159	6.57 ± 0.591	76.36 ± 0.103	82.95 ± 0.004	no data ± no data	77.14 ± 0.022	no data ± no data
LRRN3	74.76 ± 0.220	41.88 ± 0.052	65.86 ± 0.088	44.49 ± 0.250	no data ± no data	53.64 ± 0.179	21.05 ± 0.974	38.27 ± 0.655	95.58 ± 0.139	73.18 ± 0.102	32.96 ± 0.300	45.07 ± 0.524	21.13 ± 0.725
LRRN4	no data ± no data	no data ± no data	48.50 ± 0.199	no data ± no data	no data ± no data	38.84 ± 0.310	43.40 ± 0.161	71.73 ± 0.199	no data ± no data	no data ± no data	no data ± no data	no data ± no data	no data ± no data
LRRN4CL	no data ± no data	no data ± no data	43.66 ± 0.178	no data ± no data	no data ± no data	48.85 ± 0.641	69.58 ± 0.216	66.38 ± 0.222	no data ± no data	no data ± no data	no data ± no data	no data ± no data	no data ± no data
LRRTM1	50.91 ± 0.348	43.13 ± 1.042	48.80 ± 0.195	no data ± no data	no data ± no data	6.11 ± 1.318	42.40 ± 0.790	17.02 ± 0.402	no data ± no data	no data ± no data	no data ± no data	no data ± no data	no data ± no data
LRRTM2	39.68 ± 0.465	34.06 ± 0.583	60.40 ± 0.144	4.55 ± 1.898	no data ± no data	30.63 ± 1.352	75.00 ± 0.329	53.19 ± 0.278	no data ± no data	no data ± no data	no data ± no data	no data ± no data	no data ± no data
LRRTM3	no data ± no data	no data ± no data	no data ± no data	no data ± no data	no data ± no data	4.11 ± 1.947	33.19 ± 1.223	8.95 ± 1.440	no data ± no data	no data ± no data	no data ± no data	no data ± no data	no data ± no data
LRRTM4	8.85 ± 0.844	10.26 ± 0.087	23.31 ± 0.348	no data ± no data	no data ± no data	9.75 ± 2.250	37.71 ± 1.248	7.22 ± 1.560	no data ± no data	no data ± no data	no data ± no data	no data ± no data	no data ± no data
LRTM1	69.34 ± 0.127	63.35 ± 0.008	41.75 ± 0.224	no data ± no data	no data ± no data	31.06 ± 0.502	71.97 ± 0.047	56.55 ± 0.335	no data ± no data	no data ± no data	no data ± no data	no data ± no data	no data ± no data
LRTM2	no data ± no data	no data ± no data	no data ± no data	no data ± no data	no data ± no data	45.86 ± 2.090	41.94 ± 0.419	25.58 ± 0.615	no data ± no data	no data ± no data	no data ± no data	no data ± no data	no data ± no data
LSAMP	78.42 ± 0.259	83.30 ± 0.039	61.11 ± 0.247	48.93 ± 0.200	5 ±	51.34 ± 0.094	49.99 ± 0.643	59.75 ± 0.292	4.23 ± 1.041	17.40 ± 0.843	8.92 ± 0.227	4.74 ± 1.608	22.62 ± 0.443
LSR	78.75 ± 0.265	92.44 ± 0.007	88.45 ± 0.033	29.26 ± 1.665	140 ±	89.74 ± 0.010	28.25 ± 1.201	53.14 ± 0.835	77.48 ± 0.140	89.76 ± 0.032	75.18 ± 0.025	90.20 ± 0.031	83.48 ± 0.055
LST-3TM12	no data ± no data	no data ± no data	no data ± no data	no data ± no data	no data ± no data	no data ± no data	no data ± no data	no data ± no data	no data ± no data	no data ± no data	no data ± no data	no data ± no data	no data ± no data
LTB4R	33.94 ± 0.280	39.75 ± 0.159	39.43 ± 0.174	69.13 ± 0.392	no data ± no data	4.95 ± 0.592	8.13 ± 1.133	3.36 ± 0.738	4.05 ± 2.264	21.95 ± 1.011	30.07 ± 0.527	7.56 ± 0.205	31.31 ± 0.637
LTB4R2	79.19 ± 0.151	11.82 ± 0.217	7.72 ± 0.232	no data ± no data	no data ± no data	32.06 ± 0.275	45.95 ± 0.718	23.08 ± 0.525	3.86 ± 0.999	18.98 ± 1.159	5.67 ± 1.103	15.08 ± 1.469	6.74 ± 0.493
LTBR	76.44 ± 0.163	83.09 ± 0.228	81.98 ± 0.050	58.51 ± 0.396	no data ± no data	83.41 ± 0.033	69.70 ± 0.293	74.19 ± 0.280	76.56 ± 0.048	8.58 ± 0.331	81.84 ± 0.061	85.57 ± 0.020	87.71 ± 0.071
LTC4S	13.13 ± 0.368	4.11 ± 0.853	24.15 ± 0.293	49.85 ± 0.317	no data ± no data	34.39 ± 0.338	40.36 ± 0.648	28.76 ± 0.597	51.14 ± 0.078	56.17 ± 0.005	49.73 ± 0.182	58.97 ± 0.388	83.50 ± 0.061
LTK	55.03 ± 0.195	19.49 ± 1.356	24.07 ± 0.289	79.22 ± 0.008	no data ± no data	42.73 ± 0.389	15.83 ± 0.851	20.18 ± 0.682	59.25 ± 0.702	36.65 ± 0.075	no data ± no data	40.68 ± 0.311	no data ± no data
LY6D	38.76 ± 0.332	4.81 ± 0.008	16.83 ± 0.292	62.42 ± 0.085	no data ± no data	25.43 ± 1.292	55.82 ± 0.532	31.16 ± 0.372	no data ± no data	no data ± no data	no data ± no data	no data ± no data	no data ± no data
LY6G6F	no data ± no data	no data ± no data	29.47 ± 0.195	no data ± no data	no data ± no data	no data ± no data	no data ± no data	no data ± no data	no data ± no data	no data ± no data	no data ± no data	no data ± no data	no data ± no data
LY6K	60.00 ± 0.376	36.43 ± 1.779	39.10 ± 0.201	no data ± no data	no data ± no data	23.61 ± 0.503	54.83 ± 0.138	53.75 ± 0.210	no data ± no data	no data ± no data	no data ± no data	no data ± no data	no data ± no data
LY75	78.15 ± 0.371	17.85 ± 0.277	61.46 ± 0.274	38.10 ± 0.095	no data ± no data	11.85 ± 2.788	52.95 ± 0.517	18.58 ± 1.365	no data ± no data	no data ± no data	no data ± no data	no data ± no data	no data ± no data
LY9	13.42 ± 0.584	3.27 ± 0.308	21.31 ± 0.323	59.12 ± 0.913	no data ± no data	2.88 ± 0.268	8.56 ± 0.654	5.15 ± 0.313	no data ± no data	no data ± no data	no data ± no data	no data ± no data	no data ± no data
LYSMD3	14.20 ± 1.165	75.93 ± 0.738	87.41 ± 0.036	no data ± no data	no data ± no data	79.73 ± 0.030	90.90 ± 0.034	88.84 ± 0.047	94.82 ± 0.041	83.10 ± 0.010	73.54 ± 0.103	95.94 ± 0.004	60.22 ± 0.174
LYSMD4	58.65 ± 0.622	83.84 ± 0.083	91.24 ± 0.047	no data ± no data	no data ± no data	58.85 ± 0.061	54.36 ± 0.140	38.49 ± 0.475	no data ± no data	no data ± no data	no data ± no data	no data ± no data	no data ± no data
LYVE1	3.47 ± 0.391	34.09 ± 1.408	45.25 ± 0.330	no data ± no data	no data ± no data	53.50 ± 0.176	66.10 ± 0.191	75.45 ± 0.176	1.25 ± 3.430	7.65 ± 1.693	16.43 ± 0.977	4.38 ± 1.102	47.22 ± 0.573
M6PR	81.39 ± 0.194	91.39 ± 0.024	92.83 ± 0.013	81.09 ± 0.042	16 ±	94.34 ± 0.035	95.34 ± 0.072	96.91 ± 0.017	94.27 ± 0.011	96.95 ± 0.003	97.10 ± 0.003	97.26 ± 0.016	89.58 ± 0.043
MAG	68.78 ± 0.253	1.00 ± 2.055	11.25 ± 0.410	89.26 ± 0.001	no data ± no data	33.83 ± 0.572	33.11 ± 1.041	53.79 ± 0.285	37.41 ± 0.517	40.60 ± 1.089	38.38 ± 0.037	34.06 ± 0.008	59.89 ± 0.122
MAGEH1	71.12 ± 0.497	80.34 ± 0.290	90.95 ± 0.027	no data ± no data	no data ± no data	86.40 ± 0.106	94.40 ± 0.039	82.68 ± 0.778	99.28 ± 0.008	83.73 ± 0.099	no data ± no data	94.64 ± 0.015	no data ± no data
MAGT1	78.80 ± 0.415	98.66 ± 0.003	97.68 ± 0.036	no data ± no data	no data ± no data	85.09 ± 0.219	94.77 ± 0.064	94.94 ± 0.089	77.13 ± 0.199	85.62 ± 0.042	67.17 ± 0.122	96.72 ± 0.039	92.72 ± 0.054
MAL	93.25 ± 0.113	51.97 ± 0.864	47.88 ± 0.246	66.10 ± 0.254	no data ± no data	49.78 ± 0.098	24.58 ± 1.254	63.72 ± 0.569	3.61 ± 0.434	8.96 ± 0.975	15.22 ± 0.484	12.37 ± 0.954	32.58 ± 0.971
MAL2	69.03 ± 0.198	94.74 ± 0.107	96.88 ± 0.027	no data ± no data	no data ± no data	30.09 ± 1.123	43.61 ± 0.438	73.23 ± 0.222	85.24 ± 0.055	92.03 ± 0.002	80.08 ± 0.067	82.92 ± 0.033	63.24 ± 0.059
MALL	86.12 ± 0.227	21.59 ± 0.338	80.65 ± 0.107	37.59 ± 0.916	28.5 ±	32.11 ± 1.213	40.65 ± 0.668	60.82 ± 0.080	32.11 ± 0.237	7.84 ± 2.015	no data ± no data	10.28 ± 0.028	no data ± no data
MAMDC4	65.36 ± 0.337	76.89 ± 0.264	44.33 ± 0.211	no data ± no data	14 ±	52.39 ± 0.248	32.58 ± 0.430	52.20 ± 0.201	28.44 ± 0.547	42.78 ± 0.065	20.59 ± 0.602	15.25 ± 0.598	21.27 ± 0.606
MANSC1	91.71 ± 0.572	75.17 ± 0.001	84.97 ± 0.048	no data ± no data	no data ± no data	29.28 ± 2.033	55.29 ± 1.231	55.63 ± 0.500	no data ± no data	no data ± no data	no data ± no data	no data ± no data	no data ± no data
MARCO	53.89 ± 0.225	6.67 ± 0.619	3.78 ± 0.191	31.21 ± 0.132	no data ± no data	13.55 ± 0.967	8.10 ± 1.267	6.78 ± 0.851	no data ± no data	no data ± no data	no data ± no data	no data ± no data	no data ± no data
MARVELD1	84.56 ± 0.137	69.15 ± 0.149	71.52 ± 0.047	no data ± no data	no data ± no data	22.43 ± 0.853	91.33 ± 0.059	86.53 ± 0.122	41.74 ± 0.063	48.43 ± 0.407	50.20 ± 0.154	45.63 ± 0.683	81.82 ± 0.059
MARVELD2	98.41 ± 0.084	98.19 ± 0.007	94.61 ± 0.020	no data ± no data	40.5 ±	54.67 ± 0.385	76.31 ± 0.141	77.93 ± 0.089	61.32 ± 0.271	70.60 ± 0.111	no data ± no data	77.88 ± 0.011	no data ± no data
MARVELD3	91.16 ± 0.280	85.93 ± 0.004	79.05 ± 0.038	no data ± no data	no data ± no data	73.30 ± 0.075	93.67 ± 0.083	78.72 ± 0.152	no data ± no data	no data ± no data	no data ± no data	no data ± no data	no data ± no data
MAS1	56.86 ± 0.442	57.40 ± 0.335	36.67 ± 0.317	6.82 ± 0.433	no data ± no data	44.99 ± 0.066	32.94 ± 1.059	13.26 ± 0.674	44.97 ± 0.716	21.91 ± 2.377	28.21 ± 0.243	29.56 ± 2.337	25.90 ± 0.745
MAS1L	54.78 ± 0.339	27.09 ± 3.216	9.07 ± 0.359	no data ± no data	no data ± no data	no data ± no data	no data ± no data	no data ± no data	no data ± no data	no data ± no data	no data ± no data	no data ± no data	no data ± no data
MAVS	39.29 ± 0.470	81.58 ± 0.295	75.94 ± 0.041	no data ± no data	5 ±	54.91 ± 0.221	66.26 ± 0.133	76.66 ± 0.103	55.81 ± 0.103	58.83 ± 0.237	57.56 ± 0.083	63.83 ± 0.043	84.08 ± 0.094
MBOAT2	91.79 ± 0.367	57.16 ± 0.283	81.85 ± 0.047	56.32 ± 0.762	54.5 ±	87.37 ± 0.046	92.37 ± 0.030	72.13 ± 0.408	64.49 ± 0.195	61.07 ± 0.018	no data ± no data	36.67 ± 0.322	no data ± no data
MBOAT7	92.48 ± 0.172	82.95 ± 0.908	80.84 ± 0.048	89.43 ± 0.030	156 ±	89.38 ± 0.013	71.72 ± 0.325	83.07 ± 0.104	81.98 ± 0.115	80.76 ± 0.006	84.22 ± 0.074	78.62 ± 0.031	78.92 ± 0.122
MBTPS2	74.84 ± 0.775	94.25 ± 0.123	92.81 ± 0.047	32.99 ± 0.385	no data ± no data	84.91 ± 0.035	95.17 ± 0.032	88.63 ± 0.134	no data ± no data	no data ± no data	no data ± no data	no data ± no data	no data ± no data
MC1R	69.05 ± 0.196	69.02 ± 0.628	46.05 ± 0.194	54.46 ± 0.827	no data ± no data	36.93 ± 1.215	63.57 ± 0.285	56.27 ± 0.528	no data ± no data	no data ± no data	no data ± no data	no data ± no data	no data ± no data
MC2R	66.52 ± 0.306	34.62 ± 0.528	36.33 ± 0.173	79.82 ± 0.076	no data ± no data	19.62 ± 1.817	55.65 ± 0.142	48.23 ± 0.336	no data ± no data	no data ± no data	no data ± no data	no data ± no data	no data ± no data
MC3R	43.96 ± 0.419	15.17 ± 0.537	14.27 ± 0.364	no data ± no data	no data ± no data	37.45 ± 0.332	55.05 ± 0.590	70.85 ± 0.237	no data ± no data	no data ± no data	no data ± no data	no data ± no data	no data ± no data
MC4R	58.67 ± 0.165	11.50 ± 1.911	31.17 ± 0.217	no data ± no data	no data ± no data	no data ± no data	no data ± no data	no data ± no data	21.32 ± 2.672	15.81 ± 1.424	10.13 ± 1.341	21.88 ± 0.882	14.19 ± 1.429
MC5R	43.23 ± 0.413	12.40 ± 0.922	13.80 ± 0.325	62.81 ± 0.081	no data ± no data	33.81 ± 0.366	49.03 ± 0.159	49.86 ± 0.239	31.82 ± 0.109	10.60 ± 0.162	20.84 ± 0.121	16.34 ± 1.645	39.49 ± 0.389
MCAM	81.27 ± 0.190	62.36 ± 0.059	70.56 ± 0.031	9.86 ± 1.239	20.5 ±	37.97 ± 0.808	51.83 ± 0.849	45.35 ± 1.260	44.78 ± 0.399	7.45 ± 0.126	67.05 ± 0.073	32.26 ± 0.408	37.44 ± 0.707
MCART6	49.16 ± 0.635	63.14 ± 0.168	63.84 ± 0.149	no data ± no data	no data ± no data	74.94 ± 0.065	95.41 ± 0.020	80.86 ± 0.071	no data ± no data	no data ± no data	no data ± no data	no data ± no data	no data ± no data
MCHR1	21.18 ± 0.289	40.76 ± 1.659	54.23 ± 0.193	no data ± no data	no data ± no data	59.28 ± 0.059	67.50 ± 0.379	75.59 ± 0.249	36.16 ± 2.207	38.98 ± 0.497	43.73 ± 0.272	23.13 ± 1.706	58.02 ± 0.259
MCHR2	27.23 ± 0.467	20.55 ± 0.339	25.64 ± 0.267	no data ± no data	no data ± no data	no data ± no data	no data ± no data	no data ± no data	no data ± no data	no data ± no data	no data ± no data	no data ± no data	no data ± no data
MCOLN1	28.38 ± 0.423	55.37 ± 0.191	75.02 ± 0.068	no data ± no data	no data ± no data	84.78 ± 0.146	71.96 ± 0.139	72.90 ± 0.145	76.41 ± 0.134	82.34 ± 0.065	75.81 ± 0.081	73.99 ± 0.107	63.40 ± 0.102
MCOLN2	18.12 ± 0.412	52.66 ± 1.066	30.14 ± 0.312	no data ± no data	no data ± no data	27.82 ± 0.994	40.43 ± 0.100	41.21 ± 0.330	24.01 ± 4.209	16.85 ± 7.591	no data ± no data	15.89 ± 1.195	no data ± no data
MCOLN3	92.95 ± 0.442	91.91 ± 0.105	87.15 ± 0.073	no data ± no data	no data ± no data	35.73 ± 0.078	32.39 ± 0.834	49.16 ± 0.431	no data ± no data	no data ± no data	no data ± no data	no data ± no data	no data ± no data
MCTP1	51.01 ± 0.845	20.80 ± 1.072	38.98 ± 0.160	no data ± no data	no data ± no data	24.86 ± 1.101	54.32 ± 0.744	30.39 ± 0.698	no data ± no data	no data ± no data	no data ± no data	no data ± no data	no data ± no data
MCTP2	93.10 ± 0.372	75.10 ± 0.209	66.35 ± 0.248	no data ± no data	7 ±	64.65 ± 0.019	45.72 ± 0.720	72.05 ± 0.181	4.51 ± 1.292	11.49 ± 1.872	no data ± no data	22.58 ± 0.399	no data ± no data
MDGA2	14.14 ± 1.453	2.11 ± 3.105	7.35 ± 0.798	no data ± no data	no data ± no data	4.95 ± 0.889	9.51 ± 0.919	4.03 ± 0.389	65.38 ± 0.111	18.73 ± 2.663	no data ± no data	35.31 ± 0.082	no data ± no data
MEGF10	32.66 ± 0.413	43.11 ± 0.504	30.06 ± 0.440	no data ± no data	no data ± no data	34.26 ± 1.229	45.75 ± 1.230	35.30 ± 0.507	39.97 ± 0.408	27.69 ± 0.254	no data ± no data	64.50 ± 0.395	no data ± no data
MEGF11	no data ± no data	no data ± no data	43.58 ± 0.211	no data ± no data	no data ± no data	53.32 ± 0.242	51.98 ± 0.260	59.01 ± 0.239	no data ± no data	no data ± no data	no data ± no data	no data ± no data	no data ± no data
MEGF8	87.40 ± 0.188	12.87 ± 0.122	46.11 ± 0.148	4.46 ± 0.396	no data ± no data	78.94 ± 0.018	89.42 ± 0.066	83.30 ± 0.076	no data ± no data	no data ± no data	no data ± no data	no data ± no data	no data ± no data
MEP1A	53.86 ± 0.607	10.66 ± 3.095	8.95 ± 0.228	68.82 ± 0.029	no data ± no data	44.51 ± 0.285	47.24 ± 0.591	61.08 ± 0.188	33.07 ± 1.070	40.81 ± 0.499	39.95 ± 0.354	35.04 ± 0.110	37.21 ± 0.191
MEP1B	53.34 ± 0.459	25.40 ± 0.444	41.45 ± 0.274	26.55 ± 0.083	no data ± no data	3.91 ± 1.063	7.20 ± 0.773	1.46 ± 0.678	1.32 ± 4.290	12.00 ± 2.544	12.63 ± 1.525	15.79 ± 0.981	10.42 ± 1.141
MERTK	41.60 ± 0.506	54.99 ± 0.594	60.57 ± 0.064	45.32 ± 0.566	no data ± no data	35.40 ± 0.605	51.28 ± 0.651	61.29 ± 0.297	41.97 ± 0.077	63.30 ± 0.126	30.53 ± 0.320	55.63 ± 0.061	11.90 ± 0.559
MET	69.39 ± 0.309	60.84 ± 0.766	70.81 ± 0.126	41.58 ± 0.849	no data ± no data	1.87 ± 0.993	78.27 ± 0.232	63.78 ± 1.227	31.77 ± 0.044	44.48 ± 0.134	22.71 ± 0.208	24.20 ± 0.391	34.99 ± 0.520
METTL7A	94.43 ± 0.362	98.49 ± 0.013	94.94 ± 0.042	98.26 ± 0.004	20 ±	71.28 ± 0.180	87.78 ± 0.102	86.05 ± 0.141	86.85 ± 0.075	82.61 ± 0.047	79.31 ± 0.081	90.50 ± 0.018	76.13 ± 0.215
MFAP3L	10.16 ± 1.308	42.56 ± 0.729	56.97 ± 0.159	56.41 ± 0.121	no data ± no data	76.74 ± 0.039	62.36 ± 0.184	28.61 ± 0.669	39.33 ± 0.359	5.33 ± 1.024	no data ± no data	21.21 ± 0.375	no data ± no data
MFF	52.76 ± 0.665	98.00 ± 0.000	95.68 ± 0.005	no data ± no data	no data ± no data	92.55 ± 0.094	97.45 ± 0.026	98.06 ± 0.011	94.76 ± 0.019	92.21 ± 0.016	87.21 ± 0.018	94.42 ± 0.008	92.08 ± 0.024
MFRP	75.24 ± 0.154	85.45 ± 0.165	66.64 ± 0.108	no data ± no data	no data ± no data	no data ± no data	no data ± no data	no data ± no data	21.64 ± 0.570	38.37 ± 0.646	31.57 ± 0.078	10.11 ± 0.904	50.43 ± 0.511
MFSD1	90.24 ± 0.460	90.00 ± 0.124	94.96 ± 0.024	no data ± no data	75 ±	78.31 ± 0.077	92.83 ± 0.026	90.40 ± 0.043	64.14 ± 0.017	83.82 ± 0.034	no data ± no data	66.20 ± 0.237	no data ± no data
MFSD10	43.15 ± 0.234	61.51 ± 0.153	72.02 ± 0.067	90.72 ± 0.023	629 ±	77.60 ± 0.079	53.73 ± 0.176	52.03 ± 0.815	29.87 ± 0.012	32.51 ± 1.981	14.45 ± 0.756	42.13 ± 0.777	16.77 ± 0.452
MFSD11	59.83 ± 0.365	84.57 ± 0.306	85.54 ± 0.029	no data ± no data	no data ± no data	92.33 ± 0.015	90.39 ± 0.089	88.77 ± 0.111	no data ± no data	no data ± no data	no data ± no data	no data ± no data	no data ± no data
MFSD2A	60.49 ± 0.224	50.42 ± 1.726	36.19 ± 0.255	no data ± no data	no data ± no data	44.25 ± 0.392	11.51 ± 1.598	31.13 ± 0.763	46.51 ± 0.862	81.63 ± 0.162	47.01 ± 0.096	74.60 ± 0.059	24.29 ± 0.554
MFSD3	83.76 ± 0.157	76.69 ± 0.495	51.13 ± 0.258	no data ± no data	no data ± no data	65.16 ± 0.121	20.86 ± 0.482	56.52 ± 0.421	29.10 ± 1.016	47.15 ± 0.237	46.54 ± 0.079	58.14 ± 0.379	24.80 ± 0.703
MFSD4	66.88 ± 0.441	54.34 ± 0.792	69.12 ± 0.119	no data ± no data	no data ± no data	19.42 ± 0.801	38.46 ± 2.106	39.21 ± 0.584	37.94 ± 0.181	56.00 ± 0.074	no data ± no data	32.73 ± 0.547	no data ± no data
MFSD6	94.68 ± 0.205	96.40 ± 0.020	95.49 ± 0.021	no data ± no data	12.5 ±	85.19 ± 0.176	96.71 ± 0.024	94.89 ± 0.034	no data ± no data	no data ± no data	no data ± no data	no data ± no data	no data ± no data
MFSD6L	no data ± no data	no data ± no data	23.67 ± 0.194	no data ± no data	6 ±	45.88 ± 0.354	63.78 ± 0.193	51.74 ± 0.080	no data ± no data	no data ± no data	no data ± no data	no data ± no data	no data ± no data
MFSD7	69.51 ± 0.254	29.16 ± 2.297	15.12 ± 0.300	52.18 ± 0.333	3 ±	no data ± no data	no data ± no data	no data ± no data	no data ± no data	no data ± no data	no data ± no data	no data ± no data	no data ± no data
MFSD8	48.78 ± 0.713	80.41 ± 0.035	76.90 ± 0.106	no data ± no data	7.5 ±	54.24 ± 0.265	69.31 ± 0.215	38.02 ± 1.021	no data ± no data	no data ± no data	no data ± no data	no data ± no data	no data ± no data
MFSD9	65.98 ± 0.456	68.76 ± 0.224	57.82 ± 0.066	68.33 ± 0.313	no data ± no data	58.58 ± 0.108	59.66 ± 0.323	45.63 ± 0.244	2.07 ± 1.397	36.50 ± 0.329	no data ± no data	38.26 ± 0.190	no data ± no data
MGAM	70.32 ± 0.455	0.27 ± 1.809	20.35 ± 0.471	1.68 ± 1.311	no data ± no data	25.39 ± 1.049	31.08 ± 1.684	19.63 ± 0.848	no data ± no data	no data ± no data	no data ± no data	no data ± no data	no data ± no data
MGAT5B	67.21 ± 0.116	29.27 ± 0.018	33.44 ± 0.199	no data ± no data	no data ± no data	6.29 ± 1.775	5.18 ± 2.872	10.91 ± 0.895	no data ± no data	no data ± no data	no data ± no data	no data ± no data	no data ± no data
MGC16703	no data ± no data	no data ± no data	65.82 ± 0.079	no data ± no data	no data ± no data	no data ± no data	no data ± no data	no data ± no data	no data ± no data	no data ± no data	no data ± no data	no data ± no data	no data ± no data
MICA	no data ± no data	no data ± no data	no data ± no data	no data ± no data	no data ± no data	no data ± no data	no data ± no data	no data ± no data	no data ± no data	no data ± no data	no data ± no data	no data ± no data	no data ± no data
MIP	62.08 ± 0.186	19.89 ± 1.513	31.13 ± 0.225	no data ± no data	no data ± no data	9.79 ± 1.560	40.51 ± 1.807	28.44 ± 0.993	4.79 ± 0.205	5.08 ± 0.506	5.14 ± 0.370	13.27 ± 2.670	7.70 ± 0.889
MLEC	88.50 ± 0.264	95.70 ± 0.074	91.07 ± 0.017	83.10 ± 0.108	80.5 ±	91.19 ± 0.016	90.33 ± 0.112	95.31 ± 0.019	74.98 ± 0.156	84.37 ± 0.072	84.83 ± 0.034	96.93 ± 0.007	95.10 ± 0.019
MLNR	23.64 ± 0.553	8.41 ± 2.344	13.44 ± 0.399	no data ± no data	no data ± no data	no data ± no data	no data ± no data	no data ± no data	no data ± no data	no data ± no data	no data ± no data	no data ± no data	no data ± no data
MMD	58.43 ± 0.436	35.87 ± 1.713	87.05 ± 0.039	71.58 ± 0.078	12 ±	75.26 ± 0.099	91.24 ± 0.033	69.97 ± 0.455	82.83 ± 0.043	66.27 ± 0.045	74.67 ± 0.104	71.26 ± 0.138	50.58 ± 0.321
MMD2	73.46 ± 0.151	83.89 ± 0.228	53.41 ± 0.082	no data ± no data	no data ± no data	82.78 ± 0.213	40.76 ± 0.687	63.51 ± 0.558	54.67 ± 0.558	40.84 ± 0.215	24.55 ± 0.553	32.25 ± 0.162	19.21 ± 0.700
MME	58.86 ± 0.359	21.67 ± 0.791	19.41 ± 0.250	30.52 ± 0.093	no data ± no data	14.97 ± 0.794	40.24 ± 0.636	50.31 ± 0.876	20.03 ± 0.007	41.86 ± 0.279	32.91 ± 0.385	1.65 ± 2.434	33.86 ± 0.475
MMGT1	84.53 ± 0.417	97.70 ± 0.002	94.84 ± 0.026	no data ± no data	no data ± no data	95.68 ± 0.006	95.26 ± 0.007	94.20 ± 0.040	no data ± no data	no data ± no data	no data ± no data	no data ± no data	no data ± no data
MMP14	94.36 ± 0.067	85.18 ± 0.126	78.63 ± 0.094	92.10 ± 0.020	101 ±	43.61 ± 0.134	39.56 ± 0.797	81.21 ± 0.215	41.26 ± 0.151	37.32 ± 1.536	78.13 ± 0.099	42.92 ± 0.078	61.19 ± 0.327
MMP15	43.85 ± 0.284	56.79 ± 0.662	55.22 ± 0.127	87.03 ± 0.049	152.5 ±	12.15 ± 0.507	33.41 ± 1.472	31.03 ± 0.959	no data ± no data	no data ± no data	no data ± no data	no data ± no data	no data ± no data
MMP16	78.94 ± 0.184	45.59 ± 0.333	44.25 ± 0.115	32.16 ± 2.042	no data ± no data	35.48 ± 0.354	63.56 ± 0.491	55.92 ± 0.135	48.44 ± 0.434	52.08 ± 0.017	23.20 ± 0.138	18.93 ± 0.239	12.44 ± 0.550
MMP24	36.69 ± 0.316	18.32 ± 0.719	29.52 ± 0.281	28.12 ± 0.390	6 ±	58.44 ± 0.028	58.38 ± 0.244	66.82 ± 0.157	69.84 ± 0.016	68.06 ± 0.226	63.76 ± 0.022	84.99 ± 0.024	54.95 ± 0.300
MOG	34.60 ± 0.565	14.72 ± 2.431	35.40 ± 0.164	44.10 ± 0.464	no data ± no data	3.15 ± 2.271	15.65 ± 0.899	11.12 ± 1.243	66.24 ± 0.235	30.05 ± 0.064	60.00 ± 0.051	68.94 ± 0.072	54.93 ± 0.210
MOGAT2	86.36 ± 0.108	43.88 ± 1.535	27.64 ± 0.234	no data ± no data	no data ± no data	17.54 ± 1.016	69.94 ± 0.754	34.64 ± 0.481	no data ± no data	no data ± no data	no data ± no data	no data ± no data	no data ± no data
MOGAT3	48.09 ± 0.342	71.85 ± 0.968	25.07 ± 0.438	no data ± no data	no data ± no data	no data ± no data	no data ± no data	no data ± no data	no data ± no data	no data ± no data	no data ± no data	no data ± no data	no data ± no data
MOSPD1	57.75 ± 0.330	69.31 ± 0.309	74.38 ± 0.064	no data ± no data	no data ± no data	no data ± no data	no data ± no data	no data ± no data	54.74 ± 0.085	51.89 ± 0.156	41.09 ± 0.216	43.11 ± 0.543	76.48 ± 0.197
MOSPD2	60.51 ± 0.331	49.81 ± 0.675	69.65 ± 0.214	no data ± no data	no data ± no data	76.09 ± 0.301	95.62 ± 0.031	91.61 ± 0.057	94.83 ± 0.063	88.87 ± 0.082	no data ± no data	86.49 ± 0.061	no data ± no data
MOSPD3	91.47 ± 0.095	69.02 ± 0.441	73.36 ± 0.049	no data ± no data	no data ± no data	69.38 ± 0.008	74.29 ± 0.089	78.19 ± 0.247	69.27 ± 0.124	80.33 ± 0.044	72.91 ± 0.066	80.81 ± 0.045	78.77 ± 0.114
[truncated: 1,903 more rows]
